# Supplementary material for: Evidence of sex-bias in gene expression in the brain transcriptome of two populations of rainbow trout (Oncorhynchus mykiss) with divergent life histories
Source: PLoS One. 2018 Feb 15;13(2):e0193009. doi: 10.1371/journal.pone.0193009 (PMC5814004; doi:10.1371/journal.pone.0193009)
Supplement: S1 Table — (XLSX) [file pone.0193009.s001.xlsx]

## Sheet: tp_1
Supplementary File S1_1. Estimates of differential gene expression between males and females from time point one (October 2010). Negative log fold change indicates upregulation in females, positive log fold change indicates upregulation in males.
A x A samples				R x R samples
Component	log fold change	p value	FDR corrected p value	Component	log fold change	p value	FDR corrected p value
comp630510	-4.75612	2.27166e-08	0.000419451	comp636958	7.36434	3.67443e-06	0.0997303
comp563606	-4.619	7.44416e-08	0.000916351	comp636752	6.78984	5.40119e-06	0.0997303
comp648398	-2.45601	2.78582e-07	0.00205755	comp633096	4.43437	1.26517e-05	0.11074
comp649526	-4.54121	4.08623e-07	0.00230225	comp638278	3.1195	1.32189e-05	0.11074
comp530546	4.46344	4.36398e-07	0.00230225	comp628124	12.1685	1.49936e-05	0.11074
comp573383	-2.47115	5.42283e-07	0.00250325	comp612815	10.1849	1.97624e-05	0.121634
comp644104	-4.57921	8.44061e-07	0.00264455	comp634017	3.92244	2.5048e-05	0.132143
comp634606	-3.2048	8.5934e-07	0.00264455	comp623473	9.06734	6.39342e-05	0.295128
comp650533	-3.68695	1.38039e-06	0.00349374	comp632084	5.4193	0.00010431	0.428006
comp647345	-3.45526	1.48808e-06	0.00349374	comp639456	-2.37999	0.000207335	0.752595
comp637775	-4.15278	1.95037e-06	0.0040014	comp641574	2.60516	0.000511827	1
comp644149	-4.52653	2.0672e-06	0.00401788	comp650544	2.71184	0.000622732	1
comp637153	3.8153	2.52038e-06	0.00423069	comp628121	5.24079	0.00109739	1
comp645697	-4.48099	2.84308e-06	0.00450822	comp649469	4.67563	0.00125421	1
comp639447	-4.37951	2.92987e-06	0.00450822	comp634616	2.27212	0.00189921	1
comp630633	3.33382	3.10986e-06	0.00459376	comp643006	1.64049	0.00290977	1
comp623941	-3.93722	3.79979e-06	0.00519712	comp600496	-2.41889	0.00301687	1
comp631901	-4.61405	4.22656e-06	0.00557437	comp647697	-2.7979	0.00357217	1
comp631888	-4.25736	6.13874e-06	0.00722176	comp640478	2.53308	0.0064544	1
comp650977	-4.14067	6.25786e-06	0.00722176	comp618152	2.00538	0.00708225	1
comp650683	-3.47701	6.96791e-06	0.00754356	comp614940	-2.11678	0.0075849	1
comp635414	3.58646	7.20388e-06	0.00754356	comp641129	1.23454	0.00818621	1
comp641505	-3.10684	7.35379e-06	0.00754356	comp651701	-1.13128	0.0085179	1
comp645953	-2.64544	9.13256e-06	0.0086476	comp865970	-1.42287	0.00907074	1
comp652142	-2.37692	9.4678e-06	0.00874091	comp644843	1.50409	0.00935443	1
comp654286	3.24684	1.16938e-05	0.0102819	comp654274	-1.31418	0.00995236	1
comp644185	-2.33508	1.33362e-05	0.0114533	comp629562	2.15979	0.0100818	1
comp619434	-3.54872	1.46445e-05	0.0118856	comp626609	-1.44748	0.0102343	1
comp643500	-2.12193	1.50126e-05	0.0118856	comp636057	1.38065	0.0116119	1
comp648788	3.46637	1.8407e-05	0.0141615	comp618135	1.80433	0.0126545	1
comp632168	-4.72291	2.08427e-05	0.015394	comp653837	1.03473	0.0130887	1
comp645725	-2.25368	2.31869e-05	0.0164667	comp647588	1.41759	0.0133398	1
comp646448	-2.51158	2.44794e-05	0.0170566	comp634072	-1.657	0.0134881	1
comp573249	5.66409	2.52158e-05	0.0172443	comp635444	1.25461	0.0135496	1
comp403093	-2.96407	2.75089e-05	0.0178224	comp647361	-1.5134	0.0135665	1
comp609964	-2.68538	4.12914e-05	0.0262905	comp633477	1.08136	0.014248	1
comp650585	-2.01249	4.69034e-05	0.0293576	comp632979	-0.753272	0.0152674	1
comp653715	-2.86623	4.8101e-05	0.0296054	comp621183	1.2679	0.0157148	1
comp634499	3.58131	6.57629e-05	0.0385485	comp645412	1.28209	0.0161723	1
comp653204	-2.14461	6.7873e-05	0.0390621	comp303527	2.26186	0.0164432	1
comp648982	3.83148	8.87701e-05	0.0482087	comp649256	-1.36448	0.0166631	1
comp639817	-3.13808	9.37763e-05	0.0489785	comp627819	-1.40336	0.0175446	1
comp623182	4.08106	9.41664e-05	0.0489785	comp276375	2.50662	0.0183175	1
comp652185	-1.85723	9.8779e-05	0.050664	comp673440	1.30414	0.0184204	1
comp632263	-1.70779	0.000104404	0.0528154	comp636892	1.66501	0.0184953	1
comp652902	-1.87721	0.000124814	0.0606481	comp577045	-1.21231	0.0189019	1
comp651457	-1.87646	0.00013609	0.0628207	comp583683	1.48656	0.0205183	1
comp638631	-2.3673	0.000182651	0.0784317	comp633777	0.734142	0.0206404	1
comp629810	-1.29617	0.000194252	0.0810907	comp651348	2.95965	0.0208642	1
comp652726	-2.0357	0.000194701	0.0810907	comp642437	-1.19618	0.0213909	1
comp650331	1.33343	0.000223709	0.0890294	comp637602	1.80994	0.0217112	1
comp645957	1.79843	0.000238829	0.0896428	comp633975	1.11152	0.0220828	1
comp341542	2.62503	0.000238916	0.0896428	comp265570	-1.44454	0.0228213	1
comp641192	-1.37867	0.000262366	0.0949893	comp492789	-1.18674	0.0236297	1
comp648193	1.9395	0.000268604	0.0963035	comp618362	-0.675677	0.0237027	1
comp644137	-1.49523	0.000281087	0.0988597	comp648498	0.561986	0.0239094	1
comp628173	-2.89323	0.000302105	0.104409	comp642506	0.698862	0.0248721	1
comp636279	2.50007	0.00030252	0.104409	comp643161	-0.817993	0.0252124	1
comp654441	1.71417	0.000335542	0.113681	comp271520	-1.52703	0.0255566	1
comp642950	-1.11857	0.000449497	0.145609	comp630401	-1.41718	0.025728	1
comp641540	-1.59099	0.000489224	0.155746	comp625582	-1.67175	0.0261052	1
comp637257	-1.3285	0.000513197	0.161604	comp634332	1.28665	0.0277256	1
comp639283	-1.78106	0.000520287	0.161604	comp604443	-1.38046	0.02815	1
comp647812	-1.7667	0.000520753	0.161604	comp629056	1.4014	0.0285466	1
comp646053	-3.18623	0.000527912	0.16246	comp633102	1.41442	0.0287746	1
comp652837	-3.18586	0.000562361	0.166955	comp645879	-1.17497	0.0290909	1
comp650932	-0.945255	0.000575144	0.166955	comp555359	-1.27941	0.0298631	1
comp628130	-2.95151	0.000575801	0.166955	comp648891	1.01391	0.0299511	1
comp651557	-1.82517	0.000589321	0.168706	comp609952	-0.878348	0.0301406	1
comp644343	-1.6851	0.000605556	0.171281	comp614296	1.23903	0.0305801	1
comp619606	-1.58313	0.000607594	0.171281	comp653763	-1.57065	0.0307535	1
comp643296	-1.60704	0.000710931	0.193044	comp652700	1.0957	0.0307796	1
comp625846	-1.63512	0.000790215	0.209941	comp624803	-0.896025	0.0312201	1
comp651844	2.13521	0.000825001	0.213742	comp388280	-1.05249	0.0321511	1
comp652513	3.37429	0.000924659	0.229173	comp608359	-1.53825	0.0322767	1
comp643764	-1.76425	0.000933078	0.229718	comp617408	1.43616	0.0326063	1
comp641291	-1.94963	0.000959267	0.234601	comp638522	1.85302	0.0332764	1
comp644525	-1.6655	0.00101318	0.246157	comp623330	0.677624	0.0338812	1
comp637845	-1.86808	0.00103515	0.249849	comp583095	-1.8962	0.0350059	1
comp629103	-2.12285	0.0010757	0.257951	comp632352	2.45873	0.0361534	1
comp640326	4.87052	0.00109682	0.260579	comp608890	1.08233	0.037052	1
comp651409	-1.8378	0.00110077	0.260579	comp502765	1.23824	0.0372561	1
comp643417	-1.49961	0.00116935	0.269894	comp437143	1.20297	0.038129	1
comp652988	-2.7945	0.00122372	0.279901	comp610126	-0.939791	0.0381501	1
comp589164	2.31938	0.00127744	0.282482	comp639771	0.780032	0.0382673	1
comp634542	2.29172	0.00130865	0.285086	comp653114	1.13983	0.0384935	1
comp653944	-1.1661	0.00134343	0.288439	comp647858	1.42427	0.0385968	1
comp627862	1.90699	0.00143169	0.30212	comp625784	-0.920602	0.038811	1
comp644403	-1.62362	0.00155321	0.318658	comp631608	-0.51524	0.0389928	1
comp633386	-1.94149	0.00159585	0.325597	comp639923	1.60518	0.039929	1
comp635874	-1.42588	0.00167677	0.340046	comp644034	1.34757	0.0401585	1
comp646682	-1.25366	0.00190847	0.370947	comp589531	1.03902	0.0404045	1
comp646444	1.584	0.00190853	0.370947	comp647871	1.07158	0.0408978	1
comp603637	-1.58114	0.00196178	0.37539	comp416888	1.10804	0.0414593	1
comp631749	-11.3466	0.00197891	0.37539	comp645268	1.24665	0.041473	1
comp629074	-1.14646	0.00207509	0.387025	comp648165	-1.2956	0.0415688	1
comp640677	-1.28694	0.00208804	0.387484	comp654042	-1.10597	0.0422066	1
comp644207	-1.94911	0.00223514	0.404614	comp646861	1.08391	0.0422176	1
comp626930	1.30109	0.00234895	0.41704	comp620848	-0.858794	0.0422936	1
comp633512	0.802497	0.00245433	0.423692	comp627070	2.50648	0.0423399	1
comp651438	3.19755	0.0024782	0.423692	comp619006	1.60101	0.0432908	1
comp615126	2.36508	0.00255165	0.434239	comp636067	1.04117	0.0434482	1
comp654185	1.91501	0.00260977	0.442093	comp522771	1.16447	0.0436703	1
comp716081	-2.37505	0.00267504	0.45108	comp641825	1.71595	0.0436965	1
comp643957	-1.69524	0.00273858	0.459696	comp618230	-0.801023	0.0442323	1
comp634839	1.72043	0.00282605	0.467997	comp641919	-0.794183	0.0442525	1
comp649539	0.95412	0.00287558	0.471966	comp606207	-2.22486	0.0444397	1
comp652976	-1.73831	0.00309239	0.491234	comp611294	-0.771457	0.0453093	1
comp639519	-1.56187	0.0030994	0.491234	comp633438	-1.63164	0.0457715	1
comp633754	-1.13454	0.0031612	0.495976	comp648239	-0.482084	0.0464824	1
comp638387	1.98489	0.00317882	0.495976	comp279122	-0.966486	0.0470044	1
comp609196	-2.07378	0.00318434	0.495976	comp637078	-0.832066	0.0471106	1
comp653778	-1.04232	0.00335213	0.509507	comp643494	-0.824368	0.0472076	1
comp645633	-0.72595	0.00335265	0.509507	comp435642	-0.822251	0.0488254	1
comp630285	-0.935351	0.00350961	0.516321	comp613363	-1.22815	0.0489061	1
comp635279	1.62816	0.00364553	0.527946	comp642988	1.21997	0.0489572	1
comp651480	1.68938	0.00382652	0.538055	comp636771	0.802247	0.0490648	1
comp642985	-1.25923	0.00401096	0.55269	comp649837	-1.30402	0.0492091	1
comp523189	-1.14736	0.00402958	0.553191	comp651484	2.15057	0.0493505	1
comp608406	1.00423	0.00450045	0.597389	comp648222	1.72604	0.0501437	1
comp649965	1.11002	0.00451243	0.597389	comp647993	1.13038	0.050153	1
comp636293	-1.28337	0.00458265	0.598582	comp629747	-1.15783	0.0507779	1
comp651340	-1.14524	0.00481332	0.616019	comp640558	-0.594555	0.0510767	1
comp651227	1.52072	0.00483245	0.616019	comp642313	0.971009	0.0511156	1
comp634335	1.80347	0.00486303	0.616019	comp634025	1.33191	0.0513251	1
comp629045	-1.77279	0.0048826	0.616019	comp615096	-0.809303	0.0513663	1
comp652311	-1.52941	0.00495445	0.616305	comp638736	-1.0292	0.0515127	1
comp629562	-2.38053	0.00496576	0.616305	comp628518	-1.37543	0.0519275	1
comp646289	-0.864683	0.0049733	0.616305	comp607039	0.639154	0.0521805	1
comp647944	-2.75179	0.00503463	0.619415	comp572963	-1.15031	0.0524608	1
comp623316	-1.15351	0.00506269	0.619415	comp639027	0.804503	0.0528592	1
comp599280	1.63124	0.00515543	0.626266	comp422125	1.02959	0.0536999	1
comp644734	1.3441	0.0054349	0.640359	comp645771	1.06879	0.0539086	1
comp638865	-0.909617	0.00544439	0.640359	comp648472	2.33402	0.0543185	1
comp227501	1.94624	0.0055376	0.648279	comp607078	-0.854879	0.0543216	1
comp653518	-0.791042	0.00570356	0.659427	comp622302	0.824976	0.0543635	1
comp594776	1.53281	0.00571412	0.659427	comp650701	0.725458	0.0547718	1
comp608688	1.46694	0.00600753	0.68105	comp642177	-0.811413	0.0548512	1
comp646201	-1.0052	0.00603058	0.68105	comp638296	0.862391	0.0550515	1
comp653154	-1.01842	0.00618941	0.683617	comp584024	0.999029	0.0550631	1
comp649994	-1.53868	0.00625694	0.683617	comp651068	1.11944	0.0551221	1
comp606769	1.68528	0.00639678	0.690722	comp573824	-0.941589	0.0554403	1
comp650549	-0.981731	0.00660464	0.704165	comp625749	1.20363	0.0555166	1
comp645098	2.40036	0.00662026	0.704165	comp644166	0.665801	0.0558889	1
comp619947	-1.06857	0.0066359	0.704165	comp649311	-2.44405	0.0560164	1
comp640471	1.03643	0.00665476	0.704165	comp629334	3.49666	0.0561548	1
comp635084	-1.28865	0.00688735	0.726155	comp634694	-0.961297	0.0563374	1
comp604935	-0.83769	0.00690191	0.726155	comp523606	3.71876	0.0565709	1
comp632635	-1.47101	0.00697568	0.731832	comp651759	0.533445	0.0568656	1
comp644329	-1.14544	0.00716631	0.747584	comp619741	-0.638121	0.0570856	1
comp599091	3.23302	0.00727101	0.752132	comp639643	-1.20058	0.0572158	1
comp653941	-1.41516	0.0073504	0.755188	comp638197	0.959441	0.0572971	1
comp642694	-0.71555	0.0073599	0.755188	comp642819	-1.57133	0.0573507	1
comp573447	-0.688281	0.0074459	0.755411	comp647135	-1.30976	0.0573666	1
comp624827	-1.10544	0.00752637	0.755805	comp637785	1.23187	0.0574872	1
comp647556	-0.82516	0.00753165	0.755805	comp639019	-1.04867	0.0577668	1
comp649616	-1.2806	0.00760495	0.757111	comp636506	1.26745	0.057865	1
comp651642	5.48593	0.00760617	0.757111	comp607110	-1.84101	0.0579601	1
comp429478	-1.82748	0.00767065	0.759436	comp629636	0.644881	0.0586478	1
comp640897	-1.77319	0.00773311	0.761327	comp641572	-1.48562	0.0588229	1
comp646569	-1.5268	0.00808095	0.775607	comp636878	0.880347	0.058855	1
comp632019	1.70646	0.00826137	0.777695	comp430562	-1.20251	0.0588726	1
comp621187	-1.09034	0.0082687	0.777695	comp623283	1.11208	0.059113	1
comp650431	-1.10695	0.00827626	0.777695	comp639946	-0.473923	0.0592802	1
comp648057	0.612271	0.0086534	0.788985	comp630671	1.07706	0.059283	1
comp622129	4.68467	0.00890055	0.797788	comp625066	3.32614	0.0595653	1
comp643504	1.69996	0.0090362	0.801785	comp619054	1.16365	0.0605291	1
comp651644	-1.19931	0.0090414	0.801785	comp639394	-1.13934	0.0609103	1
comp644152	-1.18784	0.00911813	0.805558	comp608158	-1.02005	0.0609459	1
comp641709	-1.57087	0.00920049	0.808964	comp576943	0.768351	0.0610884	1
comp638349	-1.88731	0.009249	0.809148	comp630323	1.30043	0.0613217	1
comp645084	-0.882695	0.00942044	0.814725	comp635379	-0.915644	0.0617661	1
comp652282	1.63116	0.00954187	0.818536	comp647802	-0.488218	0.0618198	1
comp573051	-0.954449	0.00955317	0.818536	comp622369	0.870599	0.0621599	1
comp524151	1.86618	0.00962536	0.822812	comp646230	1.01616	0.0622052	1
comp641603	-1.80167	0.00974548	0.827335	comp643164	0.614774	0.0624427	1
comp515385	1.86682	0.0099428	0.830816	comp561826	-1.08825	0.0625817	1
comp639354	-1.49213	0.00994397	0.830816	comp590938	-0.979577	0.0625897	1
comp644813	0.747782	0.0100074	0.834231	comp647242	2.68399	0.0628043	1
comp637289	-0.814529	0.0101375	0.838864	comp628886	0.925134	0.0628262	1
comp620181	-2.33215	0.0103611	0.848419	comp653090	-0.830399	0.0629459	1
comp605159	-1.38498	0.0104303	0.848419	comp615325	2.17359	0.0634285	1
comp650934	-1.08668	0.010648	0.857115	comp631140	-0.743108	0.0638217	1
comp646511	1.37062	0.0108276	0.867299	comp476982	-1.19945	0.0638816	1
comp636964	-0.939444	0.0110277	0.872035	comp645251	3.22259	0.0640068	1
comp621264	1.28761	0.0112811	0.88263	comp632858	-0.795922	0.0641604	1
comp635286	1.26599	0.0115997	0.898156	comp639699	1.22277	0.0641812	1
comp616767	-1.26297	0.0116147	0.898156	comp644230	-0.68136	0.0645904	1
comp647094	-1.04776	0.0118863	0.906917	comp641033	-1.53276	0.0646611	1
comp278346	2.14212	0.0120121	0.91064	comp604904	-0.962471	0.0654735	1
comp640829	-1.38947	0.0121011	0.912006	comp647977	0.691475	0.0657844	1
comp613167	1.10973	0.0122363	0.916584	comp607736	0.623488	0.0659472	1
comp659837	1.52764	0.0123766	0.922489	comp639620	-0.729505	0.065991	1
comp641086	1.2423	0.0125569	0.925575	comp773398	1.00687	0.0659995	1
comp643316	-1.10541	0.0129332	0.943037	comp630105	0.970731	0.0662142	1
comp640907	-1.04409	0.0129481	0.943037	comp607509	-1.13692	0.0662596	1
comp649930	-0.847069	0.0129651	0.943037	comp646632	-0.453963	0.0667955	1
comp417857	-1.16861	0.0130035	0.943429	comp647245	-0.570691	0.0669498	1
comp561766	-1.59903	0.0132056	0.945624	comp649118	0.918174	0.0675934	1
comp639683	1.49726	0.0132486	0.945624	comp638383	-0.781983	0.067812	1
comp651514	-0.608608	0.0133712	0.947762	comp642556	-0.429006	0.0679522	1
comp639870	-0.78876	0.013602	0.9481	comp635158	1.20348	0.0682379	1
comp618453	1.19836	0.0136299	0.9481	comp650336	-1.28239	0.0683276	1
comp632307	-1.27711	0.0136518	0.9481	comp650269	0.703973	0.0683676	1
comp629667	-1.63475	0.0137443	0.9481	comp608801	-0.896094	0.0684872	1
comp647386	0.933336	0.0138065	0.9481	comp419800	-0.964485	0.0692986	1
comp573859	1.64501	0.0138124	0.9481	comp639045	-1.18912	0.0695926	1
comp647131	-1.58001	0.0138943	0.94926	comp626933	-0.699542	0.0696496	1
comp630557	-1.7272	0.0139312	0.94926	comp646142	-0.955921	0.0697584	1
comp633472	0.865252	0.0139321	0.94926	comp632401	-2.29922	0.0705746	1
comp644752	-1.03561	0.0145086	0.981295	comp614026	-0.978283	0.0706194	1
comp647695	-1.61743	0.014883	0.997577	comp409668	-0.981392	0.0708569	1
comp644235	1.274	0.0150497	1	comp616824	1.05451	0.0713018	1
comp634435	1.84223	0.0151058	1	comp642671	-0.519995	0.0713751	1
comp605359	1.13213	0.0152409	1	comp637310	0.786373	0.0713827	1
comp628988	1.10297	0.0153085	1	comp630199	1.06461	0.071954	1
comp645695	-0.728334	0.0153507	1	comp273211	-1.04364	0.072132	1
comp645715	1.0474	0.0153642	1	comp618799	1.19688	0.0733558	1
comp596902	-0.72598	0.015379	1	comp640481	-0.685288	0.0740235	1
comp646694	1.12384	0.0154017	1	comp634244	-1.02132	0.074142	1
comp648046	-0.975094	0.0154831	1	comp613708	-1.15755	0.0742531	1
comp491614	-0.647351	0.0155109	1	comp650322	-0.899134	0.0743236	1
comp641464	1.5538	0.0156411	1	comp616296	1.03502	0.0746385	1
comp645879	-1.55075	0.0157269	1	comp572743	-0.726566	0.0746737	1
comp652899	1.41886	0.0158392	1	comp644533	1.36057	0.0746884	1
comp628930	-1.10341	0.0158687	1	comp641372	1.11772	0.0750428	1
comp628247	-0.717819	0.0158794	1	comp619669	0.885572	0.0751918	1
comp647767	-1.51024	0.0160982	1	comp652865	-0.982202	0.0753236	1
comp617104	1.19008	0.0161173	1	comp625959	0.607046	0.0753308	1
comp606741	1.41381	0.0163475	1	comp651505	0.994035	0.0754975	1
comp653440	-0.526722	0.0165983	1	comp616462	-1.44596	0.0755161	1
comp639789	-1.38544	0.0166571	1	comp527466	-0.901322	0.0755427	1
comp647134	1.18813	0.0167318	1	comp634918	-0.74313	0.0763231	1
comp643126	-0.788795	0.0169574	1	comp629732	0.689119	0.0764565	1
comp632170	1.12662	0.0170962	1	comp654133	-0.86408	0.0768111	1
comp266238	-1.39015	0.0171751	1	comp600810	-0.77179	0.0768448	1
comp643880	-0.785139	0.0171974	1	comp654255	-1.06049	0.0770345	1
comp644843	1.38401	0.0172818	1	comp640759	0.951896	0.0772029	1
comp573514	-1.04173	0.0177649	1	comp398710	1.03859	0.0773129	1
comp611801	1.562	0.0177827	1	comp600778	1.20164	0.0775258	1
comp633701	-1.76955	0.0180845	1	comp530650	0.843169	0.0777455	1
comp598534	1.17502	0.018119	1	comp630876	-0.869235	0.0777518	1
comp651672	-0.590463	0.0183655	1	comp646867	-0.40939	0.0780981	1
comp551854	1.1084	0.0183769	1	comp614736	-0.708666	0.0786317	1
comp653064	-0.586966	0.0184169	1	comp605922	-1.0871	0.0789477	1
comp652991	-0.752386	0.0185966	1	comp636570	0.535876	0.0789817	1
comp653748	0.720834	0.0186919	1	comp572651	0.903459	0.0792681	1
comp609030	1.42024	0.0188728	1	comp618348	-0.583278	0.0793293	1
comp625044	1.54796	0.0189541	1	comp640195	0.938739	0.0794795	1
comp634094	-1.47132	0.0189683	1	comp640550	-0.903477	0.0796697	1
comp642948	1.5889	0.0191714	1	comp605868	1.09431	0.0799859	1
comp648405	-0.636286	0.0195455	1	comp651274	-1.40126	0.0800824	1
comp626245	1.04854	0.0198412	1	comp625912	-0.911097	0.0809669	1
comp643560	-1.23299	0.019951	1	comp618771	0.559045	0.0809888	1
comp617782	-1.70956	0.0204714	1	comp628310	1.12786	0.081597	1
comp653201	-0.681119	0.0205178	1	comp701637	-0.971797	0.0816374	1
comp642536	-1.4347	0.0205267	1	comp649467	-0.867906	0.0817039	1
comp487757	-1.37597	0.020598	1	comp643859	-0.899297	0.0817136	1
comp646711	1.4201	0.0206043	1	comp627485	0.542117	0.081779	1
comp636960	0.943248	0.0208621	1	comp627823	-0.78682	0.0818959	1
comp555313	1.19529	0.0209254	1	comp634597	0.898976	0.0819798	1
comp601342	1.51792	0.0209612	1	comp572890	0.678657	0.0822228	1
comp623329	0.829089	0.0210292	1	comp649233	1.0997	0.0831468	1
comp642730	-0.949766	0.0212167	1	comp622034	-0.800928	0.0831703	1
comp635800	-0.919263	0.0214766	1	comp626691	0.994196	0.0838054	1
comp629972	-1.36909	0.0217682	1	comp561079	1.19559	0.0839104	1
comp651911	0.454502	0.0217893	1	comp604221	1.0188	0.0839214	1
comp654144	-0.808879	0.021828	1	comp624149	-0.875541	0.0839502	1
comp648877	-1.16885	0.0221123	1	comp633099	-1.01753	0.0839746	1
comp651089	-0.927384	0.0223484	1	comp419084	1.13782	0.0842368	1
comp643493	-0.58612	0.02247	1	comp647320	-1.16237	0.084379	1
comp653379	-0.837843	0.0226668	1	comp643798	0.992611	0.0845791	1
comp572605	1.32139	0.0227112	1	comp629234	1.30965	0.0846049	1
comp617848	2.07509	0.0236517	1	comp650687	1.0342	0.0846103	1
comp646501	-0.789364	0.0241324	1	comp629209	0.838133	0.0846679	1
comp618794	-1.43936	0.0242787	1	comp649724	0.519106	0.084741	1
comp646485	-0.851771	0.0243454	1	comp639797	-0.963666	0.0848513	1
comp635724	0.936562	0.0245866	1	comp640326	2.073	0.0850091	1
comp643696	0.685797	0.0246645	1	comp638532	0.970777	0.085436	1
comp642202	-1.44843	0.0247649	1	comp611889	-0.867349	0.0855101	1
comp634158	-0.659603	0.024811	1	comp645689	0.825581	0.0855906	1
comp444929	-1.59386	0.0249864	1	comp645155	0.686653	0.0861063	1
comp632949	-1.57671	0.0249931	1	comp640938	-0.668926	0.0863556	1
comp629804	1.16238	0.0251153	1	comp635768	0.790105	0.086973	1
comp621673	1.11998	0.025313	1	comp616116	-0.822969	0.0879442	1
comp632746	-0.859746	0.0254258	1	comp644725	1.08006	0.0880131	1
comp476982	1.47531	0.0258257	1	comp632423	0.577098	0.0880855	1
comp651081	-1.35323	0.0261507	1	comp647821	0.92327	0.088735	1
comp635498	-1.37318	0.0262168	1	comp621725	-0.66484	0.0891238	1
comp625847	-1.11047	0.026236	1	comp630987	-0.398346	0.0891992	1
comp603853	-0.832379	0.0262965	1	comp625984	0.916154	0.0895656	1
comp635769	-0.715321	0.0263449	1	comp648989	0.659634	0.0896159	1
comp607625	1.24008	0.0264881	1	comp651846	0.884379	0.0896178	1
comp645863	-1.24606	0.0265337	1	comp642029	0.854328	0.0898271	1
comp632553	1.31613	0.0266661	1	comp640216	-0.925053	0.0898851	1
comp573503	-1.14152	0.026707	1	comp648997	0.836513	0.0908948	1
comp633466	-0.841853	0.0267365	1	comp646928	0.558539	0.0909061	1
comp626387	-1.03728	0.0267964	1	comp649981	-0.698037	0.0912318	1
comp642325	-1.2081	0.0268085	1	comp632922	-0.878013	0.0913515	1
comp567087	-0.597385	0.0268187	1	comp542042	-0.929261	0.0914443	1
comp643978	-0.530532	0.0272069	1	comp620541	1.10011	0.0914632	1
comp331300	1.27259	0.0273282	1	comp635832	0.990344	0.0914651	1
comp639993	0.618728	0.0274674	1	comp616995	0.869398	0.091667	1
comp640723	-1.15426	0.0277572	1	comp638942	-1.17083	0.0919551	1
comp635738	-1.66339	0.0279107	1	comp562057	0.813628	0.0920258	1
comp623542	1.06983	0.0279269	1	comp614208	0.914543	0.0922041	1
comp652482	-1.0687	0.0280187	1	comp634199	-0.620624	0.0924694	1
comp639704	-0.670912	0.0281668	1	comp591497	0.823252	0.0925006	1
comp310437	-0.95008	0.0282861	1	comp269565	-0.919984	0.0927591	1
comp628960	1.01983	0.0283069	1	comp619141	1.09962	0.0931435	1
comp648441	-0.661549	0.0283339	1	comp643344	0.793744	0.0935711	1
comp636858	-0.818476	0.0283381	1	comp624164	0.761241	0.09371	1
comp651113	1.24545	0.028422	1	comp639381	-0.862469	0.0939101	1
comp637406	-1.31049	0.0286941	1	comp647475	0.557439	0.0944502	1
comp607802	1.79505	0.0287749	1	comp620986	0.881956	0.0946803	1
comp623306	-1.12043	0.0288019	1	comp604824	-1.22671	0.0947874	1
comp651334	0.716156	0.0288164	1	comp645885	0.83682	0.0951301	1
comp615155	1.42482	0.0288525	1	comp630093	-0.653456	0.0955811	1
comp553825	0.811199	0.0289377	1	comp317704	0.893879	0.0955972	1
comp552979	-1.4085	0.0289387	1	comp400155	1.19151	0.0956357	1
comp631433	1.27807	0.0292132	1	comp638833	0.565063	0.0960114	1
comp640131	-0.677014	0.0293251	1	comp639675	-0.661702	0.0966457	1
comp649820	-0.689926	0.0293359	1	comp572800	-0.676598	0.0968348	1
comp653114	-1.12417	0.029355	1	comp637661	0.819442	0.0970899	1
comp530297	1.29887	0.0294695	1	comp652576	0.446611	0.0973473	1
comp651945	-0.459657	0.0300107	1	comp645235	1.10685	0.0977742	1
comp544254	1.00778	0.0303126	1	comp600402	-0.444153	0.097998	1
comp652083	-1.3351	0.030515	1	comp281423	-0.500394	0.0983208	1
comp563893	-1.26901	0.0309418	1	comp627528	-0.785866	0.0985037	1
comp642339	-1.44048	0.0309792	1	comp621669	1.04187	0.0990044	1
comp649235	-0.42961	0.0311093	1	comp551266	0.844299	0.0991117	1
comp645406	0.633366	0.0311278	1	comp646055	-0.737093	0.0991928	1
comp651556	0.510071	0.0313279	1	comp621152	-0.872727	0.0992038	1
comp649178	0.628061	0.0313816	1	comp623786	0.553368	0.0992221	1
comp632328	-1.13631	0.0315393	1	comp628492	-0.914105	0.099472	1
comp651693	-1.04237	0.0315692	1	comp653659	0.669519	0.0995763	1
comp639402	1.44855	0.0315755	1	comp653633	0.822274	0.0996171	1
comp616804	-0.786809	0.0315843	1	comp624514	-1.08186	0.0996656	1
comp624993	-0.925839	0.0315865	1	comp626083	0.590965	0.0997452	1
comp643734	-1.25431	0.0316868	1	comp648991	0.521178	0.0999505	1
comp649230	0.856123	0.0317215	1	comp649261	0.973279	0.100023	1
comp648169	-0.393272	0.0319983	1	comp650360	0.999974	0.100236	1
comp623173	1.3444	0.0322754	1	comp659800	-1.89513	0.100318	1
comp649980	0.828286	0.0323836	1	comp609440	-0.920824	0.100625	1
comp647383	-1.33559	0.0325527	1	comp649592	-0.556853	0.100661	1
comp617728	1.11746	0.0328861	1	comp607877	-0.633138	0.101074	1
comp645388	-0.630247	0.0329127	1	comp652632	0.435168	0.101177	1
comp641981	-0.977402	0.0329375	1	comp656479	-2.04094	0.101205	1
comp572863	1.28171	0.0333822	1	comp653387	0.416963	0.101985	1
comp597229	1.23257	0.0334934	1	comp632097	-0.856848	0.102135	1
comp638788	-1.2656	0.0335378	1	comp633856	1.3993	0.102158	1
comp586154	-1.37659	0.0336131	1	comp553649	-0.864321	0.102204	1
comp596900	-1.09503	0.0338619	1	comp525238	0.584987	0.102258	1
comp638871	1.14868	0.0340643	1	comp647717	-1.37497	0.10244	1
comp642984	-0.763612	0.0343022	1	comp632700	-0.444911	0.102701	1
comp623893	1.33524	0.0343658	1	comp635336	-0.894842	0.103055	1
comp630320	-1.26607	0.0348018	1	comp607510	0.932151	0.103315	1
comp619562	1.55555	0.0348057	1	comp630466	-0.842737	0.103711	1
comp622034	-0.991288	0.0349032	1	comp636052	0.805447	0.103788	1
comp707681	-1.57358	0.0350012	1	comp688060	0.891111	0.103802	1
comp625383	-1.28337	0.0350086	1	comp572756	-0.848752	0.104002	1
comp620209	-1.2871	0.0350406	1	comp651282	0.830075	0.104416	1
comp652514	-1.51298	0.0350975	1	comp628787	-0.730761	0.104431	1
comp638581	-1.31506	0.0351434	1	comp641597	-0.791564	0.104696	1
comp646826	1.25785	0.0354705	1	comp629227	0.683209	0.104744	1
comp639272	-3.84914	0.0357742	1	comp631149	0.636486	0.104992	1
comp525653	1.1233	0.0358339	1	comp356538	-1.43704	0.10501	1
comp629816	-0.877527	0.0358437	1	comp617593	0.826305	0.105078	1
comp601200	0.831896	0.0358544	1	comp652396	0.80539	0.105104	1
comp647562	-1.20986	0.0360492	1	comp644195	0.817839	0.105122	1
comp634216	1.26116	0.0360721	1	comp436488	-0.926134	0.105182	1
comp642783	-1.1924	0.0361616	1	comp789240	0.889511	0.105332	1
comp640999	1.32441	0.0364507	1	comp654094	0.794725	0.105434	1
comp628785	-0.887746	0.0365054	1	comp721652	-0.838179	0.105796	1
comp649691	-0.563048	0.0368555	1	comp589676	-0.922368	0.106043	1
comp646676	0.531314	0.0374194	1	comp620855	-0.357075	0.106466	1
comp647529	-0.433767	0.037564	1	comp637242	-0.566	0.106528	1
comp648811	-0.689889	0.037604	1	comp643781	-0.78921	0.106585	1
comp652281	0.463512	0.0377366	1	comp631090	-0.829725	0.106865	1
comp576197	-1.25621	0.0379934	1	comp650652	0.994531	0.106923	1
comp638751	-1.24122	0.0389341	1	comp645481	0.643709	0.107146	1
comp633237	1.12759	0.0389555	1	comp604935	0.508322	0.107396	1
comp628683	-1.11523	0.0390088	1	comp612751	-1.13685	0.107433	1
comp629422	-1.11006	0.0390237	1	comp607812	-0.48593	0.107493	1
comp631728	0.890064	0.0390626	1	comp534764	0.892335	0.107722	1
comp639161	-1.2158	0.0390923	1	comp644179	1.00249	0.107794	1
comp636968	-1.02328	0.0392023	1	comp630658	-0.752795	0.107818	1
comp642859	1.77372	0.0392412	1	comp649302	0.85312	0.107869	1
comp646818	-1.3299	0.0394102	1	comp642842	0.812314	0.107919	1
comp629973	-1.36241	0.0395914	1	comp632076	0.646221	0.108053	1
comp641436	0.776881	0.0395982	1	comp573424	-0.947686	0.108542	1
comp633715	-0.821972	0.0398953	1	comp637327	-0.741229	0.108555	1
comp653257	1.17215	0.0400249	1	comp379989	0.890547	0.108602	1
comp640732	0.841406	0.0400639	1	comp638410	-0.580748	0.10861	1
comp641174	-1.14322	0.040141	1	comp636493	-0.925188	0.108617	1
comp485986	-1.01613	0.0401748	1	comp594322	-0.849613	0.108789	1
comp572557	1.10647	0.040493	1	comp646993	0.591838	0.108877	1
comp646429	-0.974214	0.0405354	1	comp643263	-0.721215	0.109301	1
comp652578	-1.0331	0.0406262	1	comp642751	-0.586083	0.109341	1
comp641015	-0.746671	0.0406339	1	comp648518	-0.83302	0.109493	1
comp617553	0.733789	0.0407462	1	comp532906	-0.836868	0.109522	1
comp637827	-1.1781	0.04087	1	comp640228	-0.716952	0.109755	1
comp646387	-0.935952	0.0415196	1	comp630136	-0.577076	0.109864	1
comp618993	1.15006	0.0416032	1	comp648301	0.764383	0.109946	1
comp646410	-1.10567	0.0416819	1	comp648912	-0.639956	0.110089	1
comp628545	-0.886343	0.0416969	1	comp644246	-0.767402	0.110143	1
comp652413	0.548549	0.0421717	1	comp648034	-0.493113	0.110328	1
comp567624	1.10931	0.0423174	1	comp573758	0.952439	0.110514	1
comp641077	-0.726078	0.0423809	1	comp625545	-0.676978	0.110906	1
comp643847	2.07568	0.0424343	1	comp642773	1.23752	0.111019	1
comp652715	0.7833	0.042518	1	comp642513	0.446054	0.111184	1
comp635920	0.614895	0.0425951	1	comp649430	-0.759583	0.111331	1
comp628912	1.26164	0.0430076	1	comp639750	-0.718484	0.111491	1
comp609610	0.883189	0.0431838	1	comp630799	-1.21655	0.111492	1
comp365318	-0.89504	0.043234	1	comp622184	-0.669651	0.112058	1
comp559583	1.06594	0.043461	1	comp620741	1.18207	0.11225	1
comp644128	1.21154	0.0434745	1	comp617726	-0.883316	0.112449	1
comp632151	1.89998	0.0434961	1	comp643638	0.67844	0.112991	1
comp650677	0.492902	0.0435926	1	comp633625	0.943476	0.113044	1
comp623298	-0.646502	0.0437228	1	comp639079	1.18311	0.113591	1
comp624165	1.01675	0.0437744	1	comp651661	0.657495	0.11364	1
comp591229	-1.05184	0.0438204	1	comp646733	1.09556	0.114036	1
comp629996	-1.16644	0.0441712	1	comp555939	-0.900678	0.114107	1
comp644022	-0.851585	0.0442407	1	comp629652	0.969151	0.114233	1
comp651435	-1.04098	0.044408	1	comp654340	1.63178	0.114587	1
comp648149	-0.758917	0.0444726	1	comp625910	-0.820202	0.114621	1
comp627766	1.21852	0.0444996	1	comp643186	-0.240776	0.114768	1
comp636817	1.02501	0.0446337	1	comp641188	0.772714	0.11483	1
comp511268	-1.38236	0.0446744	1	comp646777	0.68888	0.114861	1
comp435442	1.55654	0.044711	1	comp629917	0.860325	0.115049	1
comp535002	0.945381	0.0447318	1	comp645152	0.643038	0.115351	1
comp623744	-1.45579	0.0448538	1	comp651882	-0.6743	0.115414	1
comp651717	-0.625787	0.0449407	1	comp623562	-0.590005	0.115519	1
comp649929	0.542601	0.0449411	1	comp649505	-0.492794	0.115544	1
comp645626	1.31855	0.0450223	1	comp637964	0.818263	0.115662	1
comp650336	1.43505	0.0452534	1	comp407395	-0.73041	0.115731	1
comp648472	2.45063	0.0456272	1	comp639212	0.680062	0.115859	1
comp640149	-0.865058	0.0457513	1	comp653542	0.833531	0.11594	1
comp599993	0.856906	0.0457995	1	comp569443	-0.873658	0.116116	1
comp645921	1.11761	0.0458098	1	comp277393	-1.91699	0.116191	1
comp645149	0.737755	0.0459786	1	comp610159	-0.933249	0.116257	1
comp632438	-1.02476	0.0462616	1	comp622347	-0.768076	0.116286	1
comp624844	1.35865	0.0468641	1	comp648652	0.807766	0.116395	1
comp640599	0.547908	0.0470516	1	comp645045	-0.494589	0.116557	1
comp646001	0.9799	0.0470674	1	comp639491	0.591219	0.11656	1
comp653081	-0.539957	0.0471754	1	comp647409	-0.858919	0.116786	1
comp646842	-0.560665	0.047395	1	comp654672	0.848579	0.116835	1
comp604187	-1.19985	0.0473979	1	comp636945	0.857648	0.117005	1
comp615769	0.922335	0.0474033	1	comp559184	-0.810888	0.117321	1
comp646406	1.42873	0.047539	1	comp648895	-0.751031	0.11742	1
comp523941	1.22927	0.047563	1	comp588794	0.776608	0.117494	1
comp632089	0.965444	0.0477136	1	comp647133	0.503093	0.117758	1
comp430906	-1.16751	0.0478031	1	comp626367	0.801621	0.117778	1
comp640877	-1.56302	0.0479246	1	comp641634	-0.430541	0.11798	1
comp637142	0.88548	0.047983	1	comp643658	-0.890783	0.118922	1
comp630726	1.31575	0.0480869	1	comp647885	-0.617991	0.118961	1
comp645539	0.718157	0.0482089	1	comp569348	-1.11495	0.118975	1
comp428699	0.882008	0.0485241	1	comp645663	0.714936	0.119006	1
comp598422	1.13336	0.0485821	1	comp606045	-0.823475	0.119292	1
comp616164	1.04175	0.0488072	1	comp621113	1.01445	0.11943	1
comp451939	-1.28513	0.0489262	1	comp641029	1.0684	0.119503	1
comp624134	-1.37773	0.0489915	1	comp651338	-0.753011	0.119836	1
comp626108	0.944216	0.0490868	1	comp639416	-0.746912	0.119923	1
comp651039	1.15054	0.0491415	1	comp409916	-0.95882	0.119942	1
comp643655	0.49491	0.0496123	1	comp396742	-0.465676	0.119965	1
comp645401	-1.15216	0.0496668	1	comp619864	-0.676578	0.120095	1
comp540632	1.07105	0.049797	1	comp641998	0.574878	0.120249	1
comp642504	0.611548	0.0499476	1	comp632372	0.649587	0.120495	1
comp620862	0.783227	0.0499824	1	comp623927	0.739817	0.120619	1
comp601693	1.45011	0.0500857	1	comp634767	-0.80338	0.120626	1
comp618754	-1.09643	0.0500985	1	comp569358	-0.890971	0.12063	1
comp548583	-1.32469	0.0501099	1	comp641042	0.783849	0.120721	1
comp622551	1.04021	0.0503721	1	comp269603	-0.725235	0.120849	1
comp647395	-1.18305	0.0504249	1	comp633275	-0.493628	0.121107	1
comp647588	-1.06618	0.0506026	1	comp633836	0.884314	0.121157	1
comp646099	-1.01932	0.050771	1	comp652925	-1.04702	0.121288	1
comp654274	0.986561	0.0507758	1	comp308829	-0.862544	0.121365	1
comp628492	-1.0834	0.0507934	1	comp645814	0.45111	0.121579	1
comp643494	-0.820866	0.05107	1	comp648149	-0.610899	0.12181	1
comp431980	-1.3641	0.0511884	1	comp617480	-0.658009	0.121948	1
comp650439	1.0529	0.0512714	1	comp614967	-0.808805	0.122003	1
comp636208	-1.20741	0.0513127	1	comp633612	-0.732439	0.122005	1
comp648448	-0.399196	0.0514955	1	comp629572	0.427699	0.122146	1
comp652088	-0.596458	0.0517292	1	comp639802	0.525218	0.122322	1
comp641918	0.705651	0.0517748	1	comp593607	0.655715	0.122337	1
comp650305	-0.994171	0.0518073	1	comp627805	-0.701281	0.122354	1
comp564211	-1.04919	0.0519049	1	comp648098	0.962475	0.122387	1
comp653891	0.43637	0.0522551	1	comp644293	-0.684049	0.12244	1
comp647481	0.891757	0.0522763	1	comp637200	0.700682	0.122448	1
comp555800	1.22233	0.0524497	1	comp637506	0.983754	0.122778	1
comp637916	0.978642	0.052855	1	comp635599	0.61596	0.12297	1
comp631704	-1.20399	0.0530389	1	comp643158	0.950255	0.123682	1
comp641502	0.840742	0.053267	1	comp278380	-0.86968	0.123728	1
comp589085	1.24662	0.0532925	1	comp624693	-0.847408	0.123797	1
comp653819	-0.714576	0.05344	1	comp650222	-0.426713	0.124036	1
comp629307	-1.45411	0.0535475	1	comp639387	0.9528	0.124165	1
comp573184	-1.09016	0.0536213	1	comp718341	-1.10881	0.12417	1
comp612880	-1.02686	0.053766	1	comp633400	-0.826071	0.124471	1
comp638090	-1.659	0.0538241	1	comp646600	-0.638724	0.124474	1
comp648773	0.795332	0.0538838	1	comp631764	-0.571059	0.124663	1
comp630819	-1.32419	0.0538901	1	comp649935	0.552468	0.124684	1
comp644102	-2.69613	0.0541461	1	comp646819	0.735861	0.125012	1
comp628100	0.898344	0.0541794	1	comp647866	-0.696294	0.125834	1
comp627617	1.09454	0.0543055	1	comp649038	0.653292	0.125907	1
comp652963	-1.0775	0.0543376	1	comp636247	0.983814	0.125939	1
comp652792	-0.780356	0.0544652	1	comp643998	-0.509328	0.125985	1
comp641915	0.431705	0.0544765	1	comp639625	0.613896	0.126146	1
comp653158	-1.02839	0.0546488	1	comp651884	-0.606395	0.127261	1
comp627526	-1.16891	0.0550901	1	comp641842	-0.643059	0.127558	1
comp632799	-1.16025	0.0552503	1	comp642546	-1.1072	0.12757	1
comp571626	0.922215	0.0556215	1	comp651864	0.910671	0.127857	1
comp628438	-0.96053	0.0557019	1	comp632047	-0.870937	0.128117	1
comp629543	-0.975822	0.055723	1	comp650548	-0.593858	0.128205	1
comp650189	0.500141	0.0557759	1	comp653745	0.770574	0.128251	1
comp418933	-0.665262	0.0558012	1	comp632479	0.890283	0.128781	1
comp652053	-1.23185	0.0561619	1	comp641138	0.555967	0.128842	1
comp634763	0.73314	0.0562007	1	comp451836	-0.721939	0.128904	1
comp635562	-1.07723	0.0563962	1	comp642239	0.785953	0.128927	1
comp572824	1.34587	0.0565914	1	comp611803	0.806733	0.129249	1
comp644600	0.766034	0.0565915	1	comp638048	0.435606	0.12927	1
comp573173	-0.598358	0.0566109	1	comp411361	0.445503	0.129276	1
comp269966	1.06108	0.0569963	1	comp641928	-0.390817	0.129349	1
comp644021	-1.41891	0.0573839	1	comp634006	0.832999	0.129395	1
comp642223	0.704578	0.057431	1	comp486016	-0.601599	0.129411	1
comp644533	-1.54152	0.0577678	1	comp622782	-0.71601	0.129815	1
comp650157	-0.464789	0.0577858	1	comp641086	-0.768316	0.130266	1
comp645220	0.445198	0.0578087	1	comp369420	0.489128	0.130516	1
comp551540	1.08308	0.057817	1	comp643165	0.722553	0.130525	1
comp642074	-0.979077	0.0579197	1	comp640859	0.55541	0.130695	1
comp281753	-1.08447	0.0581836	1	comp624573	0.756864	0.130822	1
comp604795	-1.09768	0.05819	1	comp651751	-0.557636	0.130827	1
comp645148	0.711669	0.0582283	1	comp594904	0.742316	0.130978	1
comp650632	0.468731	0.0583503	1	comp648061	-0.290977	0.131057	1
comp639849	-1.0124	0.0583759	1	comp642585	0.723174	0.131314	1
comp621711	0.76263	0.0584652	1	comp653601	0.355445	0.131433	1
comp642220	-0.746172	0.0585753	1	comp632595	0.724042	0.131536	1
comp556641	1.1811	0.0585914	1	comp634327	-0.439364	0.131576	1
comp643321	-0.775038	0.0587031	1	comp653109	-0.656166	0.132146	1
comp648873	-0.481816	0.0588913	1	comp547448	-0.634169	0.13222	1
comp636488	1.17385	0.0589393	1	comp644173	0.551411	0.132285	1
comp643889	0.709252	0.0590349	1	comp639187	-0.42558	0.132608	1
comp328845	0.826483	0.0591094	1	comp642929	-0.763492	0.132972	1
comp653572	-0.89352	0.0592547	1	comp644444	-0.287253	0.133292	1
comp640288	1.19212	0.0593917	1	comp640439	0.71248	0.133431	1
comp638442	0.824497	0.0594528	1	comp642483	-0.542647	0.133724	1
comp645513	-0.728544	0.0597828	1	comp633070	-0.655473	0.13412	1
comp623283	1.12984	0.060181	1	comp605482	-0.935763	0.134186	1
comp630605	0.793282	0.0604115	1	comp633655	-0.899242	0.134516	1
comp607116	1.5482	0.0604473	1	comp604698	-0.606388	0.134706	1
comp637546	-1.15352	0.060455	1	comp621455	-0.775892	0.134895	1
comp625659	0.808983	0.0604856	1	comp646582	0.797523	0.135065	1
comp641126	-0.667087	0.0605327	1	comp568506	-0.883186	0.135276	1
comp653539	-1.08128	0.0606637	1	comp633255	0.794255	0.135312	1
comp700191	-0.978463	0.0606812	1	comp490536	-0.639682	0.135359	1
comp634704	-0.349274	0.0606944	1	comp628075	-0.825249	0.135378	1
comp636910	-1.73347	0.0607529	1	comp638311	-0.322944	0.135444	1
comp642056	0.516009	0.0610042	1	comp634845	0.96442	0.135774	1
comp653662	-0.402822	0.0611683	1	comp632307	0.736865	0.136405	1
comp619476	0.77986	0.0615049	1	comp629855	-0.837588	0.136465	1
comp593010	1.238	0.0615548	1	comp619961	-0.766247	0.136589	1
comp634688	-0.804874	0.0617296	1	comp398848	0.594402	0.136663	1
comp652898	-0.556455	0.0617593	1	comp492708	-1.73165	0.136774	1
comp290164	-0.959394	0.061828	1	comp646980	0.627816	0.136946	1
comp619763	-1.07357	0.061909	1	comp646378	0.920903	0.136972	1
comp588096	-0.972582	0.0619516	1	comp624595	0.907869	0.13709	1
comp621737	-0.608635	0.0619574	1	comp629440	0.581841	0.137321	1
comp650306	-0.894711	0.0621095	1	comp637235	-1.72897	0.137816	1
comp642082	-0.645339	0.0622092	1	comp648664	0.466015	0.138022	1
comp653375	0.510657	0.0623256	1	comp628548	-0.655894	0.138052	1
comp603600	-0.817286	0.0625034	1	comp626554	0.85094	0.138209	1
comp609811	-0.840586	0.0625475	1	comp633243	-0.460483	0.138338	1
comp644694	-0.490211	0.0627565	1	comp631141	0.695768	0.138361	1
comp651752	1.27679	0.0629696	1	comp639430	-0.719694	0.138475	1
comp650643	-1.28581	0.0630632	1	comp631411	-0.895304	0.138829	1
comp632926	-0.475086	0.0632031	1	comp643504	0.965769	0.138928	1
comp642344	-0.458684	0.0632454	1	comp638695	0.548722	0.139093	1
comp652109	-0.851165	0.0633631	1	comp596505	0.982622	0.139255	1
comp629204	1.18935	0.0633639	1	comp583208	0.797281	0.139508	1
comp573100	0.560974	0.0634307	1	comp631874	-0.557051	0.139525	1
comp633858	0.810665	0.0635263	1	comp649756	0.53316	0.13956	1
comp646262	0.723547	0.0636212	1	comp646774	-0.715089	0.139588	1
comp634776	-1.13387	0.0637412	1	comp626652	-0.535909	0.139614	1
comp649753	0.356468	0.064132	1	comp643575	0.816365	0.139699	1
comp560558	1.19003	0.0641503	1	comp626290	0.391065	0.139815	1
comp641493	0.67641	0.0643246	1	comp648799	-0.298258	0.14002	1
comp646603	1.63725	0.0645015	1	comp621123	-0.586082	0.140307	1
comp647000	-0.511422	0.0645608	1	comp642666	0.363064	0.140484	1
comp633177	1.15065	0.0645769	1	comp558743	0.803894	0.140659	1
comp614738	0.985967	0.0646466	1	comp606236	0.793782	0.140953	1
comp592521	1.16372	0.064744	1	comp319980	-0.737887	0.141088	1
comp637616	-0.960217	0.0648915	1	comp643296	-0.669313	0.141125	1
comp633513	-0.817739	0.0649913	1	comp649235	0.286634	0.141626	1
comp640806	0.912779	0.0653274	1	comp404993	1.01119	0.141717	1
comp632047	-1.00693	0.0654628	1	comp644966	-0.623282	0.141759	1
comp619815	1.18403	0.0655017	1	comp587791	0.728775	0.141777	1
comp632479	-1.14143	0.065618	1	comp646855	-0.374343	0.141785	1
comp612729	0.721152	0.0656473	1	comp626726	0.832206	0.142214	1
comp638447	-1.30186	0.0657069	1	comp609719	0.724448	0.142293	1
comp610321	0.960837	0.0658778	1	comp615804	-0.53085	0.142526	1
comp605138	0.769465	0.0660376	1	comp525390	0.703397	0.142704	1
comp637334	1.05538	0.0661469	1	comp602448	-0.425183	0.143004	1
comp627892	0.630576	0.0661808	1	comp641004	0.585235	0.143188	1
comp750219	-0.896492	0.0662836	1	comp645376	0.593167	0.143436	1
comp652847	0.598469	0.0662957	1	comp644848	0.620419	0.143627	1
comp643206	-0.755789	0.0663459	1	comp523040	-0.709002	0.143675	1
comp490375	0.796463	0.0667473	1	comp643982	-0.416138	0.143938	1
comp649833	-0.756262	0.066781	1	comp360362	-0.700603	0.144139	1
comp642655	1.11293	0.0668221	1	comp639319	-0.678787	0.144182	1
comp642211	0.518832	0.0668228	1	comp632574	-0.437727	0.144261	1
comp654111	0.386775	0.067335	1	comp630442	1.60483	0.14443	1
comp648105	1.06319	0.0673873	1	comp644832	-0.686314	0.144615	1
comp627859	0.952443	0.0675043	1	comp622728	-1.02198	0.144639	1
comp635771	0.830652	0.0675333	1	comp648449	0.790263	0.144824	1
comp472339	0.901859	0.0676128	1	comp636140	0.954558	0.144831	1
comp625104	0.804514	0.0676414	1	comp572694	-0.66082	0.145005	1
comp649423	-0.6045	0.0676653	1	comp650476	-0.389646	0.145061	1
comp632569	-0.876099	0.0681806	1	comp645008	0.601453	0.145084	1
comp597932	-1.04923	0.0681851	1	comp640790	-0.406847	0.145284	1
comp560999	1.05989	0.0683158	1	comp640021	0.692927	0.145363	1
comp653244	0.592201	0.0685601	1	comp636509	1.06517	0.145525	1
comp652863	0.666445	0.0686301	1	comp636671	-0.78193	0.145646	1
comp640060	-1.15762	0.0686938	1	comp650240	-0.811292	0.146285	1
comp641026	0.649872	0.0688061	1	comp417857	0.664968	0.146563	1
comp645282	-0.706317	0.068812	1	comp638448	-0.501783	0.146787	1
comp630049	-0.938222	0.0689789	1	comp648320	-0.722027	0.146917	1
comp654303	0.86493	0.0691376	1	comp652589	0.627822	0.146995	1
comp615916	-1.22636	0.0692486	1	comp623186	-0.609222	0.147055	1
comp638597	-0.50994	0.069276	1	comp558158	-0.700669	0.147473	1
comp639945	-0.472238	0.0696317	1	comp636490	0.777025	0.147647	1
comp451200	0.875452	0.0703273	1	comp644031	-0.926877	0.1477	1
comp648752	-0.411997	0.0703545	1	comp625666	-0.863744	0.147933	1
comp641621	-0.816015	0.0703865	1	comp634546	-0.395507	0.14814	1
comp650452	0.567872	0.0704229	1	comp627850	-0.461461	0.148199	1
comp642304	-1.01645	0.0707998	1	comp642604	-0.753547	0.148585	1
comp576337	-0.931772	0.0709141	1	comp637684	-0.714709	0.148731	1
comp634422	0.892061	0.0710743	1	comp650294	-0.729883	0.148835	1
comp651751	0.708118	0.0714788	1	comp651875	-0.636783	0.149019	1
comp540469	1.25381	0.0717519	1	comp644680	0.789348	0.149074	1
comp643413	-1.18021	0.0719112	1	comp268647	0.825302	0.149216	1
comp648198	1.04534	0.0720369	1	comp652077	0.783548	0.150002	1
comp630788	-0.471726	0.0722663	1	comp629293	-0.444289	0.150202	1
comp622405	-0.836343	0.0722778	1	comp636787	0.465394	0.150216	1
comp624043	-1.54001	0.0723304	1	comp647994	0.93228	0.150226	1
comp532913	1.17611	0.0723503	1	comp616008	0.497499	0.150297	1
comp639010	0.423597	0.0724506	1	comp598139	-0.563023	0.150373	1
comp603443	-1.12905	0.0725126	1	comp628844	-0.489027	0.150453	1
comp631849	-1.27442	0.0727351	1	comp650546	0.362984	0.150599	1
comp562015	-1.14371	0.0729038	1	comp615577	-0.965989	0.15067	1
comp646116	-0.330949	0.0731495	1	comp639580	-0.780688	0.150735	1
comp649394	-1.10436	0.0731642	1	comp635880	0.617748	0.150796	1
comp647712	-2.29133	0.0731657	1	comp599413	-0.412544	0.151046	1
comp468708	-1.56496	0.0732771	1	comp637715	0.847376	0.15114	1
comp604322	0.84213	0.0732998	1	comp652451	0.733994	0.151211	1
comp639496	0.396021	0.0733656	1	comp641867	0.273293	0.15135	1
comp652826	0.809316	0.0734677	1	comp642501	0.624827	0.15141	1
comp645392	0.597734	0.0734829	1	comp634590	-0.62747	0.15149	1
comp636878	-0.903678	0.0735515	1	comp617698	-0.57122	0.151785	1
comp645775	-0.472012	0.0735584	1	comp648559	0.566602	0.151893	1
comp608256	-1.02288	0.0736695	1	comp279431	-0.571829	0.152025	1
comp572915	-1.00506	0.073842	1	comp523322	0.764821	0.152384	1
comp643151	-0.913104	0.0738657	1	comp631611	-0.650093	0.152767	1
comp654028	0.433844	0.0738751	1	comp650934	-0.618898	0.153065	1
comp646460	0.961292	0.0739679	1	comp397398	-0.541089	0.153078	1
comp282989	1.15978	0.0740212	1	comp649492	-0.785929	0.153095	1
comp636419	1.02064	0.0741211	1	comp633027	-0.725476	0.153206	1
comp646612	-0.451761	0.0742286	1	comp650733	0.661456	0.153377	1
comp644500	-0.886606	0.0742296	1	comp643727	0.720578	0.15342	1
comp626600	-1.20149	0.0743392	1	comp573621	-0.646552	0.15355	1
comp345129	1.05479	0.0743517	1	comp572612	-0.516391	0.153701	1
comp621980	-0.818389	0.0744419	1	comp273813	1.01842	0.154235	1
comp647825	-1.20269	0.0746028	1	comp636986	0.586301	0.154286	1
comp641710	-0.605032	0.0746239	1	comp573249	1.61034	0.154286	1
comp627446	-0.640518	0.0747718	1	comp627787	-0.580104	0.154336	1
comp635346	-1.20918	0.0747873	1	comp644273	0.416874	0.154493	1
comp643676	-0.738454	0.0748917	1	comp639822	0.779895	0.154625	1
comp642388	-1.17214	0.0750292	1	comp644404	-0.545132	0.154698	1
comp638020	1.07023	0.0750631	1	comp628870	-0.457202	0.154871	1
comp648572	0.930655	0.0753298	1	comp609030	-0.748785	0.155069	1
comp617245	0.790931	0.0758138	1	comp644014	-0.49399	0.155079	1
comp653830	0.422067	0.0758269	1	comp627525	0.662538	0.155096	1
comp321607	1.03536	0.0759264	1	comp647072	-0.746897	0.155286	1
comp619789	0.534894	0.0759317	1	comp614038	0.420748	0.15533	1
comp648598	0.591607	0.0761239	1	comp641097	-0.588653	0.155388	1
comp635258	0.826345	0.0762476	1	comp647094	0.618454	0.155429	1
comp647229	0.877943	0.0763161	1	comp638674	0.567654	0.155666	1
comp622114	1.15444	0.0767887	1	comp633437	-0.740721	0.155953	1
comp635158	1.16807	0.0768709	1	comp643257	0.760101	0.156015	1
comp639022	1.08698	0.0769802	1	comp634933	-0.321467	0.156073	1
comp610635	-1.37652	0.0772062	1	comp650524	0.294385	0.156337	1
comp640953	1.02736	0.0773615	1	comp432417	-0.695829	0.15659	1
comp644852	-1.04326	0.0775303	1	comp640339	0.376524	0.156773	1
comp630609	-0.511395	0.0775631	1	comp612318	-0.470322	0.157132	1
comp651919	0.45425	0.0776377	1	comp640202	0.540046	0.157399	1
comp641865	-0.618629	0.0776515	1	comp641503	-0.798229	0.157408	1
comp610201	0.890838	0.0780617	1	comp641996	-0.617513	0.157486	1
comp647292	-0.425945	0.0781629	1	comp649382	-1.38578	0.157598	1
comp618033	0.780056	0.0783301	1	comp652020	0.731559	0.157658	1
comp630241	-0.920109	0.0784834	1	comp620648	0.555853	0.157667	1
comp652226	0.262155	0.0785405	1	comp629511	0.855559	0.158092	1
comp557751	-0.959579	0.0785508	1	comp615611	-0.494357	0.158209	1
comp639315	1.60373	0.0787991	1	comp643600	-0.543365	0.158346	1
comp633577	0.816499	0.0788781	1	comp635162	-0.744169	0.158507	1
comp635363	-0.455366	0.0789033	1	comp621985	0.673592	0.158525	1
comp650355	0.584257	0.0789831	1	comp650912	0.78072	0.158693	1
comp545683	-0.872144	0.0792156	1	comp633056	0.483583	0.1588	1
comp642314	-0.422445	0.079401	1	comp634783	-0.814389	0.158841	1
comp641830	0.593348	0.0796597	1	comp617775	-0.537108	0.159538	1
comp645661	-1.08074	0.0797796	1	comp631867	-0.904497	0.159792	1
comp644526	-1.04575	0.0797827	1	comp646474	-0.449086	0.159833	1
comp647291	0.885514	0.0798102	1	comp644033	0.841407	0.159898	1
comp530276	0.680703	0.0799841	1	comp612808	-0.828959	0.159924	1
comp638833	-0.608926	0.0800396	1	comp573532	-0.654273	0.159978	1
comp634569	-0.349372	0.0800946	1	comp638715	0.761805	0.160032	1
comp600970	0.671345	0.0801797	1	comp652032	0.692391	0.160392	1
comp379989	1.00308	0.0807566	1	comp610860	-0.617743	0.160497	1
comp641354	-0.700019	0.080758	1	comp646296	0.265912	0.160854	1
comp640478	1.64099	0.0807746	1	comp635756	0.457235	0.160856	1
comp649355	0.362935	0.0807797	1	comp651357	0.282102	0.160874	1
comp623954	-1.11542	0.0809949	1	comp643933	0.997271	0.161128	1
comp618181	0.950829	0.0810458	1	comp646444	-0.676499	0.161198	1
comp383730	-1.27322	0.0810663	1	comp536770	-0.912321	0.161305	1
comp647114	0.549045	0.0813155	1	comp554896	-0.824296	0.161341	1
comp648436	-0.868526	0.0813513	1	comp654182	-0.686097	0.161378	1
comp647546	-0.849518	0.0814271	1	comp645864	-0.314211	0.161561	1
comp630199	-1.02631	0.0814536	1	comp633249	0.679714	0.161798	1
comp648787	-0.46911	0.0814932	1	comp635500	0.60485	0.161978	1
comp643371	-1.07983	0.0816365	1	comp634365	-0.389734	0.162096	1
comp632532	-1.78517	0.081655	1	comp622389	0.729087	0.1622	1
comp617152	-0.995058	0.0817335	1	comp516901	-0.754027	0.162324	1
comp640747	-0.698325	0.0819082	1	comp626611	-0.746285	0.162339	1
comp657421	1.10776	0.0820667	1	comp558287	0.701246	0.162509	1
comp654177	0.878981	0.0822107	1	comp620602	-0.328237	0.16265	1
comp647260	-0.44702	0.0824118	1	comp377336	-0.643215	0.162724	1
comp640196	-0.75384	0.0825507	1	comp641752	-0.693525	0.162867	1
comp611903	0.999216	0.082608	1	comp643044	-0.698991	0.16314	1
comp627628	-0.903675	0.0826749	1	comp646456	0.633338	0.163224	1
comp646172	0.56997	0.0826899	1	comp638240	0.745372	0.163516	1
comp477109	0.848317	0.0828438	1	comp623702	-0.89814	0.163553	1
comp693866	-0.703889	0.0829502	1	comp632520	-0.544883	0.163993	1
comp654157	0.68042	0.0830114	1	comp622286	0.503251	0.164122	1
comp641362	-0.534984	0.083041	1	comp640729	0.480931	0.164579	1
comp641543	0.569661	0.0830655	1	comp560594	-0.427498	0.164625	1
comp635944	-1.00598	0.0831538	1	comp648367	0.668189	0.164829	1
comp641065	0.461886	0.0831648	1	comp645534	0.648059	0.164892	1
comp628888	0.83415	0.0834054	1	comp640495	-0.578645	0.165088	1
comp509579	0.83008	0.0834674	1	comp641846	0.574736	0.165114	1
comp638724	0.733516	0.0835525	1	comp649060	-0.657829	0.165231	1
comp640913	-0.363201	0.0835685	1	comp623329	0.502535	0.165741	1
comp600778	-1.16995	0.0836426	1	comp636637	0.780253	0.165887	1
comp645162	0.941786	0.0838116	1	comp636758	0.692229	0.166345	1
comp652073	-0.674865	0.0838796	1	comp626436	-0.560644	0.166432	1
comp642336	-0.826172	0.0839671	1	comp610458	-0.870066	0.166614	1
comp634663	-1.53101	0.0839822	1	comp638706	-0.531029	0.166632	1
comp641996	0.786891	0.0840745	1	comp714402	-0.68978	0.166884	1
comp650799	0.837306	0.084223	1	comp581181	-0.682832	0.166917	1
comp705729	0.807663	0.084333	1	comp644531	0.520669	0.16697	1
comp637944	0.567249	0.0843858	1	comp635916	0.770347	0.167027	1
comp613787	0.712009	0.0845237	1	comp602489	-0.41708	0.167088	1
comp638809	-0.872061	0.0849943	1	comp634224	-0.973667	0.167261	1
comp613939	0.686849	0.0850511	1	comp641738	0.413081	0.167543	1
comp617781	0.854798	0.0852615	1	comp427803	-0.705686	0.167727	1
comp644428	-1.25011	0.085276	1	comp477349	3.35582	0.167768	1
comp617448	-0.447162	0.0854041	1	comp617627	-0.746209	0.167769	1
comp459792	-0.353757	0.0854074	1	comp651480	0.821466	0.167796	1
comp621998	0.999985	0.0855092	1	comp638286	-0.364691	0.16792	1
comp632701	0.671561	0.0861161	1	comp631569	0.495267	0.167937	1
comp647495	0.953883	0.0862107	1	comp612981	-0.67978	0.168214	1
comp631495	-0.610754	0.0865515	1	comp430677	-0.71174	0.168644	1
comp541275	-1.04238	0.0868146	1	comp651353	-0.375897	0.168836	1
comp293984	-1.01061	0.0871582	1	comp648144	0.455185	0.168909	1
comp628421	0.562849	0.0873453	1	comp652793	-0.315472	0.168994	1
comp572986	0.880041	0.0873814	1	comp565480	-0.670306	0.169044	1
comp639526	0.512206	0.0875619	1	comp638354	0.707784	0.169313	1
comp649690	-0.80813	0.0877059	1	comp641336	-0.64634	0.169314	1
comp650957	0.735652	0.0877622	1	comp648026	0.82382	0.169477	1
comp627289	-0.426146	0.0878268	1	comp604912	0.668894	0.169581	1
comp651407	-0.990318	0.0880449	1	comp651202	0.636147	0.169928	1
comp641518	-0.762322	0.0880534	1	comp642813	-0.828043	0.16999	1
comp572937	-0.631483	0.0883018	1	comp654259	-0.432607	0.170098	1
comp640686	0.567861	0.0887384	1	comp652664	0.542272	0.170107	1
comp643369	-0.498643	0.0888554	1	comp601257	-0.431311	0.170391	1
comp617673	0.821845	0.088917	1	comp649675	0.94823	0.17071	1
comp649456	0.614061	0.0890947	1	comp652965	0.463231	0.170739	1
comp553210	0.713167	0.0890994	1	comp614924	-0.60245	0.170745	1
comp648912	0.685829	0.0891662	1	comp553113	0.904548	0.170978	1
comp651944	-0.411855	0.0894035	1	comp636833	0.673196	0.171035	1
comp652286	-0.448752	0.0895269	1	comp536674	-0.637376	0.171073	1
comp624641	-1.00266	0.0896234	1	comp636151	0.465978	0.171179	1
comp629850	0.760104	0.0896425	1	comp647203	-0.850965	0.1712	1
comp325075	1.04736	0.0897593	1	comp633454	0.769866	0.171434	1
comp635990	-1.22117	0.0899129	1	comp643048	0.657302	0.171556	1
comp650534	-0.589578	0.08992	1	comp448971	-0.652107	0.171613	1
comp640202	-0.684281	0.0899466	1	comp640182	0.469147	0.171751	1
comp607074	-0.843231	0.0900042	1	comp636541	2.41016	0.171899	1
comp627620	-0.814482	0.0900214	1	comp651500	-0.28631	0.172212	1
comp628160	-1.01999	0.0903109	1	comp619902	0.83801	0.172225	1
comp649170	0.396254	0.0905553	1	comp603547	0.603737	0.172593	1
comp638643	0.839262	0.090631	1	comp632026	-0.468284	0.172605	1
comp651633	-0.369756	0.09089	1	comp619354	0.728681	0.172649	1
comp650966	0.811327	0.0909921	1	comp637346	0.651699	0.172705	1
comp280116	1.20407	0.091109	1	comp635497	-0.729417	0.172766	1
comp641945	-0.483903	0.0911612	1	comp646052	0.501697	0.17285	1
comp649225	0.78008	0.0913237	1	comp613101	-0.578663	0.172877	1
comp628029	0.706703	0.0916168	1	comp599923	0.643641	0.173051	1
comp625377	-0.531825	0.0916968	1	comp634876	-0.795081	0.173085	1
comp648036	0.796755	0.0917127	1	comp608850	-0.668294	0.173132	1
comp622263	0.912545	0.0917385	1	comp726188	-0.74552	0.173198	1
comp644056	0.789698	0.0917487	1	comp651100	-0.301757	0.17329	1
comp649681	0.623399	0.0920883	1	comp643725	0.337653	0.173344	1
comp642118	0.410624	0.0921668	1	comp608663	0.47257	0.17345	1
comp632375	-0.934995	0.0922336	1	comp628584	1.16046	0.1737	1
comp607734	0.741697	0.0922747	1	comp636369	0.519292	0.17376	1
comp473989	-0.976287	0.0922926	1	comp618181	-0.663982	0.173922	1
comp616346	1.03883	0.0923326	1	comp621869	0.798938	0.174056	1
comp636250	0.76309	0.0924772	1	comp644205	-0.548522	0.174079	1
comp642988	-0.984587	0.0926328	1	comp647001	0.663955	0.174126	1
comp627866	1.07426	0.0926718	1	comp644092	0.77602	0.174205	1
comp640801	-0.928862	0.0927232	1	comp645065	0.409512	0.174238	1
comp319980	0.870973	0.093094	1	comp624568	-0.789114	0.17431	1
comp617166	-0.50165	0.0931095	1	comp643059	1.02791	0.174472	1
comp591998	0.716831	0.0932067	1	comp620419	-0.925451	0.174482	1
comp627223	-1.16733	0.0933021	1	comp611869	-0.540733	0.174683	1
comp632176	0.780209	0.0936772	1	comp649359	0.862995	0.174712	1
comp648830	0.666996	0.0937707	1	comp691887	-0.579759	0.174848	1
comp643367	-0.642495	0.0937803	1	comp524001	0.768945	0.174914	1
comp651980	-0.762681	0.0941424	1	comp636196	0.801914	0.174959	1
comp630390	-0.736757	0.0941647	1	comp827083	-0.554934	0.175052	1
comp612347	0.792083	0.094763	1	comp627677	-0.695186	0.175304	1
comp639410	0.627709	0.0947858	1	comp640065	-0.508359	0.175638	1
comp613443	0.865463	0.0949279	1	comp647248	-0.770284	0.175746	1
comp630343	-1.04703	0.0950171	1	comp632343	0.626667	0.175841	1
comp638813	0.421714	0.095107	1	comp611241	0.694007	0.176099	1
comp643740	0.532814	0.0954801	1	comp631313	-0.507974	0.176148	1
comp644603	-0.259913	0.0957469	1	comp644742	0.319115	0.176165	1
comp643567	0.516417	0.0958233	1	comp629628	-0.576642	0.176204	1
comp644195	-0.874939	0.0958805	1	comp631802	0.758315	0.176245	1
comp626681	-1.04178	0.0959461	1	comp560134	-0.755478	0.176303	1
comp433612	0.878687	0.0960087	1	comp647490	-0.383446	0.176389	1
comp642273	-0.782934	0.0962553	1	comp449727	-0.482783	0.176557	1
comp630792	0.853794	0.096491	1	comp452133	-0.576685	0.176611	1
comp630216	-0.896272	0.0965647	1	comp654304	-0.561163	0.176618	1
comp629607	-1.10731	0.0965962	1	comp639945	0.344725	0.176823	1
comp545427	-1.01117	0.096658	1	comp644995	0.509292	0.17684	1
comp604566	-0.548581	0.096963	1	comp651333	-0.366876	0.176843	1
comp637310	-0.770059	0.0970054	1	comp621568	-0.374391	0.176864	1
comp635338	-0.53333	0.0970534	1	comp643629	0.743251	0.176865	1
comp621270	0.774578	0.0971007	1	comp638700	-1.11897	0.176868	1
comp646459	-0.574195	0.0974096	1	comp600826	0.509503	0.177288	1
comp645132	0.814168	0.0974531	1	comp649580	0.656879	0.177432	1
comp268560	-0.419479	0.097647	1	comp627838	0.463782	0.177447	1
comp647316	-0.802632	0.0977067	1	comp637481	-0.409982	0.177592	1
comp652850	-1.05164	0.0977409	1	comp530546	1.04435	0.177686	1
comp643759	1.08026	0.0978369	1	comp642400	0.895242	0.17775	1
comp646360	-0.628408	0.0980244	1	comp543372	-0.367665	0.177881	1
comp628681	1.03375	0.0980247	1	comp560698	-0.684398	0.178064	1
comp652512	0.512896	0.0980902	1	comp653368	0.389583	0.178214	1
comp634125	-0.738361	0.0981756	1	comp623374	-0.419863	0.178451	1
comp643375	1.00158	0.0983912	1	comp313978	-1.11682	0.178466	1
comp646238	0.412306	0.0984099	1	comp653305	0.413083	0.178594	1
comp646180	0.62338	0.0984373	1	comp644817	0.462425	0.178737	1
comp628815	-1.03532	0.0985903	1	comp635852	-0.743986	0.178754	1
comp632885	-1.33075	0.0990109	1	comp638351	-0.517725	0.178884	1
comp639744	0.670379	0.0991262	1	comp653904	0.867783	0.178917	1
comp608283	-0.485971	0.0993307	1	comp633600	-0.595406	0.178948	1
comp625685	-0.931955	0.0993389	1	comp783094	2.44358	0.178966	1
comp640658	0.66278	0.0997766	1	comp648024	0.464767	0.179308	1
comp613561	0.859317	0.0998281	1	comp611532	0.951849	0.179764	1
comp641216	-0.326797	0.0999156	1	comp615652	0.740729	0.180038	1
comp598456	-0.399361	0.100488	1	comp653315	0.504294	0.18004	1
comp649013	0.484898	0.100601	1	comp632806	0.526818	0.180052	1
comp592624	0.886137	0.100613	1	comp606747	-0.597551	0.180081	1
comp640565	-0.545003	0.100618	1	comp420265	-0.348141	0.180127	1
comp628749	0.660011	0.100814	1	comp618584	-1.01676	0.180287	1
comp634170	-1.02569	0.101019	1	comp606183	0.80983	0.180437	1
comp633864	-1.04944	0.101118	1	comp600032	0.363917	0.180493	1
comp633836	-0.948117	0.101258	1	comp638108	-0.547859	0.180529	1
comp622685	-1.03293	0.101349	1	comp639132	-0.558405	0.180575	1
comp635049	-0.55088	0.101531	1	comp632863	0.386876	0.180608	1
comp636676	1.49508	0.101789	1	comp639294	-0.605949	0.180719	1
comp606236	-0.953872	0.101798	1	comp622445	0.640511	0.181037	1
comp416380	0.992738	0.101999	1	comp643166	-0.80322	0.181251	1
comp647668	0.820868	0.102167	1	comp520451	0.370143	0.181267	1
comp648345	0.609205	0.102262	1	comp637882	-0.776805	0.18135	1
comp643194	0.700408	0.102348	1	comp636260	0.780742	0.181393	1
comp532359	0.676439	0.102614	1	comp529098	-0.959644	0.18147	1
comp603655	-0.620474	0.10279	1	comp606230	0.616923	0.181502	1
comp501681	-0.454522	0.103339	1	comp652247	0.652934	0.181528	1
comp632279	0.617912	0.103386	1	comp622592	-0.807159	0.18159	1
comp653890	0.561265	0.103405	1	comp622919	0.549805	0.181628	1
comp652989	0.418419	0.103412	1	comp647804	0.449885	0.181784	1
comp642156	-0.411542	0.103652	1	comp629021	0.768689	0.181842	1
comp643319	0.87057	0.103719	1	comp645024	0.674707	0.182049	1
comp644669	-0.738738	0.103856	1	comp653539	0.790116	0.18242	1
comp619056	1.12559	0.103907	1	comp641114	-0.373196	0.182511	1
comp624160	0.828734	0.103976	1	comp648152	0.51156	0.182557	1
comp654022	0.484738	0.104266	1	comp624173	0.785943	0.182924	1
comp643448	-0.469959	0.104335	1	comp560401	-0.677383	0.183038	1
comp634259	0.827407	0.104381	1	comp647197	0.827412	0.183112	1
comp632107	-0.841849	0.104444	1	comp618863	-0.636575	0.183117	1
comp653960	0.466462	0.104536	1	comp637762	-0.247529	0.18322	1
comp612035	-0.916043	0.104577	1	comp651911	-0.261152	0.183333	1
comp649075	0.380004	0.104699	1	comp645185	-0.837547	0.183409	1
comp632444	0.946853	0.104754	1	comp644891	0.382961	0.183605	1
comp627882	-1.14112	0.104821	1	comp646407	-0.258486	0.183883	1
comp648146	-0.427313	0.104884	1	comp650413	-0.32795	0.184253	1
comp607932	0.927021	0.104988	1	comp647457	-0.544771	0.184321	1
comp644672	-0.729425	0.104996	1	comp647229	0.642601	0.1845	1
comp653557	-0.623708	0.105302	1	comp631478	-0.851615	0.184738	1
comp606927	-0.492673	0.105433	1	comp649968	-0.668304	0.184987	1
comp627375	-0.519091	0.105737	1	comp643709	-0.51957	0.184996	1
comp625901	-0.805868	0.10574	1	comp279743	0.702356	0.185059	1
comp640559	1.2834	0.105896	1	comp638719	0.343853	0.185292	1
comp639730	0.807369	0.106225	1	comp643080	0.88003	0.185471	1
comp426271	1.34157	0.106238	1	comp646673	0.52954	0.185508	1
comp631823	-0.405295	0.106277	1	comp638481	-0.404038	0.185598	1
comp277393	2.04724	0.106283	1	comp645937	-0.362978	0.185809	1
comp611016	-0.719815	0.106448	1	comp645965	0.661561	0.185811	1
comp524247	0.715566	0.106562	1	comp607657	-0.847314	0.18589	1
comp634721	0.740759	0.106587	1	comp645401	0.744747	0.185901	1
comp814067	-1.08506	0.106661	1	comp646215	-0.774112	0.185919	1
comp594876	0.713867	0.106731	1	comp623733	-0.764689	0.186147	1
comp621653	0.75225	0.10687	1	comp637363	-1.39953	0.186321	1
comp623800	-1.06456	0.106874	1	comp635734	-0.642949	0.186335	1
comp617540	1.00696	0.106986	1	comp642493	-0.702153	0.186646	1
comp641580	0.707879	0.10705	1	comp638631	0.862605	0.186721	1
comp645228	-0.525675	0.107196	1	comp648238	0.862593	0.186751	1
comp645663	0.761324	0.107471	1	comp601970	-0.471018	0.186886	1
comp640082	0.820778	0.107511	1	comp651784	0.272048	0.186953	1
comp647913	-1.07367	0.107599	1	comp647270	0.752723	0.187024	1
comp630653	-0.641554	0.107916	1	comp631603	0.612676	0.187065	1
comp624680	-0.801261	0.108011	1	comp543864	0.643845	0.18707	1
comp633329	-0.546412	0.108081	1	comp573243	0.742179	0.187147	1
comp630506	-0.675225	0.108332	1	comp642040	0.379124	0.187309	1
comp404764	-0.484311	0.108427	1	comp609170	0.796497	0.187329	1
comp645048	-0.905786	0.108489	1	comp635715	0.618641	0.187369	1
comp605855	-0.738329	0.108586	1	comp379696	-0.944492	0.187622	1
comp639521	0.688699	0.108603	1	comp609711	0.737456	0.187759	1
comp619210	-0.986686	0.108824	1	comp637719	-0.292959	0.187971	1
comp624528	-0.745798	0.108882	1	comp653585	-0.695864	0.188063	1
comp584259	0.926254	0.108974	1	comp643651	0.577383	0.18831	1
comp622524	-0.415863	0.109137	1	comp636924	0.507699	0.188662	1
comp640600	-1.15063	0.109149	1	comp627796	0.543022	0.188697	1
comp647687	-0.398582	0.109234	1	comp631428	-0.395442	0.188775	1
comp644536	-0.474072	0.10931	1	comp650196	0.334205	0.188889	1
comp635329	-0.437688	0.109543	1	comp637068	-0.454824	0.189455	1
comp634680	0.867784	0.109561	1	comp618517	-0.835351	0.189504	1
comp638398	0.489393	0.109813	1	comp639976	0.297644	0.18956	1
comp650827	0.755558	0.109927	1	comp689994	-0.601483	0.189821	1
comp613286	-0.528493	0.110001	1	comp639285	0.667651	0.189969	1
comp648652	0.83356	0.110282	1	comp573180	-0.570841	0.190156	1
comp630804	0.647042	0.110437	1	comp637008	0.681976	0.190246	1
comp646919	0.348528	0.110537	1	comp651523	0.569033	0.190291	1
comp621253	-0.580048	0.110541	1	comp648690	-0.434225	0.190302	1
comp587855	-0.908131	0.11059	1	comp486653	-0.480765	0.190418	1
comp652895	0.506904	0.110651	1	comp649479	0.448538	0.190451	1
comp534490	0.762558	0.110695	1	comp632216	-1.3154	0.190503	1
comp636014	0.799741	0.110838	1	comp399589	-0.809617	0.190523	1
comp642216	-0.530983	0.110995	1	comp643392	0.811167	0.190653	1
comp613247	0.908404	0.11112	1	comp639734	-0.426246	0.190659	1
comp650580	0.77274	0.111221	1	comp653341	-0.333586	0.190869	1
comp624226	1.01811	0.111221	1	comp639254	-0.523619	0.190904	1
comp552702	0.886631	0.111248	1	comp643702	0.485011	0.191026	1
comp407090	0.914617	0.111271	1	comp629545	0.481621	0.191096	1
comp628434	-1.16865	0.111691	1	comp643512	0.660022	0.191216	1
comp643419	-0.524683	0.111765	1	comp498759	0.667104	0.191223	1
comp644258	-0.750681	0.111987	1	comp639779	-0.36464	0.19134	1
comp646468	0.370731	0.111995	1	comp942999	-0.692003	0.191534	1
comp628390	-0.740838	0.112027	1	comp653728	0.747523	0.191745	1
comp644126	-0.413189	0.112035	1	comp640061	0.839163	0.191831	1
comp654114	0.573214	0.112041	1	comp547635	-0.685127	0.191844	1
comp649014	-0.543288	0.112446	1	comp631004	-0.439509	0.191917	1
comp637383	-0.985197	0.112982	1	comp652963	0.726096	0.192	1
comp635235	0.550195	0.113016	1	comp348937	0.795856	0.192109	1
comp560346	-0.374521	0.113029	1	comp633340	-0.568329	0.192388	1
comp416915	-0.891951	0.11348	1	comp643864	-0.283706	0.192398	1
comp625775	0.691582	0.113747	1	comp422959	0.507133	0.192487	1
comp625959	-0.546762	0.113948	1	comp638878	-0.473225	0.192523	1
comp615565	0.450525	0.114072	1	comp595703	0.740787	0.193007	1
comp648783	0.461539	0.11414	1	comp625740	0.354961	0.193187	1
comp644127	0.34071	0.114153	1	comp622852	-0.597783	0.193315	1
comp813089	-0.888419	0.114174	1	comp654079	-0.43617	0.193316	1
comp645252	-0.422686	0.114248	1	comp626163	-0.331111	0.193368	1
comp624650	-0.711019	0.114288	1	comp637833	-0.619004	0.19346	1
comp647925	-0.46119	0.114315	1	comp640237	0.755698	0.19358	1
comp633982	0.370311	0.114381	1	comp639742	0.63082	0.193644	1
comp627467	0.68243	0.114483	1	comp626661	0.516227	0.193819	1
comp646207	0.428901	0.114516	1	comp578320	0.949106	0.194028	1
comp654131	-0.381857	0.114527	1	comp627737	0.342448	0.194285	1
comp647451	-0.621261	0.114663	1	comp639361	0.33953	0.194292	1
comp648928	-1.18094	0.114771	1	comp640434	0.423478	0.194449	1
comp645556	0.475893	0.115016	1	comp650887	-0.618879	0.194456	1
comp642812	0.932652	0.115037	1	comp636935	0.600147	0.194628	1
comp636216	0.819863	0.115064	1	comp650724	0.685797	0.194651	1
comp649884	-0.792036	0.115509	1	comp601110	-0.541732	0.194692	1
comp634354	-0.594111	0.115543	1	comp628296	-0.422433	0.194958	1
comp636450	0.565065	0.115669	1	comp573568	0.469083	0.195031	1
comp648316	-0.423197	0.115706	1	comp642514	0.545476	0.19504	1
comp607044	-1.10954	0.115737	1	comp644677	0.286064	0.19524	1
comp634127	-0.70298	0.115975	1	comp423065	-0.443056	0.195307	1
comp630192	-0.947646	0.11608	1	comp634449	0.553101	0.195344	1
comp641503	0.887427	0.116255	1	comp580768	-1.52778	0.195401	1
comp632169	1.05495	0.116586	1	comp636561	-0.458926	0.195441	1
comp647892	0.461115	0.11678	1	comp573392	-0.617607	0.195619	1
comp606220	-0.933392	0.116903	1	comp640871	0.732766	0.195731	1
comp650242	0.619072	0.117004	1	comp642525	-0.828419	0.195788	1
comp608087	-0.596805	0.117032	1	comp632959	-0.443805	0.195892	1
comp489816	-0.814023	0.117094	1	comp648817	-0.265553	0.195944	1
comp621568	0.441917	0.11718	1	comp630751	0.548728	0.195951	1
comp649755	0.524086	0.117253	1	comp630890	0.761429	0.1965	1
comp278571	0.671934	0.117397	1	comp626372	-0.605582	0.19656	1
comp640228	0.673901	0.117421	1	comp606764	-0.748421	0.196564	1
comp631812	1.00256	0.117496	1	comp579271	0.672411	0.196637	1
comp652236	0.980556	0.117689	1	comp639767	-0.548114	0.196648	1
comp646028	-0.428971	0.117919	1	comp642574	-0.648562	0.196669	1
comp637137	-0.880054	0.118042	1	comp525365	-0.505983	0.196759	1
comp637665	1.00647	0.118046	1	comp536336	-0.424802	0.196824	1
comp568932	0.368309	0.118065	1	comp644633	0.336736	0.196843	1
comp653445	0.316587	0.118131	1	comp565538	0.391558	0.197024	1
comp651957	0.369108	0.11829	1	comp608887	-0.753533	0.197147	1
comp564550	0.829191	0.118557	1	comp650980	-0.343135	0.1972	1
comp465524	0.533145	0.118564	1	comp509579	-0.544201	0.197208	1
comp577138	-0.766101	0.118661	1	comp649947	-0.397065	0.197281	1
comp604270	-1.13086	0.118679	1	comp588045	0.616943	0.197349	1
comp633394	0.731206	0.118756	1	comp646666	0.820536	0.197358	1
comp594652	1.09593	0.118849	1	comp645466	-0.659634	0.197361	1
comp647547	0.636992	0.118891	1	comp642825	0.642603	0.197374	1
comp654326	0.373684	0.118922	1	comp646100	-0.378879	0.197705	1
comp641491	-0.506996	0.118946	1	comp573896	-0.347977	0.197808	1
comp533701	0.717583	0.119004	1	comp653050	0.627511	0.197844	1
comp646848	0.461697	0.119104	1	comp624863	0.473854	0.197879	1
comp620011	-0.749881	0.119316	1	comp606514	0.713838	0.19801	1
comp573713	0.589053	0.119426	1	comp648713	-0.327309	0.198081	1
comp645065	0.466541	0.119506	1	comp635636	-0.31738	0.198492	1
comp542042	0.836345	0.119529	1	comp649511	-0.503476	0.19856	1
comp610613	1.02077	0.119615	1	comp641022	-0.601424	0.198659	1
comp528923	-0.726293	0.119741	1	comp587378	-0.6543	0.198772	1
comp639660	-0.432995	0.119778	1	comp636817	-0.588132	0.198848	1
comp593046	-0.863109	0.119887	1	comp636691	-0.8162	0.19902	1
comp626192	0.634419	0.120019	1	comp650822	0.53189	0.199184	1
comp497294	0.919425	0.120041	1	comp632942	0.846839	0.199401	1
comp273399	0.903616	0.120333	1	comp643224	0.449594	0.19941	1
comp627646	1.22577	0.12035	1	comp614137	-0.654199	0.199461	1
comp632468	-1.20885	0.12037	1	comp627857	-0.32842	0.199741	1
comp642775	-1.12066	0.12049	1	comp560750	-0.763983	0.19992	1
comp635475	0.581155	0.120539	1	comp615032	-1.20836	0.200077	1
comp621162	-0.989073	0.120594	1	comp634892	-0.312208	0.200103	1
comp635739	0.666206	0.120641	1	comp637956	0.386806	0.200267	1
comp652730	0.704655	0.120665	1	comp605486	0.776856	0.200432	1
comp651677	0.845796	0.12076	1	comp272975	0.869495	0.200507	1
comp636087	-0.825326	0.120793	1	comp651560	-0.879969	0.200525	1
comp645286	1.2122	0.120825	1	comp524011	-1.2625	0.200603	1
comp633877	-0.500252	0.120835	1	comp572478	0.575201	0.200603	1
comp618356	0.510361	0.120859	1	comp640628	-0.564359	0.2007	1
comp400711	-0.77672	0.120937	1	comp649043	-0.343993	0.200782	1
comp639345	0.942596	0.121078	1	comp625659	-0.535026	0.200955	1
comp397198	2.08721	0.121101	1	comp646919	-0.276732	0.200965	1
comp631897	0.469794	0.121226	1	comp641338	-0.528715	0.201113	1
comp577947	0.960456	0.121271	1	comp521940	-0.376855	0.20116	1
comp651072	0.576224	0.121277	1	comp637528	-0.495733	0.201256	1
comp448565	0.865991	0.121296	1	comp634777	0.602791	0.201264	1
comp652798	-0.567786	0.121296	1	comp650984	0.662699	0.201452	1
comp639165	0.77442	0.121381	1	comp645531	0.429142	0.201457	1
comp618113	-0.583112	0.121393	1	comp637168	0.414681	0.20161	1
comp632272	0.652182	0.121521	1	comp579512	-0.710485	0.201613	1
comp635547	-0.503137	0.121539	1	comp634419	-0.500819	0.201703	1
comp625898	0.610156	0.121549	1	comp593401	0.784809	0.201722	1
comp643490	1.02406	0.121697	1	comp625815	-0.673579	0.20184	1
comp647745	-0.551641	0.121735	1	comp266614	-0.720227	0.201869	1
comp621662	0.896322	0.12192	1	comp557593	0.70035	0.201905	1
comp642970	-0.574931	0.122147	1	comp599280	-0.553674	0.202227	1
comp647314	1.01949	0.122327	1	comp592512	-0.600386	0.202232	1
comp645244	-0.356431	0.122396	1	comp397198	-1.68938	0.202455	1
comp651707	0.635676	0.122426	1	comp648517	-0.270641	0.202547	1
comp617547	-0.678981	0.122487	1	comp595766	0.866922	0.202659	1
comp640941	0.890574	0.122565	1	comp600472	-0.586644	0.20273	1
comp653067	0.417294	0.122622	1	comp611933	0.558056	0.202748	1
comp649893	0.97345	0.122839	1	comp603652	-0.531803	0.202765	1
comp653096	0.719733	0.122845	1	comp613563	0.48109	0.202876	1
comp629556	1.09308	0.122924	1	comp573326	-0.849869	0.203132	1
comp634582	-0.660564	0.122944	1	comp623212	0.814838	0.203299	1
comp635408	0.706344	0.122955	1	comp633165	0.825953	0.203308	1
comp638500	0.888735	0.123013	1	comp642638	-0.66295	0.203344	1
comp622993	0.991185	0.123105	1	comp622933	-0.564813	0.203463	1
comp615059	0.859804	0.123215	1	comp650580	0.573158	0.203626	1
comp431704	-1.05015	0.12322	1	comp611614	0.521645	0.203675	1
comp573767	-0.486083	0.123252	1	comp650318	0.360958	0.203777	1
comp646008	0.73067	0.123256	1	comp643919	-0.448639	0.203831	1
comp637212	0.599142	0.12327	1	comp651673	0.745382	0.20395	1
comp652244	-0.378988	0.123271	1	comp637183	0.550568	0.203995	1
comp643410	0.604156	0.123369	1	comp573165	-0.536334	0.204022	1
comp627814	0.50274	0.123615	1	comp523440	-0.742085	0.204265	1
comp639635	-0.322313	0.123619	1	comp613757	-0.792391	0.204307	1
comp643536	0.916961	0.12372	1	comp676979	-0.604857	0.204562	1
comp648722	0.64857	0.123726	1	comp572955	-0.426769	0.204799	1
comp643078	0.706738	0.123794	1	comp652206	-0.490075	0.20494	1
comp637402	0.465714	0.124007	1	comp644258	0.620693	0.204945	1
comp533053	0.482086	0.124169	1	comp648455	-0.96883	0.204946	1
comp642374	-0.414831	0.124282	1	comp625206	0.884215	0.205133	1
comp642249	-1.05916	0.124287	1	comp616268	1.01811	0.205392	1
comp633035	0.990767	0.124335	1	comp553904	-0.61473	0.205526	1
comp491942	-0.799934	0.124365	1	comp651690	0.283974	0.205548	1
comp644033	1.02532	0.124487	1	comp646465	1.00486	0.205899	1
comp625674	-1.18016	0.124665	1	comp645166	0.648796	0.205987	1
comp626639	0.571898	0.124692	1	comp630227	0.494411	0.206027	1
comp633410	-0.378873	0.12473	1	comp633718	-0.749254	0.206079	1
comp617604	-0.78667	0.125148	1	comp640689	0.275838	0.206195	1
comp653855	-0.6392	0.125154	1	comp274591	0.764634	0.206694	1
comp631639	1.01295	0.125226	1	comp764014	0.794619	0.206905	1
comp636807	0.479708	0.125288	1	comp616532	-0.384322	0.207022	1
comp514873	-1.26423	0.125353	1	comp630976	0.68193	0.20711	1
comp653165	0.734578	0.125385	1	comp639080	-0.564524	0.207159	1
comp645981	-0.734484	0.125405	1	comp648036	0.586575	0.207194	1
comp646870	-0.75482	0.125631	1	comp648198	-0.722039	0.207384	1
comp643840	0.527286	0.125989	1	comp617199	-0.658331	0.207532	1
comp631998	-1.22578	0.126197	1	comp610798	0.71278	0.207539	1
comp573337	0.712482	0.12663	1	comp638692	0.261419	0.207803	1
comp632260	-0.41544	0.126737	1	comp626653	-0.466324	0.207881	1
comp646598	1.42827	0.126822	1	comp633088	-0.345277	0.207954	1
comp650522	0.758727	0.127155	1	comp587030	0.406711	0.207955	1
comp522013	0.92518	0.127381	1	comp643841	0.698903	0.208397	1
comp273069	-0.822059	0.127388	1	comp649020	0.384917	0.208887	1
comp647801	2.35598	0.127435	1	comp607997	-0.4206	0.208962	1
comp613241	0.705471	0.127533	1	comp637628	0.651128	0.209073	1
comp649147	0.50015	0.127567	1	comp643337	-0.616404	0.209144	1
comp630823	0.886842	0.12757	1	comp623747	-0.432948	0.2093	1
comp637184	0.623962	0.127602	1	comp619634	1.01655	0.209458	1
comp607956	-0.925015	0.12766	1	comp626801	-0.486192	0.209563	1
comp645338	-0.992161	0.127776	1	comp639711	0.584903	0.209767	1
comp648932	0.363794	0.127915	1	comp639346	-0.634383	0.210093	1
comp636957	-0.842194	0.128318	1	comp270702	-0.83432	0.210114	1
comp618363	0.616016	0.128355	1	comp643076	0.968412	0.210306	1
comp647483	0.84058	0.128507	1	comp645691	-0.321763	0.21049	1
comp638878	-0.562568	0.12855	1	comp640084	-0.305517	0.210491	1
comp641307	0.591633	0.128642	1	comp609968	0.572069	0.21064	1
comp652739	-0.643985	0.128825	1	comp643015	0.679752	0.210742	1
comp633008	-1.196	0.128956	1	comp627067	0.682647	0.210766	1
comp650886	-0.432752	0.12898	1	comp254081	-0.329349	0.210872	1
comp634778	-0.427507	0.12905	1	comp650881	0.275366	0.210997	1
comp649473	-0.301737	0.129052	1	comp636821	-0.93229	0.211013	1
comp640673	-0.651946	0.129089	1	comp635290	-0.232144	0.211013	1
comp645185	-0.982948	0.129106	1	comp638076	0.825146	0.211166	1
comp641716	-0.387356	0.129263	1	comp623067	0.769864	0.211166	1
comp646158	0.649336	0.129332	1	comp640175	0.516394	0.211241	1
comp646912	-0.559425	0.12945	1	comp343652	0.968229	0.211268	1
comp615400	0.84686	0.129465	1	comp648506	-0.927749	0.211318	1
comp628599	0.678614	0.129663	1	comp630618	0.56913	0.211459	1
comp576606	0.813612	0.129767	1	comp627591	-0.661975	0.211459	1
comp653844	0.366562	0.129786	1	comp639659	0.792695	0.21165	1
comp643928	-0.790221	0.129805	1	comp635926	-0.343652	0.211911	1
comp625990	0.871514	0.129809	1	comp641335	0.713792	0.212029	1
comp636197	-0.356151	0.12984	1	comp636092	0.450514	0.212143	1
comp637315	-0.285845	0.129862	1	comp629163	-0.392555	0.212181	1
comp636037	0.675529	0.130061	1	comp634255	-0.699982	0.21228	1
comp651070	0.334286	0.130318	1	comp605733	-0.439188	0.212306	1
comp618039	-0.815371	0.130374	1	comp402279	-0.606762	0.212338	1
comp636368	-0.776493	0.13045	1	comp439479	-0.561851	0.212433	1
comp643044	-0.725282	0.130454	1	comp637250	0.578785	0.212468	1
comp648621	-0.347038	0.13048	1	comp620712	0.4241	0.212544	1
comp651150	-0.470896	0.130492	1	comp572760	-0.604108	0.212562	1
comp611654	0.52925	0.130633	1	comp573580	0.386132	0.212862	1
comp530660	1.0905	0.13074	1	comp636676	-1.09367	0.212921	1
comp637337	0.504209	0.130771	1	comp553293	0.730479	0.212996	1
comp605761	0.946027	0.130866	1	comp365354	-0.422572	0.213155	1
comp650759	0.776261	0.130968	1	comp642602	0.607721	0.213225	1
comp651551	0.429706	0.13113	1	comp643585	0.469612	0.213311	1
comp643286	-0.409826	0.131329	1	comp632613	0.608127	0.213342	1
comp635070	-0.587883	0.131636	1	comp651592	0.361331	0.213549	1
comp589401	-0.922364	0.131655	1	comp631859	-0.465029	0.214132	1
comp645114	-0.920266	0.131678	1	comp274908	-0.503317	0.214237	1
comp527797	-0.835657	0.131706	1	comp629331	0.63444	0.214245	1
comp654335	-0.859632	0.131709	1	comp572569	-0.343436	0.214507	1
comp610309	0.987218	0.131781	1	comp630276	-0.445305	0.214613	1
comp634954	-0.847084	0.131787	1	comp650539	0.653894	0.214626	1
comp634686	-1.00729	0.131846	1	comp637550	-0.239701	0.214632	1
comp628128	-0.915223	0.131868	1	comp357351	-0.648573	0.214753	1
comp275504	0.684536	0.132018	1	comp636558	-0.575039	0.214867	1
comp651770	0.849775	0.132163	1	comp646078	-0.321698	0.214922	1
comp638681	0.483192	0.13218	1	comp644285	-0.502192	0.214936	1
comp689363	-0.567169	0.132214	1	comp639481	0.321069	0.21496	1
comp573729	-0.486378	0.132486	1	comp636501	0.581199	0.215016	1
comp638705	-0.488509	0.132498	1	comp645557	0.664999	0.215091	1
comp643885	0.546449	0.132724	1	comp637073	0.886968	0.215213	1
comp652932	-0.666226	0.13285	1	comp623275	0.319033	0.215293	1
comp639391	0.900486	0.132904	1	comp649625	0.334453	0.215372	1
comp637010	0.55454	0.132969	1	comp642861	-0.333835	0.215482	1
comp638855	1.92719	0.132984	1	comp624626	-0.294202	0.215485	1
comp633190	0.679331	0.133102	1	comp643715	0.477981	0.215865	1
comp667182	0.702185	0.133114	1	comp615108	0.633454	0.216017	1
comp637479	0.828876	0.133381	1	comp433145	-0.550614	0.216078	1
comp653672	0.52621	0.133584	1	comp614064	-0.291188	0.216106	1
comp572787	1.45706	0.133739	1	comp646996	0.382837	0.216154	1
comp654118	-1.08659	0.133824	1	comp641238	0.274404	0.216248	1
comp637329	-1.07374	0.133907	1	comp635833	0.239146	0.216491	1
comp571698	0.987756	0.134059	1	comp605643	0.367315	0.216864	1
comp650654	-0.462766	0.134239	1	comp615271	0.350219	0.217041	1
comp610182	0.684805	0.134263	1	comp631030	0.609455	0.217094	1
comp605973	-0.771078	0.134676	1	comp651858	-0.632703	0.217098	1
comp646439	-0.693531	0.13468	1	comp638986	0.694895	0.217228	1
comp632984	0.773572	0.134684	1	comp636920	0.472762	0.217465	1
comp641545	0.944077	0.134703	1	comp644850	-0.40706	0.217473	1
comp633503	0.449044	0.134793	1	comp662730	-0.640626	0.217556	1
comp724612	-0.863803	0.13484	1	comp627759	-0.669457	0.217557	1
comp609259	-0.579367	0.134841	1	comp472336	-0.625853	0.217635	1
comp645598	-0.351757	0.134874	1	comp636203	0.851455	0.217729	1
comp643060	-0.83773	0.134918	1	comp302427	-0.525873	0.218167	1
comp639619	-0.66972	0.13496	1	comp618328	-0.569265	0.218192	1
comp642029	-0.789018	0.135069	1	comp640768	-0.192308	0.218227	1
comp630406	-0.952778	0.13509	1	comp640057	0.698117	0.218362	1
comp647123	-0.92738	0.135123	1	comp650267	0.844049	0.218705	1
comp618335	0.933068	0.135276	1	comp613507	0.461321	0.218708	1
comp628455	-0.847875	0.135308	1	comp624953	-0.322381	0.218802	1
comp636123	-0.763577	0.135429	1	comp615920	-0.649271	0.218888	1
comp621802	0.923718	0.135449	1	comp642534	0.724815	0.219038	1
comp572746	0.366528	0.135455	1	comp617586	-0.620065	0.21921	1
comp633051	-0.869588	0.135559	1	comp628455	0.677082	0.219342	1
comp650248	0.560434	0.135648	1	comp414408	0.561595	0.219405	1
comp573726	-0.930603	0.135676	1	comp627688	-0.527184	0.219414	1
comp644678	0.419561	0.135791	1	comp573423	0.445685	0.219424	1
comp627920	-0.460591	0.135822	1	comp637650	0.713637	0.219613	1
comp814794	-0.809405	0.135931	1	comp642402	-0.72217	0.219907	1
comp648637	0.72969	0.135955	1	comp632110	0.390624	0.22004	1
comp646087	0.403341	0.135988	1	comp636720	0.50185	0.220115	1
comp640824	-1.02416	0.135991	1	comp653880	0.258057	0.220548	1
comp613847	-0.73349	0.136016	1	comp573812	-0.491644	0.22085	1
comp605606	0.601948	0.136028	1	comp642856	-0.483024	0.22089	1
comp603609	0.69409	0.136046	1	comp637448	-0.606337	0.220947	1
comp651344	0.355914	0.136078	1	comp645514	-0.635952	0.220957	1
comp642391	0.911726	0.136344	1	comp630341	0.806925	0.221093	1
comp634659	0.625639	0.136354	1	comp286741	-0.615771	0.221193	1
comp627835	0.632719	0.136409	1	comp652562	-0.537778	0.221202	1
comp629439	-0.46636	0.136617	1	comp628105	-0.767828	0.221408	1
comp419268	-0.768172	0.136774	1	comp631975	0.482835	0.221685	1
comp636529	-0.691272	0.136819	1	comp647321	0.359408	0.221696	1
comp641188	-0.720879	0.136912	1	comp542155	-1.89124	0.221704	1
comp608081	-0.761977	0.136916	1	comp641149	0.330295	0.221739	1
comp649274	0.542306	0.136916	1	comp533336	0.921894	0.222053	1
comp642015	-0.817023	0.136996	1	comp631922	-0.557679	0.222141	1
comp610024	-0.645849	0.137261	1	comp648215	0.585301	0.222233	1
comp572838	-0.94513	0.13757	1	comp609598	-0.571921	0.222338	1
comp647802	-0.398725	0.137658	1	comp649763	-0.239686	0.222342	1
comp633092	0.418601	0.137715	1	comp578328	-0.706195	0.222351	1
comp642243	-0.478754	0.137715	1	comp296295	0.380516	0.222412	1
comp649415	-1.05098	0.137787	1	comp648666	0.728276	0.222628	1
comp649673	-0.488413	0.137873	1	comp650178	-0.506329	0.22286	1
comp643512	0.831609	0.137997	1	comp625583	-0.384841	0.222883	1
comp647426	-0.303541	0.138071	1	comp643847	-1.20078	0.22303	1
comp542967	-0.307537	0.138111	1	comp627435	-0.583135	0.223053	1
comp637937	-0.619589	0.138244	1	comp535417	-0.358306	0.223087	1
comp649383	-0.94377	0.138322	1	comp637685	0.292279	0.223289	1
comp646064	-0.69956	0.138365	1	comp633772	-0.648696	0.223307	1
comp653173	0.48365	0.138413	1	comp643367	-0.459779	0.223382	1
comp633172	-0.881912	0.138685	1	comp603816	-0.472512	0.22347	1
comp611614	-0.611157	0.138747	1	comp636529	0.556691	0.223615	1
comp678060	-0.50763	0.138778	1	comp614017	-0.45157	0.223635	1
comp634449	-0.648984	0.138829	1	comp643205	0.929052	0.223684	1
comp530341	0.515987	0.138882	1	comp651190	0.295095	0.22385	1
comp527511	-0.848437	0.138942	1	comp648746	0.634436	0.224046	1
comp648322	0.345613	0.139071	1	comp646458	-0.625775	0.224488	1
comp641248	0.606986	0.139072	1	comp610025	-0.576468	0.224612	1
comp654255	0.851156	0.139083	1	comp644495	0.262667	0.224667	1
comp640627	-0.355797	0.139174	1	comp650393	-0.269828	0.224689	1
comp639185	0.591689	0.139239	1	comp619394	0.779254	0.224783	1
comp656660	0.753315	0.139683	1	comp599762	-0.578597	0.224902	1
comp647027	-0.438325	0.139704	1	comp548358	-0.309964	0.224975	1
comp643900	0.838926	0.140161	1	comp641901	0.335757	0.225047	1
comp649256	0.872231	0.14023	1	comp590868	0.462493	0.22505	1
comp645576	-0.976797	0.140295	1	comp574401	-0.657118	0.225072	1
comp635348	0.661076	0.1403	1	comp633520	0.398154	0.225215	1
comp650068	-0.443871	0.140532	1	comp626627	-0.394407	0.225223	1
comp583342	-1.03078	0.140633	1	comp628888	-0.593312	0.225333	1
comp644940	0.525182	0.14074	1	comp592716	-0.39712	0.225372	1
comp747502	-1.00648	0.140743	1	comp665242	-0.7473	0.225719	1
comp630383	-0.589956	0.140917	1	comp644727	-0.507521	0.225816	1
comp411223	0.571852	0.140964	1	comp641589	0.528999	0.22607	1
comp631735	-0.619966	0.140986	1	comp492455	0.519128	0.226117	1
comp616790	-0.919978	0.141072	1	comp646041	0.919726	0.226121	1
comp654095	1.23685	0.141074	1	comp624430	0.641777	0.226186	1
comp277059	0.885644	0.14113	1	comp623941	-1.00348	0.22619	1
comp640294	-0.839644	0.141314	1	comp620436	0.70409	0.226381	1
comp616048	-0.547119	0.141363	1	comp621907	-0.950968	0.226508	1
comp640895	0.697498	0.14145	1	comp636838	-0.736698	0.226793	1
comp630928	-0.395677	0.141526	1	comp634956	0.691065	0.226891	1
comp654175	-0.594915	0.141584	1	comp607014	0.67594	0.22723	1
comp637924	-0.812469	0.141661	1	comp600275	0.538149	0.227269	1
comp632299	0.657334	0.141672	1	comp522395	0.812095	0.227308	1
comp640203	-0.835999	0.141691	1	comp635279	0.671297	0.227462	1
comp639098	-0.454498	0.141715	1	comp651718	-0.302795	0.22747	1
comp638713	-0.956939	0.141717	1	comp645084	0.404719	0.227526	1
comp630908	1.05338	0.141741	1	comp636965	0.505152	0.227591	1
comp644710	-0.404651	0.142	1	comp639402	-0.743302	0.227689	1
comp641999	-1.07199	0.142065	1	comp636074	-0.582022	0.227713	1
comp623307	0.587486	0.142163	1	comp608308	-0.678871	0.227908	1
comp647159	0.55489	0.142218	1	comp626141	0.80076	0.227909	1
comp635994	0.489795	0.142274	1	comp556733	-0.760257	0.228025	1
comp642609	0.705189	0.142318	1	comp637674	-0.672372	0.228335	1
comp648936	0.644969	0.142347	1	comp644264	0.538995	0.228469	1
comp643771	0.724899	0.14235	1	comp635934	0.693691	0.228486	1
comp631120	-1.86716	0.14236	1	comp642211	-0.322797	0.228625	1
comp645765	0.657974	0.142375	1	comp634092	0.385083	0.228639	1
comp644680	-0.794915	0.142418	1	comp561146	0.567266	0.228731	1
comp553113	-0.989299	0.142674	1	comp628980	-0.70032	0.228874	1
comp649460	0.378228	0.142929	1	comp645257	0.583476	0.228968	1
comp635734	0.697431	0.142969	1	comp640807	0.577934	0.229091	1
comp571288	-1.18902	0.143154	1	comp635797	-0.5712	0.229131	1
comp572852	-0.788133	0.143408	1	comp645247	-0.512375	0.229141	1
comp639533	-0.576719	0.143433	1	comp639349	0.817815	0.229184	1
comp645096	0.903019	0.143536	1	comp650713	0.643374	0.229216	1
comp650994	0.465311	0.143614	1	comp650662	0.509297	0.229289	1
comp541405	1.613	0.143629	1	comp643670	-0.33365	0.229317	1
comp648945	0.658738	0.143638	1	comp653935	-0.762433	0.229359	1
comp632616	0.751667	0.143796	1	comp643219	-0.375055	0.229602	1
comp616251	-0.907858	0.143812	1	comp638924	-0.662882	0.22981	1
comp616941	-0.704653	0.144052	1	comp612031	-0.502366	0.229879	1
comp650644	-0.662954	0.14417	1	comp634347	-0.267102	0.229972	1
comp272309	-0.820278	0.144171	1	comp634909	0.615278	0.230122	1
comp622452	-0.839501	0.144418	1	comp641768	0.532062	0.230228	1
comp648618	-0.379814	0.144435	1	comp619212	-0.564005	0.230241	1
comp642258	-0.368203	0.144646	1	comp634470	-0.632419	0.230289	1
comp412002	0.619772	0.144696	1	comp649108	0.551885	0.230474	1
comp649695	0.393347	0.145017	1	comp644449	0.528341	0.230541	1
comp650553	0.669986	0.145119	1	comp627552	-0.618624	0.230674	1
comp621985	-0.676586	0.145144	1	comp645680	-0.976483	0.230686	1
comp643123	0.592085	0.145327	1	comp633962	-0.608939	0.230702	1
comp645984	-0.597413	0.145356	1	comp652997	1.28185	0.230815	1
comp635929	-0.430364	0.145389	1	comp638583	0.819652	0.230882	1
comp628375	0.766465	0.145399	1	comp621742	0.476853	0.231128	1
comp632864	0.451979	0.14541	1	comp397719	-0.670892	0.231173	1
comp648060	-0.718668	0.145493	1	comp642886	0.509431	0.231191	1
comp536670	0.677949	0.145512	1	comp647284	0.58315	0.231234	1
comp607088	-0.891277	0.14553	1	comp639320	0.349232	0.231244	1
comp619859	0.618949	0.145704	1	comp623704	-0.69928	0.231344	1
comp238776	0.805703	0.145801	1	comp642512	0.646901	0.231368	1
comp650199	-0.730641	0.14591	1	comp608484	0.600496	0.231374	1
comp638779	-1.30135	0.146124	1	comp643150	-0.425479	0.231586	1
comp614385	0.660002	0.146153	1	comp572844	0.617149	0.231588	1
comp640634	1.02314	0.146479	1	comp641104	-0.495593	0.231612	1
comp520451	-0.40345	0.147005	1	comp641845	-0.545629	0.231815	1
comp599233	-1.02937	0.14701	1	comp618023	-0.610668	0.2319	1
comp649914	0.317694	0.147027	1	comp644411	0.592186	0.232056	1
comp644248	0.390748	0.147061	1	comp637137	0.622521	0.232144	1
comp623301	0.507285	0.147076	1	comp651617	0.52587	0.232308	1
comp649405	0.634234	0.147147	1	comp636313	0.509971	0.232492	1
comp639586	0.528433	0.147196	1	comp648332	-0.284958	0.232554	1
comp642841	-0.789227	0.147401	1	comp632199	-0.476813	0.232557	1
comp621821	-0.322105	0.147469	1	comp651705	-0.496035	0.232562	1
comp637838	-0.542903	0.147512	1	comp652092	0.745432	0.232566	1
comp616787	-0.916394	0.147516	1	comp650338	0.369691	0.232657	1
comp626628	0.650898	0.147548	1	comp269323	0.70084	0.232841	1
comp633353	-0.679892	0.14756	1	comp641395	0.570308	0.232963	1
comp497179	0.892723	0.147592	1	comp610064	0.355209	0.233117	1
comp606382	1.12807	0.14761	1	comp554161	0.690436	0.233157	1
comp636558	-0.7098	0.147627	1	comp643540	0.417433	0.233177	1
comp622143	0.635336	0.147664	1	comp638319	0.559384	0.233594	1
comp637380	0.772078	0.147746	1	comp643726	-0.610214	0.233612	1
comp619107	-0.726554	0.147943	1	comp647109	-0.322198	0.23364	1
comp634651	0.501659	0.147964	1	comp631520	-0.471762	0.233758	1
comp624099	1.00626	0.147996	1	comp596350	0.591365	0.233765	1
comp640470	1.35241	0.14801	1	comp631962	-0.458518	0.233883	1
comp626410	0.575352	0.148042	1	comp640381	-0.502411	0.23402	1
comp573306	-0.851046	0.148323	1	comp643619	0.660036	0.234042	1
comp648370	0.335766	0.148338	1	comp617978	-0.534951	0.234192	1
comp630684	0.465919	0.148394	1	comp620904	0.65189	0.23424	1
comp632158	-0.774352	0.148449	1	comp630079	0.43776	0.23426	1
comp644529	0.594193	0.148471	1	comp620599	0.554763	0.234358	1
comp606483	-0.539312	0.148539	1	comp651510	0.334864	0.234434	1
comp412521	-0.455816	0.148565	1	comp637169	-0.5853	0.234775	1
comp637996	-0.928974	0.148567	1	comp650309	-0.192402	0.234884	1
comp638850	-0.951893	0.148592	1	comp418933	-0.422728	0.234927	1
comp569922	0.771267	0.148763	1	comp644819	0.628969	0.235194	1
comp570297	0.695565	0.148862	1	comp606837	-0.297912	0.235378	1
comp652693	0.52834	0.148963	1	comp609082	-0.636122	0.2354	1
comp651293	-0.471477	0.149006	1	comp625987	-0.610534	0.235427	1
comp639103	0.873295	0.149051	1	comp651161	0.495513	0.235444	1
comp626147	-0.301174	0.149069	1	comp515045	0.483921	0.235457	1
comp642041	0.888878	0.149245	1	comp650199	0.547477	0.235531	1
comp612671	-0.575737	0.149274	1	comp650299	-0.219222	0.23555	1
comp645408	-0.254322	0.149375	1	comp590915	0.539748	0.235559	1
comp631792	0.780768	0.149496	1	comp639751	0.310383	0.235632	1
comp645275	-0.930654	0.149814	1	comp641628	-0.597592	0.23565	1
comp646776	-0.424487	0.14989	1	comp627922	0.523669	0.235741	1
comp638025	-0.551211	0.150144	1	comp646630	-0.220796	0.235777	1
comp637202	0.505263	0.150262	1	comp586747	0.617661	0.235961	1
comp629386	-0.784554	0.150313	1	comp641979	0.451068	0.235987	1
comp636520	0.849624	0.15032	1	comp627719	-0.751242	0.236021	1
comp641990	-0.613056	0.150373	1	comp650566	0.429854	0.236072	1
comp621403	0.837103	0.150469	1	comp624223	0.44449	0.236208	1
comp668970	0.991399	0.150554	1	comp666579	-0.58638	0.236742	1
comp644765	0.878856	0.150575	1	comp641080	-0.430817	0.236767	1
comp286487	0.685929	0.150667	1	comp652564	0.430673	0.236787	1
comp653279	-0.766905	0.150715	1	comp623724	-0.65807	0.236922	1
comp628296	0.468541	0.150887	1	comp652033	0.365833	0.237001	1
comp641640	-0.38718	0.15089	1	comp635031	-0.287409	0.237025	1
comp644333	-0.442821	0.150957	1	comp632396	0.596712	0.237127	1
comp574778	-1.77931	0.15096	1	comp290164	-0.588308	0.237159	1
comp622810	1.16605	0.151016	1	comp653075	0.5566	0.237196	1
comp653858	-1.1965	0.151085	1	comp635245	-0.404071	0.237316	1
comp413540	0.829986	0.151158	1	comp613324	-0.536377	0.237528	1
comp564855	0.758834	0.151207	1	comp631989	0.740849	0.23755	1
comp645305	0.635154	0.151318	1	comp635803	-0.412302	0.237948	1
comp428833	0.89543	0.151378	1	comp536400	-0.605431	0.238042	1
comp647885	-0.619103	0.151465	1	comp643884	-0.456963	0.238166	1
comp648658	0.341508	0.151669	1	comp650356	-0.624245	0.238256	1
comp637979	0.360537	0.151704	1	comp590621	1.23	0.238283	1
comp642168	-0.809308	0.151954	1	comp653889	-0.422314	0.238667	1
comp642837	-0.4719	0.152219	1	comp647913	0.768994	0.238688	1
comp648690	0.482501	0.152308	1	comp625233	0.912355	0.238697	1
comp647332	0.833373	0.152401	1	comp403067	-0.567924	0.238706	1
comp596592	-0.945171	0.152653	1	comp651038	-0.239546	0.238859	1
comp531736	-0.310053	0.152805	1	comp652434	-0.313088	0.238861	1
comp651867	0.700539	0.153052	1	comp649905	0.256667	0.238981	1
comp640614	-0.310262	0.153101	1	comp610150	-0.294543	0.239003	1
comp608956	0.701244	0.153262	1	comp640749	-0.835822	0.239423	1
comp638529	0.601753	0.15328	1	comp637231	0.564268	0.239429	1
comp641281	-0.492817	0.153288	1	comp622050	-0.768741	0.239444	1
comp652793	-0.331374	0.153304	1	comp651516	-0.500201	0.239487	1
comp624819	0.481256	0.153345	1	comp637201	-0.266157	0.240219	1
comp650764	-0.783497	0.153485	1	comp632915	0.673299	0.240229	1
comp640619	-0.938732	0.153886	1	comp643839	-0.932086	0.240279	1
comp621163	-0.921766	0.153931	1	comp653249	-0.613686	0.240366	1
comp641557	0.884941	0.154289	1	comp589757	0.482156	0.240378	1
comp648108	-0.530795	0.154369	1	comp651815	-0.437405	0.240478	1
comp650401	-0.661297	0.154472	1	comp625118	-0.501844	0.240491	1
comp636999	-0.344552	0.154524	1	comp653565	0.680081	0.240562	1
comp651928	-0.399919	0.154575	1	comp653295	0.28349	0.240585	1
comp647154	0.391366	0.154603	1	comp620661	0.544562	0.240651	1
comp611713	-0.829624	0.15461	1	comp568599	-0.415012	0.240733	1
comp627475	0.63124	0.154733	1	comp640267	0.683321	0.240754	1
comp635792	0.65237	0.15478	1	comp611043	0.633881	0.240776	1
comp644303	-0.43156	0.154783	1	comp637884	0.354167	0.240786	1
comp644858	0.441987	0.154803	1	comp628788	-0.562496	0.240896	1
comp620782	0.504911	0.154834	1	comp623634	-0.4642	0.240999	1
comp613562	0.94214	0.154874	1	comp629358	-0.72189	0.241043	1
comp628495	0.85336	0.154875	1	comp516050	-0.527742	0.241173	1
comp528130	-0.650227	0.154977	1	comp648537	0.695257	0.241458	1
comp629365	-0.757333	0.155184	1	comp638657	0.467918	0.24149	1
comp636260	-0.821692	0.155284	1	comp646163	0.480832	0.241604	1
comp643702	-0.542922	0.155514	1	comp651837	0.380493	0.241671	1
comp646587	-0.541474	0.155578	1	comp641265	0.565472	0.241725	1
comp646590	1.98408	0.155605	1	comp627859	0.585892	0.241738	1
comp650137	0.318785	0.155675	1	comp644186	0.691833	0.241829	1
comp624254	-0.82921	0.155715	1	comp646605	0.823758	0.241908	1
comp644758	0.719114	0.155848	1	comp606935	0.559284	0.24197	1
comp589404	-0.662363	0.155876	1	comp635696	-0.345543	0.242266	1
comp649042	0.820864	0.155934	1	comp646206	0.893146	0.242286	1
comp639855	0.660833	0.156052	1	comp652559	-0.467895	0.242342	1
comp650592	0.83859	0.15613	1	comp646459	-0.395812	0.242494	1
comp621588	0.926533	0.156206	1	comp646711	-0.572154	0.242503	1
comp620387	0.678481	0.156305	1	comp644617	-0.365579	0.242622	1
comp640601	0.406052	0.156747	1	comp644407	-0.201584	0.24268	1
comp632154	-0.512423	0.156888	1	comp648677	-0.410301	0.242798	1
comp650088	0.853265	0.157099	1	comp559059	0.680587	0.242857	1
comp651530	0.622404	0.15711	1	comp637365	-0.649274	0.242864	1
comp639279	-0.771057	0.157141	1	comp636662	0.578625	0.24288	1
comp638303	-0.50079	0.157209	1	comp628982	-0.548089	0.242909	1
comp653732	-0.762862	0.157242	1	comp411111	-0.715747	0.242935	1
comp645756	0.813011	0.157319	1	comp633877	-0.376448	0.242945	1
comp643808	-0.250975	0.157359	1	comp630515	-0.454721	0.243007	1
comp555415	-0.37287	0.157361	1	comp642750	0.610132	0.243082	1
comp639883	-0.573256	0.157383	1	comp641437	0.561245	0.243199	1
comp572649	-0.357562	0.157401	1	comp653419	-0.417416	0.243562	1
comp648457	0.731657	0.157502	1	comp651014	-0.347848	0.243652	1
comp651978	0.466385	0.157508	1	comp634138	-0.51211	0.24366	1
comp579416	0.83028	0.157526	1	comp612022	0.643675	0.243672	1
comp646752	0.480896	0.157885	1	comp640967	0.307832	0.243867	1
comp573830	0.580887	0.15791	1	comp651838	0.780032	0.243961	1
comp612592	0.726659	0.157913	1	comp644920	0.354072	0.244098	1
comp633734	0.911741	0.157935	1	comp642615	-0.224611	0.244188	1
comp643796	-0.575808	0.157962	1	comp457103	-0.639259	0.244258	1
comp524498	-0.998709	0.158009	1	comp636879	-0.593221	0.244376	1
comp633252	-0.512432	0.158242	1	comp647869	0.537064	0.244393	1
comp624186	-0.737456	0.158343	1	comp527659	-0.531005	0.244456	1
comp639685	0.470676	0.158395	1	comp645379	0.206826	0.244655	1
comp632244	0.686493	0.158564	1	comp647334	0.571796	0.24485	1
comp650935	-0.537308	0.158692	1	comp611597	-0.556468	0.244992	1
comp635670	0.454705	0.158973	1	comp638352	-0.311411	0.245064	1
comp637073	-1.10071	0.158985	1	comp645448	-0.461237	0.245299	1
comp647257	-0.291124	0.159	1	comp646650	-0.452663	0.245333	1
comp635899	-0.978981	0.159045	1	comp635666	0.641031	0.245496	1
comp603523	-0.467203	0.1591	1	comp638668	0.265471	0.245635	1
comp642412	0.346784	0.159151	1	comp633015	0.536703	0.245787	1
comp652454	-0.875089	0.159286	1	comp635739	-0.483103	0.245847	1
comp626573	0.56939	0.159317	1	comp641994	0.496184	0.245905	1
comp641944	0.339344	0.159395	1	comp648788	0.877807	0.245974	1
comp644682	-0.511126	0.159535	1	comp638222	0.585896	0.246008	1
comp641842	0.625084	0.159964	1	comp598501	-0.593417	0.246179	1
comp643330	-0.265766	0.160092	1	comp642532	0.399062	0.246421	1
comp628161	-0.84353	0.160098	1	comp528676	0.965493	0.24643	1
comp649314	0.512648	0.160108	1	comp646649	0.200237	0.246502	1
comp560371	-0.913222	0.160108	1	comp630363	-0.642441	0.246538	1
comp274908	0.582943	0.160147	1	comp625465	0.56806	0.246581	1
comp632979	0.4386	0.160281	1	comp622405	0.531856	0.24681	1
comp643327	0.46106	0.160397	1	comp644255	0.461267	0.246855	1
comp614736	0.59463	0.160462	1	comp621056	0.303757	0.246871	1
comp639426	-0.41421	0.160466	1	comp626108	-0.553005	0.246872	1
comp645547	-0.635097	0.160491	1	comp639721	0.457468	0.246979	1
comp635997	-1.87393	0.160519	1	comp643245	0.633463	0.247047	1
comp624803	-0.569557	0.160657	1	comp603966	0.566925	0.247124	1
comp638087	-0.936331	0.160776	1	comp631811	0.707718	0.247187	1
comp647441	-0.377184	0.160803	1	comp653969	-0.213248	0.247247	1
comp651320	0.622877	0.160883	1	comp641039	-0.352421	0.24739	1
comp647769	0.564142	0.16092	1	comp588023	0.622644	0.247605	1
comp631643	0.255622	0.160967	1	comp622861	0.754729	0.24761	1
comp654047	0.441858	0.161023	1	comp647959	0.510773	0.24765	1
comp644080	0.652524	0.161023	1	comp631163	0.48536	0.24765	1
comp596781	0.949847	0.161084	1	comp627845	-0.550563	0.247678	1
comp776024	0.678332	0.161207	1	comp654170	0.298441	0.247814	1
comp589695	0.770378	0.161305	1	comp635900	-0.30948	0.247858	1
comp616324	-0.954254	0.161346	1	comp644286	0.617309	0.247861	1
comp635803	0.501627	0.161426	1	comp639977	0.5263	0.247904	1
comp653407	-0.311138	0.161435	1	comp429993	-0.484031	0.247962	1
comp380779	0.943256	0.161553	1	comp609787	-0.675861	0.247999	1
comp641738	0.421334	0.161709	1	comp644979	0.387641	0.248001	1
comp608153	0.939005	0.161792	1	comp639186	-0.382442	0.248052	1
comp641688	-0.363311	0.161847	1	comp634821	0.5964	0.248081	1
comp643254	-0.687156	0.162164	1	comp631642	0.599875	0.248129	1
comp645564	0.819252	0.162248	1	comp653326	0.459201	0.248218	1
comp633088	-0.383232	0.162285	1	comp615922	-0.620951	0.248632	1
comp648790	-0.46894	0.162326	1	comp628428	-0.352321	0.248798	1
comp637596	0.449941	0.162358	1	comp644105	0.690311	0.248993	1
comp650986	0.948099	0.162512	1	comp472162	-0.787951	0.249038	1
comp641487	0.368467	0.162549	1	comp618410	-0.390724	0.249063	1
comp650218	0.357196	0.162685	1	comp640530	-0.42231	0.249113	1
comp647659	-0.533771	0.162731	1	comp541603	-0.528485	0.249181	1
comp612433	-0.87054	0.16291	1	comp624715	0.315679	0.249544	1
comp618364	-0.448009	0.162932	1	comp641136	-0.631295	0.249632	1
comp653329	0.744901	0.163148	1	comp636680	0.74004	0.249659	1
comp633421	-1.14732	0.163414	1	comp634774	0.484344	0.249813	1
comp647660	0.468153	0.163799	1	comp622094	0.54541	0.249865	1
comp640038	0.503307	0.164042	1	comp642925	-0.381218	0.249867	1
comp625452	0.487655	0.164238	1	comp642103	-0.200189	0.24989	1
comp605890	-0.533035	0.164262	1	comp528404	-0.378342	0.250003	1
comp646716	-0.282746	0.164318	1	comp653254	0.361748	0.25001	1
comp645079	0.402061	0.164437	1	comp645708	0.387397	0.250144	1
comp649663	-0.549383	0.164654	1	comp568175	-0.64185	0.25029	1
comp629891	-1.27582	0.164687	1	comp526992	-0.513661	0.250343	1
comp492708	1.60999	0.16502	1	comp557882	-0.40158	0.250395	1
comp649081	-0.700118	0.165021	1	comp311587	-0.661327	0.250585	1
comp456055	0.889895	0.165155	1	comp645611	0.475028	0.250925	1
comp634015	0.590212	0.165214	1	comp617001	0.49434	0.251199	1
comp649108	-0.653978	0.16524	1	comp641280	0.633706	0.251271	1
comp649574	-0.300997	0.165468	1	comp638594	0.711878	0.251462	1
comp638344	-0.662634	0.165573	1	comp511971	-1.1046	0.251463	1
comp642044	0.563571	0.165658	1	comp645706	-0.245985	0.25151	1
comp617479	-0.939401	0.165683	1	comp653717	0.590537	0.251534	1
comp626678	-0.60097	0.165817	1	comp648356	0.267487	0.251539	1
comp629243	-0.585805	0.16589	1	comp572852	-0.604084	0.251796	1
comp645257	-0.669051	0.16594	1	comp572662	-0.658059	0.252091	1
comp731935	0.788804	0.165975	1	comp606939	-0.603695	0.252105	1
comp306422	0.925083	0.166068	1	comp644188	0.371455	0.252159	1
comp633934	0.78484	0.166342	1	comp647680	0.245992	0.252208	1
comp637474	-0.672771	0.166378	1	comp632054	0.510204	0.252273	1
comp634438	-0.563795	0.166419	1	comp637325	0.648519	0.252277	1
comp577936	0.658198	0.166445	1	comp637988	0.812176	0.25232	1
comp642566	0.694831	0.166471	1	comp630053	-0.564653	0.252339	1
comp639768	0.481019	0.16658	1	comp643441	0.463038	0.252343	1
comp603652	0.633273	0.16679	1	comp649317	0.254471	0.252413	1
comp632401	1.73591	0.166817	1	comp641357	0.496697	0.252547	1
comp637235	1.60474	0.16685	1	comp651033	-0.220057	0.252748	1
comp569586	-0.581914	0.166889	1	comp644343	0.560885	0.252958	1
comp631810	-0.728155	0.166906	1	comp468368	-0.617053	0.253136	1
comp640355	0.626851	0.166981	1	comp629191	-0.694413	0.25323	1
comp562517	-0.875331	0.166995	1	comp272982	0.490535	0.253232	1
comp639740	0.357605	0.167027	1	comp621998	0.587561	0.253315	1
comp631009	-1.08002	0.167116	1	comp646222	0.323181	0.253414	1
comp647163	0.525554	0.167235	1	comp558354	-0.497358	0.253569	1
comp641553	-0.499827	0.167361	1	comp625907	0.405509	0.253613	1
comp625675	0.730551	0.167416	1	comp411105	0.675396	0.253628	1
comp634471	0.530442	0.167436	1	comp617888	-0.380323	0.253645	1
comp633417	0.676629	0.167443	1	comp650847	0.39369	0.253645	1
comp623265	0.581264	0.167532	1	comp597054	0.393712	0.253668	1
comp628831	-0.827841	0.167682	1	comp651539	-0.263927	0.253715	1
comp647919	-0.793575	0.167769	1	comp626503	-0.460713	0.253811	1
comp434249	-0.873148	0.167774	1	comp640040	0.666785	0.253844	1
comp640224	1.03162	0.167824	1	comp632892	-0.60843	0.253959	1
comp610700	0.83416	0.167847	1	comp634574	0.651727	0.254037	1
comp637552	-0.777049	0.167881	1	comp623529	-0.367336	0.254339	1
comp641375	-0.234475	0.16794	1	comp651431	0.558545	0.254355	1
comp642946	0.527037	0.168103	1	comp635557	0.376934	0.254365	1
comp639576	0.831867	0.168175	1	comp650656	-0.717584	0.254442	1
comp643392	0.916086	0.168661	1	comp433127	0.378057	0.254517	1
comp573423	0.548677	0.168762	1	comp572575	-1.13021	0.254586	1
comp649247	0.53567	0.168812	1	comp647085	0.625045	0.254601	1
comp630746	-0.311347	0.169021	1	comp598208	0.390554	0.254693	1
comp640017	-0.410614	0.169131	1	comp645999	0.482599	0.254752	1
comp621725	-0.557396	0.16918	1	comp573098	-0.677978	0.254776	1
comp742221	0.554044	0.169352	1	comp653858	0.91103	0.254782	1
comp637308	-0.543916	0.169425	1	comp632272	-0.468365	0.254787	1
comp648533	0.453164	0.169433	1	comp636001	0.640016	0.254947	1
comp637725	0.818037	0.169531	1	comp642349	-0.424506	0.254998	1
comp632923	-0.859457	0.16957	1	comp629466	-0.617976	0.255052	1
comp639815	-0.281876	0.169646	1	comp275492	-0.694143	0.255127	1
comp651164	-0.210011	0.169934	1	comp642560	0.668263	0.255327	1
comp617726	0.824319	0.170018	1	comp639154	0.701424	0.255351	1
comp642936	-0.754708	0.170152	1	comp647559	-0.447831	0.255482	1
comp645890	0.381519	0.170213	1	comp628720	-0.558712	0.255568	1
comp636305	-0.413239	0.170339	1	comp461255	-0.789992	0.255635	1
comp622074	-0.718516	0.170382	1	comp495364	-0.497558	0.255665	1
comp653093	0.351929	0.170408	1	comp643665	0.399608	0.255765	1
comp643999	0.635258	0.170418	1	comp653818	-0.434227	0.255787	1
comp647462	-0.624036	0.170496	1	comp648924	0.324874	0.255868	1
comp626294	-0.912993	0.170559	1	comp651533	0.653065	0.256141	1
comp608698	0.698402	0.170579	1	comp629713	-0.468428	0.256397	1
comp643076	-1.09814	0.170611	1	comp639559	0.632937	0.256513	1
comp619196	-0.798197	0.170782	1	comp628399	-0.300061	0.256532	1
comp643452	-1.18659	0.17079	1	comp640498	0.497675	0.256855	1
comp630512	-0.843429	0.170992	1	comp608725	0.631739	0.256884	1
comp638274	0.528887	0.17102	1	comp597561	-0.285398	0.257017	1
comp606264	0.693225	0.171049	1	comp629659	-0.63457	0.257125	1
comp556486	0.522648	0.171051	1	comp632585	0.596016	0.25717	1
comp642485	0.550479	0.171387	1	comp497179	-0.673213	0.257214	1
comp652494	-0.508842	0.171485	1	comp653546	-0.405926	0.257343	1
comp650908	-0.350745	0.171536	1	comp638115	-0.273047	0.257353	1
comp653385	-0.320308	0.171614	1	comp621552	0.675897	0.257366	1
comp606612	-0.664775	0.171662	1	comp625124	-0.608387	0.257664	1
comp271330	1.02667	0.171689	1	comp608287	-0.48368	0.257982	1
comp555952	0.807871	0.171701	1	comp806539	-0.616795	0.258043	1
comp607560	0.509324	0.171789	1	comp621473	-0.54227	0.258072	1
comp573355	0.804028	0.171991	1	comp625814	-0.547433	0.258135	1
comp647282	0.386592	0.172032	1	comp649495	-0.263297	0.258265	1
comp631558	-1.17064	0.172138	1	comp605948	-0.636614	0.258273	1
comp642011	0.534504	0.172179	1	comp644935	-0.521134	0.258328	1
comp631064	0.269666	0.1722	1	comp647546	0.507875	0.258397	1
comp651285	0.519951	0.172316	1	comp622716	0.662899	0.258439	1
comp369793	-0.326569	0.172322	1	comp573448	-0.621625	0.258439	1
comp649566	-0.596316	0.172585	1	comp646742	0.609778	0.258535	1
comp643244	-1.18466	0.172805	1	comp590677	0.399944	0.258646	1
comp625189	-0.827067	0.172884	1	comp638272	0.807603	0.258728	1
comp641081	0.434554	0.172904	1	comp514297	-0.554701	0.258888	1
comp650584	-0.318305	0.172936	1	comp653122	0.322326	0.25895	1
comp636358	0.52777	0.17296	1	comp630033	-0.787105	0.259092	1
comp642443	-0.748667	0.173073	1	comp634872	0.544919	0.259248	1
comp605735	0.605086	0.17309	1	comp426358	0.369606	0.259387	1
comp272912	-0.740922	0.173116	1	comp626294	0.747851	0.259416	1
comp410176	-0.7075	0.173164	1	comp623595	-0.526264	0.259555	1
comp607214	0.69292	0.173221	1	comp642246	0.57906	0.25959	1
comp628476	-1.09264	0.173241	1	comp651043	0.448227	0.259623	1
comp648724	0.416075	0.173255	1	comp628013	-0.938371	0.259698	1
comp628282	0.891718	0.173324	1	comp622964	0.593296	0.259723	1
comp515272	0.899488	0.173527	1	comp644816	-0.330905	0.259754	1
comp645145	-0.458913	0.173707	1	comp569691	-0.472566	0.259888	1
comp614151	0.348607	0.173707	1	comp648037	0.504369	0.260022	1
comp617199	-0.723877	0.173747	1	comp631230	0.433354	0.260056	1
comp631668	-0.703284	0.173828	1	comp650979	-0.321862	0.260169	1
comp525567	-0.66317	0.173977	1	comp650481	-0.434386	0.260183	1
comp649358	0.521786	0.174036	1	comp617817	-0.622361	0.260187	1
comp637509	0.823596	0.174065	1	comp653148	-0.371528	0.260227	1
comp526088	-0.749952	0.174255	1	comp643061	0.296168	0.260389	1
comp626727	0.88384	0.174256	1	comp617104	-0.51612	0.260398	1
comp640666	0.656288	0.174318	1	comp636621	0.700819	0.260421	1
comp618088	-0.507563	0.174456	1	comp553516	0.511112	0.260533	1
comp648815	0.740476	0.174467	1	comp649667	0.210115	0.26108	1
comp653150	0.367607	0.174494	1	comp639523	0.367794	0.261095	1
comp639953	-0.866324	0.174517	1	comp614423	-0.43963	0.26111	1
comp632928	0.30902	0.174744	1	comp651693	0.504972	0.261239	1
comp625945	0.84792	0.174925	1	comp647131	-0.720706	0.261353	1
comp650448	0.735099	0.174929	1	comp637239	-0.393326	0.261447	1
comp445711	0.746808	0.174978	1	comp640658	-0.437902	0.261611	1
comp651996	-0.549055	0.175054	1	comp651230	0.563757	0.261635	1
comp640761	-0.273201	0.175142	1	comp418897	0.468702	0.261643	1
comp610704	0.368853	0.175148	1	comp365318	0.519662	0.261727	1
comp647657	-0.316683	0.175258	1	comp652607	0.360626	0.261914	1
comp572888	0.681668	0.175368	1	comp612190	-0.575158	0.261917	1
comp633109	-0.999574	0.175371	1	comp635912	-0.524528	0.262002	1
comp641112	0.770013	0.175389	1	comp621945	-0.652248	0.262071	1
comp652112	0.4243	0.175433	1	comp641553	-0.402856	0.26233	1
comp645534	0.670343	0.175454	1	comp645460	-0.300232	0.262662	1
comp645027	0.402674	0.175475	1	comp613714	-0.865235	0.262839	1
comp604036	0.793232	0.175536	1	comp646999	0.755369	0.262885	1
comp577329	0.933588	0.17561	1	comp603435	-0.583846	0.263026	1
comp638636	0.562863	0.175735	1	comp647689	-0.389843	0.263198	1
comp644561	-0.595488	0.175773	1	comp638814	-0.250883	0.263262	1
comp649200	0.549548	0.175861	1	comp645184	-0.253272	0.263315	1
comp630835	0.359038	0.176031	1	comp627566	-0.604667	0.263394	1
comp653489	0.553877	0.176038	1	comp633896	0.678931	0.263496	1
comp643090	0.291275	0.176096	1	comp506840	-0.532539	0.263656	1
comp488428	0.756493	0.176224	1	comp615505	-0.42929	0.263779	1
comp620631	-0.95355	0.176235	1	comp647023	0.320624	0.263971	1
comp647057	0.53904	0.176236	1	comp648105	-0.626956	0.263995	1
comp647528	0.549836	0.176265	1	comp608221	-0.344242	0.264004	1
comp632712	0.767899	0.176315	1	comp643751	-0.386497	0.264005	1
comp649632	-0.745406	0.176764	1	comp433451	-0.543404	0.264028	1
comp653750	0.334309	0.176902	1	comp634331	-0.376784	0.264037	1
comp631026	-0.699075	0.177168	1	comp617102	-0.393246	0.264098	1
comp615571	-0.813877	0.177201	1	comp640831	0.771321	0.264239	1
comp646305	0.425009	0.17728	1	comp384366	-0.529328	0.264765	1
comp637182	0.476273	0.177327	1	comp624353	-0.307858	0.264824	1
comp618798	0.511565	0.177361	1	comp621354	0.616892	0.264876	1
comp573742	-0.279356	0.177388	1	comp642711	-0.404192	0.264922	1
comp646727	0.326155	0.177443	1	comp636668	0.622382	0.265036	1
comp639182	0.90359	0.177562	1	comp635819	0.267517	0.265487	1
comp568506	0.807567	0.177731	1	comp620241	-0.596358	0.26559	1
comp623964	-0.632004	0.177792	1	comp638530	-0.414121	0.26564	1
comp635001	0.720623	0.177814	1	comp642279	-0.371005	0.265682	1
comp617979	0.663409	0.177882	1	comp651337	0.264559	0.265714	1
comp642089	-0.586096	0.177923	1	comp651704	0.478542	0.26582	1
comp616462	1.19172	0.177925	1	comp649218	-0.232481	0.265837	1
comp625059	-0.27774	0.177982	1	comp638596	-0.283868	0.266073	1
comp616880	0.782028	0.178099	1	comp635125	0.317222	0.266084	1
comp627823	0.626724	0.178142	1	comp640872	-0.289577	0.266251	1
comp651699	0.594602	0.178231	1	comp266589	0.58638	0.266265	1
comp638944	0.601797	0.178235	1	comp602493	-0.710822	0.266297	1
comp629715	-0.847672	0.178275	1	comp646684	-0.470694	0.266417	1
comp654302	0.311078	0.178341	1	comp651817	0.942037	0.266475	1
comp652710	-0.279262	0.178344	1	comp623273	0.381539	0.26656	1
comp651201	0.365139	0.178507	1	comp634920	-0.526386	0.26664	1
comp633975	0.628189	0.178528	1	comp650113	0.274067	0.266641	1
comp632788	-0.383835	0.178556	1	comp640047	0.62661	0.266737	1
comp606277	-0.358121	0.178581	1	comp310437	-0.471137	0.266778	1
comp646873	-0.591092	0.178605	1	comp633398	-0.267676	0.266791	1
comp569143	0.47478	0.17872	1	comp625927	-0.673262	0.266945	1
comp626220	-0.547966	0.178803	1	comp624498	0.249519	0.266969	1
comp552594	0.704045	0.179101	1	comp644282	-0.614018	0.267201	1
comp573294	0.498657	0.179151	1	comp634180	0.609963	0.267268	1
comp608144	0.640293	0.179236	1	comp650280	0.697163	0.267332	1
comp623439	-1.08827	0.17931	1	comp642245	-0.293044	0.267545	1
comp623100	-0.285475	0.179414	1	comp619153	0.335118	0.267556	1
comp633135	0.286727	0.179476	1	comp677758	-0.339086	0.267634	1
comp619391	0.738008	0.17961	1	comp639461	0.564616	0.267713	1
comp582879	0.806725	0.179758	1	comp634902	0.346231	0.267728	1
comp642437	-0.750935	0.179789	1	comp643801	-0.423085	0.267751	1
comp653532	0.372635	0.179791	1	comp643999	-0.485785	0.267961	1
comp639275	0.305915	0.179796	1	comp651768	-0.425781	0.267978	1
comp644211	0.34769	0.179819	1	comp623895	0.646336	0.268007	1
comp618304	-0.389693	0.179977	1	comp640341	0.381577	0.268026	1
comp426881	0.711662	0.180021	1	comp650644	0.519073	0.268071	1
comp638806	-0.360945	0.180025	1	comp647482	-0.316845	0.268304	1
comp604905	0.737338	0.180088	1	comp610924	1.02411	0.26852	1
comp651683	-0.349342	0.180089	1	comp646024	-0.43283	0.268594	1
comp653671	0.473749	0.180204	1	comp639825	-0.58112	0.268669	1
comp639515	0.404229	0.180248	1	comp646364	0.273408	0.268673	1
comp595828	-0.755053	0.180269	1	comp636739	-0.37555	0.268675	1
comp642613	0.568962	0.180476	1	comp461373	-0.527007	0.268727	1
comp611864	-0.64054	0.180481	1	comp411223	-0.407099	0.268765	1
comp626693	-0.456944	0.180488	1	comp599903	0.243784	0.268877	1
comp647148	0.47389	0.180666	1	comp630161	0.582174	0.268889	1
comp625629	0.826367	0.180704	1	comp573726	-0.669458	0.268926	1
comp653791	0.493159	0.180706	1	comp609383	0.602764	0.268982	1
comp621435	0.667847	0.180819	1	comp651122	-0.205456	0.269013	1
comp653759	0.484479	0.180856	1	comp630336	-0.769715	0.26904	1
comp599931	0.753251	0.180864	1	comp608901	-0.563749	0.269062	1
comp615998	-0.461655	0.180874	1	comp605819	0.512076	0.269107	1
comp650403	-0.494121	0.180985	1	comp646565	0.490762	0.269182	1
comp622532	0.657829	0.181031	1	comp631100	-0.619908	0.269491	1
comp646715	0.670939	0.181044	1	comp644124	0.346104	0.269492	1
comp273330	0.796648	0.181092	1	comp652004	0.693137	0.269541	1
comp506208	0.585388	0.181113	1	comp638276	-0.341959	0.269577	1
comp587318	0.83009	0.181196	1	comp630169	0.599836	0.269746	1
comp653010	0.514903	0.181201	1	comp652530	-0.238919	0.269785	1
comp639680	0.26086	0.181257	1	comp640140	0.354715	0.269856	1
comp642821	0.488506	0.181286	1	comp626086	0.353765	0.269871	1
comp633477	-0.542372	0.181305	1	comp806074	-0.517205	0.269885	1
comp649545	-0.358298	0.181487	1	comp650369	-0.436006	0.270056	1
comp643738	0.461525	0.181505	1	comp589281	-0.506713	0.270096	1
comp629354	0.820737	0.181525	1	comp642605	0.624317	0.270106	1
comp641687	0.551161	0.181531	1	comp653497	0.60662	0.270248	1
comp648689	-0.292768	0.1817	1	comp641416	-0.314966	0.270293	1
comp636078	0.484466	0.182055	1	comp647719	0.56032	0.270306	1
comp623502	0.649563	0.182113	1	comp653484	-0.378448	0.270341	1
comp644253	-0.259374	0.182234	1	comp630006	-0.562097	0.270357	1
comp651185	-0.419089	0.182268	1	comp636949	-0.505582	0.270596	1
comp616035	0.710479	0.182353	1	comp589950	0.470802	0.270749	1
comp637748	-0.572083	0.182462	1	comp637460	-0.690036	0.270935	1
comp578119	-0.69118	0.182522	1	comp644987	0.25825	0.270999	1
comp632267	-0.375269	0.182556	1	comp648974	-0.326333	0.271053	1
comp605992	-0.831282	0.182583	1	comp573082	0.429054	0.271131	1
comp647024	-0.374669	0.182736	1	comp649157	0.519941	0.271144	1
comp455737	-0.332949	0.182904	1	comp632920	0.479716	0.271277	1
comp635663	-0.841029	0.182994	1	comp273601	-0.561755	0.271302	1
comp645894	0.870338	0.182995	1	comp618980	-0.541306	0.271361	1
comp652596	-0.435288	0.183018	1	comp643069	0.269024	0.271475	1
comp615399	0.847077	0.18302	1	comp637631	-0.354719	0.271597	1
comp651274	1.05758	0.183041	1	comp648440	0.318263	0.271647	1
comp639728	-0.328257	0.183154	1	comp638992	-0.395817	0.271705	1
comp644158	0.425509	0.18336	1	comp645633	0.272527	0.271868	1
comp647411	0.634436	0.183404	1	comp653158	0.524418	0.271877	1
comp641558	-0.873895	0.183452	1	comp640437	0.452923	0.271907	1
comp652497	0.466121	0.18346	1	comp627472	-0.614489	0.272043	1
comp652179	-0.27781	0.183556	1	comp625501	0.628928	0.272091	1
comp637696	0.47921	0.183657	1	comp564225	-0.500506	0.272095	1
comp636104	0.490158	0.183774	1	comp629142	0.275099	0.272117	1
comp633973	-0.770183	0.183785	1	comp643446	-0.702806	0.272134	1
comp633759	0.721302	0.183817	1	comp642984	-0.401741	0.272143	1
comp611781	0.966579	0.183901	1	comp651920	0.300797	0.272281	1
comp653892	0.343259	0.183904	1	comp652176	-0.23123	0.272352	1
comp637201	0.306159	0.183986	1	comp623593	0.415943	0.272474	1
comp653602	-0.561245	0.184015	1	comp550551	-0.843424	0.272652	1
comp650003	1.08105	0.184075	1	comp623336	-0.449868	0.27277	1
comp639654	-0.489524	0.184196	1	comp649483	-0.18872	0.272885	1
comp644241	0.868607	0.184363	1	comp630948	0.666447	0.272932	1
comp627722	0.632253	0.184497	1	comp638411	0.444127	0.27296	1
comp652776	0.51808	0.18451	1	comp636353	0.596064	0.27299	1
comp647679	0.295337	0.184569	1	comp610704	-0.288347	0.273004	1
comp546410	0.537015	0.184596	1	comp534490	-0.489144	0.273047	1
comp625147	0.692687	0.184599	1	comp568466	0.510639	0.27309	1
comp653639	-0.8312	0.184746	1	comp644605	-0.646668	0.273094	1
comp638563	0.605025	0.184915	1	comp632490	-0.532907	0.2732	1
comp623517	-0.646199	0.184927	1	comp650629	0.767153	0.273204	1
comp613960	-0.983708	0.18495	1	comp647806	-0.358857	0.273325	1
comp618398	-0.735072	0.185007	1	comp648436	-0.550157	0.273399	1
comp609105	0.79533	0.18509	1	comp624300	-0.338701	0.273421	1
comp639480	-0.483251	0.185139	1	comp425608	0.664956	0.273469	1
comp636915	0.781557	0.185149	1	comp630975	-0.679007	0.273894	1
comp632741	0.591011	0.185229	1	comp642194	0.502657	0.273902	1
comp654105	0.292663	0.185241	1	comp611551	-0.523608	0.273964	1
comp607516	-0.564764	0.18535	1	comp636479	0.470768	0.273987	1
comp635112	-0.387717	0.185393	1	comp526040	-0.548238	0.274082	1
comp645652	0.255884	0.18543	1	comp630717	-0.642409	0.274325	1
comp631950	0.556507	0.185519	1	comp636379	0.226711	0.274471	1
comp649505	0.432467	0.18552	1	comp524187	-0.576341	0.274588	1
comp641870	1.0028	0.185568	1	comp649349	-0.345149	0.274774	1
comp548402	-0.752305	0.185653	1	comp603609	-0.474685	0.274783	1
comp635290	0.248211	0.185888	1	comp287397	-0.407528	0.274904	1
comp490190	-0.640118	0.185919	1	comp605165	0.670108	0.274965	1
comp627626	-0.822212	0.186097	1	comp634131	0.71001	0.275101	1
comp652955	0.425261	0.186224	1	comp627698	-0.352205	0.275206	1
comp651121	0.350328	0.186255	1	comp643977	-0.19875	0.275217	1
comp636414	-0.604471	0.186266	1	comp645392	-0.35592	0.27525	1
comp645017	0.655755	0.186434	1	comp279176	-0.366344	0.27536	1
comp622449	0.591233	0.18645	1	comp634759	0.415344	0.275393	1
comp576285	1.01327	0.186515	1	comp651378	-0.278823	0.275394	1
comp641022	-0.686149	0.18662	1	comp630364	0.562816	0.275617	1
comp615212	-0.788287	0.186723	1	comp592917	-0.456805	0.275928	1
comp652951	0.260915	0.186912	1	comp559458	-0.394627	0.276202	1
comp640943	-0.433577	0.187133	1	comp630517	-0.253179	0.276282	1
comp618153	-0.497262	0.187151	1	comp604593	-0.478351	0.276347	1
comp634891	-0.272565	0.187181	1	comp529257	-0.945592	0.276362	1
comp654260	0.391957	0.187209	1	comp634235	0.412411	0.276454	1
comp544485	0.949402	0.187244	1	comp602324	0.36684	0.276489	1
comp650447	0.347231	0.187325	1	comp620731	0.583296	0.276532	1
comp634724	0.826654	0.187364	1	comp638574	-0.35959	0.276624	1
comp642706	0.42365	0.187383	1	comp622074	0.558156	0.276632	1
comp606733	-0.71529	0.187476	1	comp646566	-0.462252	0.276902	1
comp647248	0.756414	0.187632	1	comp652401	0.314956	0.276928	1
comp649133	0.427699	0.187773	1	comp639853	0.203891	0.277059	1
comp654220	0.966584	0.187787	1	comp651542	0.576632	0.277078	1
comp634770	0.557196	0.187898	1	comp644417	0.361612	0.277102	1
comp645896	0.508537	0.188022	1	comp645963	0.739181	0.277207	1
comp651466	-0.334136	0.188073	1	comp649143	0.20889	0.277407	1
comp625784	-0.570387	0.188082	1	comp607238	0.62149	0.277426	1
comp649515	0.887031	0.188197	1	comp629508	-0.249634	0.27756	1
comp631089	0.734012	0.188204	1	comp776024	-0.483062	0.277567	1
comp644590	0.723103	0.188284	1	comp650249	-0.550016	0.277608	1
comp640890	-0.274525	0.18831	1	comp609676	-0.579193	0.277609	1
comp573464	0.509758	0.188412	1	comp607247	-0.498289	0.277634	1
comp605728	-0.797646	0.188477	1	comp637568	-0.265954	0.277771	1
comp543762	-1.0797	0.188578	1	comp634390	-0.468448	0.277774	1
comp637773	0.492201	0.188678	1	comp635948	0.505811	0.277812	1
comp647655	-0.411662	0.188716	1	comp640553	0.57362	0.277816	1
comp640949	0.318428	0.188762	1	comp647358	0.398904	0.277874	1
comp637453	0.423792	0.188869	1	comp651106	0.630781	0.277884	1
comp628269	-0.425472	0.188932	1	comp640968	-0.413041	0.27798	1
comp633626	0.675956	0.188949	1	comp636696	0.556456	0.278104	1
comp652315	0.381639	0.189266	1	comp636145	0.595803	0.278112	1
comp639856	0.733428	0.189309	1	comp645005	-0.253304	0.278192	1
comp645321	0.409702	0.18931	1	comp572807	-0.559991	0.278249	1
comp586975	-1.06929	0.189405	1	comp644116	-0.443507	0.278476	1
comp626171	-0.866343	0.189428	1	comp651933	0.574102	0.27877	1
comp637374	0.990461	0.189453	1	comp636093	-0.528896	0.278869	1
comp635556	-0.691713	0.189486	1	comp651320	0.433235	0.278939	1
comp635213	0.652613	0.189544	1	comp644836	0.622729	0.27896	1
comp653698	0.508589	0.18955	1	comp638549	-0.399217	0.279042	1
comp610959	1.09236	0.189557	1	comp608759	-0.297561	0.279201	1
comp630880	0.595002	0.189594	1	comp627156	-0.257093	0.27924	1
comp634209	0.464168	0.189725	1	comp648621	0.245296	0.279276	1
comp649851	0.443143	0.189764	1	comp647146	-0.49135	0.279361	1
comp626129	-0.827417	0.189804	1	comp643268	0.535198	0.279374	1
comp631273	-0.747724	0.189863	1	comp609238	0.766742	0.279387	1
comp629895	0.517072	0.18993	1	comp639411	-0.760179	0.279417	1
comp573891	-0.61841	0.189956	1	comp647807	0.705958	0.279439	1
comp652716	0.347371	0.189981	1	comp636546	-0.252947	0.279595	1
comp607177	0.352436	0.190031	1	comp628285	-0.696213	0.279685	1
comp648085	0.394279	0.19027	1	comp597669	-0.407136	0.279824	1
comp567809	-0.474555	0.190287	1	comp651876	-0.24306	0.279902	1
comp604923	0.776093	0.190354	1	comp652800	0.611273	0.280041	1
comp650738	0.795408	0.190371	1	comp646588	0.201271	0.280056	1
comp652388	0.273993	0.190443	1	comp635583	-0.3993	0.280059	1
comp646369	-0.94008	0.190598	1	comp634542	-0.759663	0.280061	1
comp635942	0.258234	0.190657	1	comp642328	0.566044	0.280179	1
comp635674	-0.581387	0.190725	1	comp267855	0.569209	0.280206	1
comp645122	0.317089	0.191247	1	comp640571	-0.394625	0.28023	1
comp647222	-0.371134	0.191443	1	comp645129	0.579067	0.280273	1
comp649781	0.409127	0.191499	1	comp649252	-0.569299	0.28033	1
comp627736	-0.541468	0.191541	1	comp648131	-0.300962	0.280362	1
comp653905	0.34113	0.191679	1	comp654087	0.205472	0.280418	1
comp651491	0.327281	0.191726	1	comp643546	-0.372288	0.28053	1
comp631920	-0.467676	0.191743	1	comp633225	-0.40712	0.280545	1
comp634885	-0.70393	0.191756	1	comp608825	0.477986	0.280717	1
comp637114	-0.322823	0.191994	1	comp572730	-0.656345	0.280742	1
comp653544	0.319704	0.192014	1	comp639760	0.317599	0.281235	1
comp650198	0.37006	0.192051	1	comp641206	-0.371535	0.281255	1
comp637978	0.509145	0.192066	1	comp573438	0.492349	0.281337	1
comp649467	0.738415	0.192121	1	comp619577	-0.557736	0.281368	1
comp653231	0.69422	0.192124	1	comp648000	0.678802	0.28143	1
comp646816	-0.26682	0.192158	1	comp671118	0.730455	0.281534	1
comp641562	0.536542	0.192164	1	comp639133	-0.332263	0.28159	1
comp621791	0.62468	0.192304	1	comp654018	-0.357324	0.281655	1
comp652718	0.549143	0.192317	1	comp654283	0.300024	0.281688	1
comp643825	-0.53548	0.192347	1	comp640239	0.252879	0.281718	1
comp536901	0.790542	0.19237	1	comp648689	0.233378	0.281788	1
comp652077	-0.76033	0.192529	1	comp653136	0.46528	0.281808	1
comp616920	0.563105	0.192535	1	comp649103	-0.228734	0.281849	1
comp405715	-0.614088	0.192667	1	comp645704	-0.401069	0.282119	1
comp642979	-0.465485	0.19272	1	comp629255	0.679236	0.282288	1
comp626862	-0.83052	0.19274	1	comp631910	-0.362497	0.282694	1
comp573118	0.495481	0.19279	1	comp618063	0.437232	0.282699	1
comp650257	0.534473	0.192949	1	comp617201	-0.386555	0.282716	1
comp641768	0.589131	0.193057	1	comp597206	-0.271222	0.282771	1
comp649805	0.309879	0.193106	1	comp653751	-0.443429	0.282825	1
comp430677	-0.622868	0.193191	1	comp645980	0.386214	0.282846	1
comp609266	0.636672	0.193256	1	comp651956	0.273663	0.282854	1
comp643137	0.289862	0.193303	1	comp630706	-0.577683	0.282927	1
comp643240	0.319521	0.193364	1	comp637516	-0.252716	0.282952	1
comp645186	0.428692	0.193367	1	comp611654	0.371898	0.282975	1
comp627339	0.639281	0.193508	1	comp639519	0.556468	0.283125	1
comp635389	0.390856	0.193513	1	comp633549	-0.32409	0.283631	1
comp648644	0.610801	0.193567	1	comp515692	-1.20347	0.283706	1
comp650240	0.74677	0.193671	1	comp643436	-0.216496	0.283838	1
comp648915	0.419127	0.193897	1	comp643225	0.793227	0.283891	1
comp624929	0.333318	0.193953	1	comp644790	0.610078	0.283947	1
comp288529	-0.589042	0.193961	1	comp638283	-0.318742	0.283951	1
comp622847	0.469637	0.193983	1	comp645095	0.377897	0.284119	1
comp600004	-0.525731	0.194004	1	comp614124	-0.277776	0.284383	1
comp633669	0.60831	0.194073	1	comp608195	-0.433997	0.284397	1
comp626221	-0.318128	0.19414	1	comp572649	-0.269785	0.284508	1
comp527574	0.558226	0.194144	1	comp637891	0.747459	0.284864	1
comp629743	0.923262	0.194216	1	comp609668	0.363036	0.285	1
comp654238	0.508388	0.194228	1	comp630932	-0.428261	0.285026	1
comp652869	0.316363	0.194258	1	comp642552	-0.345001	0.285114	1
comp601970	0.468883	0.194287	1	comp648923	0.209838	0.285149	1
comp631790	0.812933	0.194411	1	comp572803	-0.40963	0.285342	1
comp590392	0.558834	0.194441	1	comp629568	1.47767	0.285351	1
comp629790	0.637557	0.194503	1	comp646239	-0.498551	0.285505	1
comp642611	-0.345301	0.194515	1	comp591719	0.788542	0.285542	1
comp640991	-0.49126	0.194531	1	comp652099	-0.278543	0.285575	1
comp634862	-0.854436	0.194628	1	comp647488	-0.311234	0.285603	1
comp647915	-0.341148	0.194655	1	comp648841	0.626665	0.285645	1
comp278358	-0.458492	0.194678	1	comp652932	0.427529	0.285676	1
comp641123	-0.587824	0.194775	1	comp647956	0.537282	0.286096	1
comp634131	-0.834669	0.194799	1	comp602257	-0.269046	0.286166	1
comp650261	0.67185	0.194823	1	comp633173	0.911993	0.286175	1
comp618305	-0.603639	0.194863	1	comp645620	0.630556	0.286199	1
comp647041	-0.316307	0.194871	1	comp653971	-0.456936	0.286291	1
comp651505	-0.758012	0.195021	1	comp635034	0.589948	0.286291	1
comp625798	0.718233	0.195024	1	comp573339	-0.447905	0.28644	1
comp640560	0.354775	0.19505	1	comp644002	-0.336432	0.286449	1
comp610176	0.690259	0.195126	1	comp635813	0.628792	0.286474	1
comp635884	-0.261557	0.195175	1	comp628036	-0.470001	0.286518	1
comp644725	0.806005	0.195329	1	comp648783	0.306274	0.286527	1
comp653687	0.351679	0.195371	1	comp642618	0.435918	0.286892	1
comp645440	0.344368	0.195481	1	comp613136	-0.476152	0.286985	1
comp648721	0.290576	0.195527	1	comp643111	0.220045	0.287148	1
comp639096	0.763549	0.195603	1	comp644089	-0.27588	0.287186	1
comp590180	-0.885737	0.195825	1	comp648595	0.454737	0.287197	1
comp633384	-0.75715	0.195898	1	comp636099	0.332871	0.287408	1
comp648833	-0.272007	0.195939	1	comp612127	0.462923	0.287437	1
comp633485	0.829326	0.19598	1	comp638531	0.419281	0.287509	1
comp620160	-0.492239	0.196043	1	comp641762	-0.332691	0.28765	1
comp648416	0.422411	0.196142	1	comp636872	0.59655	0.287659	1
comp619717	0.453055	0.196336	1	comp542715	0.453856	0.287675	1
comp646857	-0.513362	0.196344	1	comp379257	-0.57026	0.287798	1
comp622583	0.60219	0.196381	1	comp644378	0.430994	0.287853	1
comp614572	-0.901201	0.196466	1	comp641713	0.461651	0.287928	1
comp653217	-0.234006	0.196478	1	comp631264	0.367271	0.28819	1
comp651917	-0.31557	0.196513	1	comp653538	-0.168271	0.288562	1
comp650008	0.537926	0.196581	1	comp613727	0.557509	0.288624	1
comp643801	0.5041	0.196767	1	comp605362	0.587263	0.288645	1
comp624855	-0.813458	0.19681	1	comp644120	0.435796	0.288736	1
comp650455	-0.29883	0.196978	1	comp635117	-0.259347	0.288946	1
comp635878	0.482315	0.197088	1	comp636571	0.467213	0.2892	1
comp639502	-0.867662	0.197117	1	comp624012	0.510586	0.289219	1
comp651142	-0.457632	0.197158	1	comp652427	0.567491	0.289344	1
comp634297	0.380065	0.197207	1	comp651173	-0.465888	0.289532	1
comp416249	-0.727986	0.197207	1	comp632094	-0.455675	0.289536	1
comp629545	-0.480347	0.197247	1	comp621287	0.562565	0.289537	1
comp638352	-0.344133	0.197267	1	comp605719	-0.355916	0.289574	1
comp573848	-0.699956	0.19731	1	comp642074	-0.503353	0.289804	1
comp640710	0.493023	0.197318	1	comp643311	0.464697	0.289812	1
comp628840	0.83313	0.197337	1	comp641985	-0.329832	0.289902	1
comp527303	-0.970603	0.197555	1	comp640804	0.36747	0.289926	1
comp639994	0.554425	0.197589	1	comp636027	-0.304556	0.289955	1
comp639337	0.450019	0.197597	1	comp714686	-0.533299	0.289983	1
comp638130	0.489416	0.197777	1	comp647882	-0.62491	0.290091	1
comp648349	0.808821	0.197792	1	comp630111	0.493669	0.290113	1
comp635343	-0.46929	0.197874	1	comp635631	0.470261	0.29013	1
comp634971	0.659896	0.197884	1	comp644203	-0.390733	0.290224	1
comp637057	0.559844	0.197977	1	comp615093	-0.499362	0.290283	1
comp648749	0.418439	0.197988	1	comp652587	-0.209798	0.290308	1
comp645686	-0.628125	0.1981	1	comp535002	0.45436	0.290327	1
comp627657	-0.511135	0.198489	1	comp630639	0.585816	0.290332	1
comp645568	-0.826166	0.198501	1	comp625594	-0.524109	0.290344	1
comp617846	-0.601816	0.198516	1	comp646470	0.258335	0.290594	1
comp643956	0.404072	0.198652	1	comp649443	0.309701	0.290743	1
comp631207	-0.566021	0.198764	1	comp619859	0.412541	0.291002	1
comp643200	-0.60668	0.198977	1	comp643525	0.610587	0.291155	1
comp645354	-0.754477	0.199074	1	comp638867	0.284494	0.291191	1
comp630722	0.451612	0.19917	1	comp633909	-0.184293	0.291241	1
comp633727	0.420181	0.19917	1	comp637230	-0.293547	0.291448	1
[truncated: 21,532 more rows]

## Sheet: tp_2
Supplementary File S1_2. Estimates of differential gene expression between males and females from time point two (February 2011). Negative log fold change indicates upregulation in females, positive log fold change indicates upregulation in males.
A x A samples				R x R samples
Component	log fold change	p value	FDR corrected p value	Component	log fold change	p value	FDR corrected p value
comp642143	1.48993	1.78535e-06	0.0659311	comp643565	-2.98554	1.51605e-07	0.00414692
comp646826	2.36694	2.74073e-05	0.168688	comp605971	3.84702	2.24589e-07	0.00414692
comp641286	5.54432	5.41868e-05	0.284741	comp646038	-2.0947	1.81819e-06	0.0223814
comp636752	5.44058	0.000103021	0.284741	comp639617	-1.47107	3.20315e-06	0.0295722
comp612815	8.74813	0.000112332	0.284741	comp639286	-1.36696	4.25087e-06	0.0313961
comp619818	-4.79114	0.000115658	0.284741	comp644395	-1.37875	7.50268e-06	0.0461777
comp530546	3.14643	0.000150537	0.32701	comp657421	3.36986	2.13365e-05	0.0984919
comp610954	-4.13264	0.000205514	0.361402	comp629918	5.15611	4.48363e-05	0.183973
comp640806	1.67842	0.000260953	0.401531	comp604267	-12.793	5.37518e-05	0.1985
comp644230	-1.14289	0.000456639	0.539872	comp627678	-5.67143	7.43171e-05	0.249496
comp648438	1.90574	0.000475314	0.539872	comp644176	1.29581	0.000115555	0.3427
comp627070	4.70497	0.000478384	0.539872	comp645411	2.13652	0.000130143	0.3427
comp632426	-1.66667	0.000572972	0.587758	comp649449	-0.974723	0.000137196	0.3427
comp642385	2.23824	0.000798781	0.733074	comp651029	-0.847748	0.000141918	0.3427
comp631865	-1.7248	0.000813887	0.733074	comp603547	-1.48238	0.000156341	0.3427
comp648788	2.52388	0.000983078	0.736424	comp648648	1.11273	0.00015776	0.3427
comp416915	1.76806	0.0010023	0.736424	comp646746	-1.14257	0.000222905	0.410186
comp639817	2.44249	0.0014155	0.762572	comp648628	1.88468	0.000223392	0.410186
comp365318	-1.38286	0.00169847	0.814581	comp618169	-2.27126	0.000250143	0.410186
comp645697	2.72578	0.00199798	0.897684	comp629943	-2.1663	0.000304982	0.450508
comp573249	3.75197	0.00210876	0.916168	comp632023	-1.74134	0.000349709	0.473762
comp637466	1.75921	0.00231616	0.945313	comp615997	2.34506	0.000356037	0.473762
comp620882	-2.2756	0.00232483	0.945313	comp635807	-1.02213	0.000359212	0.473762
comp653859	0.875591	0.00248302	0.945313	comp640478	-3.36399	0.000386981	0.492786
comp646969	-1.0939	0.00249231	0.945313	comp630285	-1.09011	0.000510145	0.588723
comp629962	-1.89336	0.00251438	0.945313	comp542155	11.5306	0.000551869	0.610238
comp646967	-1.8088	0.00266443	0.964656	comp643984	-2.05796	0.000561838	0.610238
comp630919	2.3615	0.00308498	1	comp643086	-1.65831	0.000587251	0.611624
comp631759	2.33968	0.00308642	1	comp651475	-1.03638	0.000667023	0.611624
comp651562	0.838142	0.00309475	1	comp622858	-2.06307	0.000691847	0.611624
comp280580	-11.761	0.00339095	1	comp526443	-1.95117	0.000701624	0.611624
comp609923	3.31569	0.00363868	1	comp625076	2.32718	0.0007355	0.611624
comp644981	2.05485	0.00377022	1	comp633043	2.06693	0.000756223	0.611624
comp649526	2.34702	0.00379972	1	comp619648	2.72979	0.000794984	0.611624
comp637775	2.30044	0.00406666	1	comp653653	-0.626002	0.000817093	0.615804
comp648716	-0.969508	0.00409282	1	comp646524	-0.552644	0.000954647	0.691258
comp644056	1.29123	0.00419037	1	comp636752	4.35392	0.00108546	0.742547
comp650233	-1.49438	0.00443176	1	comp562015	-2.02144	0.00110591	0.742547
comp634072	1.70846	0.0051234	1	comp643213	2.79395	0.00127395	0.797387
comp631888	2.38508	0.00550015	1	comp635008	-2.15439	0.00137405	0.812599
comp638439	1.19355	0.00561689	1	comp620181	-2.65098	0.00138627	0.812599
comp632444	1.63865	0.0056822	1	comp637551	2.18444	0.00145216	0.831115
comp632873	-1.85635	0.00574636	1	comp650005	1.85095	0.00152071	0.831115
comp626623	-1.81539	0.00586959	1	comp648925	-0.703373	0.00152594	0.831115
comp619154	1.14135	0.00597372	1	comp636425	-1.78341	0.00154025	0.831115
comp649709	1.83309	0.00620344	1	comp665775	-1.6917	0.0015754	0.831115
comp639866	1.27074	0.00625134	1	comp633306	-2.31204	0.00181004	0.884578
comp639447	2.33183	0.00638681	1	comp633466	-1.15209	0.00199112	0.906346
comp495165	-2.95791	0.00704332	1	comp594867	-4.78264	0.00203	0.906346
comp633416	1.9564	0.00706991	1	comp549750	3.94658	0.00207237	0.906346
comp616492	5.16194	0.00711877	1	comp638403	-0.91058	0.00229618	0.906346
comp565075	1.54622	0.00719512	1	comp639712	0.996017	0.00229826	0.906346
comp644946	-1.76171	0.00728652	1	comp647305	1.3618	0.00238491	0.906346
comp647897	-2.13391	0.00762115	1	comp573777	-1.32605	0.00243217	0.906346
comp643764	1.31412	0.00766976	1	comp632363	1.84958	0.0024344	0.906346
comp551854	-1.19669	0.00768397	1	comp601022	-11.3095	0.00244668	0.906346
comp634305	-1.65334	0.0077525	1	comp651735	-2.10364	0.00247702	0.906346
comp640103	-1.65109	0.00775656	1	comp635158	-2.0446	0.00247818	0.906346
comp630272	-2.45981	0.00795095	1	comp631838	2.33552	0.00247887	0.906346
comp645923	1.82976	0.00796475	1	comp651633	-0.656067	0.00254121	0.906346
comp577138	1.25014	0.00801316	1	comp635111	2.48138	0.00254154	0.906346
comp623261	-1.81462	0.0080583	1	comp647295	-0.931663	0.00310811	1
comp607932	1.50057	0.00808226	1	comp640459	2.78641	0.00339592	1
comp600530	-1.60672	0.00810069	1	comp639340	-1.43508	0.00345569	1
comp650972	-1.05462	0.0081864	1	comp643418	1.67178	0.00377251	1
comp644149	2.27673	0.00834189	1	comp637399	-1.46391	0.0037758	1
comp630510	1.95339	0.00841636	1	comp644017	1.59052	0.00391563	1
comp645023	-1.35935	0.00872762	1	comp624570	2.29356	0.00420165	1
comp614560	0.840385	0.00896197	1	comp638439	-1.18111	0.00420553	1
comp636014	-1.31973	0.0090771	1	comp642808	1.19346	0.00420896	1
comp652726	1.3789	0.00934285	1	comp646378	1.65966	0.00438102	1
comp552529	-1.06192	0.00938522	1	comp589401	1.58139	0.00439004	1
comp645544	1.6408	0.00946759	1	comp638089	-0.904917	0.00477414	1
comp610137	1.156	0.00952975	1	comp627779	1.86048	0.00491168	1
comp648193	1.35104	0.00975791	1	comp643290	1.73829	0.00494826	1
comp643847	2.68092	0.0098116	1	comp583095	2.46387	0.00508603	1
comp651227	1.34376	0.00988855	1	comp641796	-1.4438	0.00518362	1
comp641086	1.21863	0.0104195	1	comp550354	-10.9408	0.00524714	1
comp645680	-2.21574	0.0105273	1	comp360362	-1.35237	0.00537731	1
comp650533	1.80607	0.0106648	1	comp638684	1.80746	0.00553427	1
comp641498	2.03155	0.0107425	1	comp641090	-1.21052	0.00559197	1
comp610955	-1.17982	0.0108263	1	comp637156	1.00749	0.00576314	1
comp654286	1.78145	0.0108716	1	comp614180	1.93724	0.00576524	1
comp638740	1.17629	0.0111119	1	comp645820	1.77071	0.00585022	1
comp283893	2.17632	0.0111883	1	comp625592	-1.31225	0.00589808	1
comp640537	-1.45979	0.0112132	1	comp602074	-1.76886	0.00596573	1
comp650439	1.30486	0.0112838	1	comp331300	-1.58799	0.00596784	1
comp630671	-1.48469	0.0112867	1	comp636521	-2.57403	0.00615199	1
comp600729	-1.22829	0.0112868	1	comp555900	1.60545	0.0064159	1
comp631764	0.905636	0.0113793	1	comp646089	-1.02001	0.00660801	1
comp642859	-2.16775	0.0119145	1	comp652363	-0.597403	0.00661898	1
comp642223	0.899372	0.0119864	1	comp643995	1.22899	0.00667079	1
comp630633	1.66183	0.0121464	1	comp608359	2.07619	0.00674709	1
comp604030	1.70115	0.0122681	1	comp592966	1.11291	0.00689816	1
comp641428	-1.39248	0.0123557	1	comp285744	-1.34444	0.00691388	1
comp629491	-0.945993	0.0124915	1	comp653073	-0.839234	0.00693634	1
comp633961	-0.931457	0.0126979	1	comp512751	-3.83362	0.00703754	1
comp633306	-1.78338	0.0127413	1	comp525238	0.947224	0.00713735	1
comp641039	0.723208	0.0128169	1	comp634192	-2.05145	0.00725512	1
comp619096	-1.02378	0.0131041	1	comp634521	-0.867013	0.00735616	1
comp647345	1.65657	0.0131135	1	comp628271	1.66713	0.00741516	1
comp646418	1.66777	0.0131435	1	comp649512	0.674716	0.00752147	1
comp633638	-1.58339	0.0131785	1	comp625712	-1.64304	0.00753433	1
comp636958	3.25281	0.0132197	1	comp630886	-1.72499	0.00766831	1
comp604484	0.798465	0.0133213	1	comp567067	-3.27729	0.00773563	1
comp635414	1.82109	0.0133679	1	comp623863	1.70611	0.00773836	1
comp630933	-1.39293	0.0134969	1	comp620479	1.53967	0.00781034	1
comp619094	0.66885	0.0135287	1	comp648000	-1.70237	0.00791023	1
comp624614	1.57752	0.0135753	1	comp649226	-0.862798	0.00795346	1
comp530433	4.09497	0.0139055	1	comp648367	-1.19189	0.00846243	1
comp631700	3.40811	0.0140235	1	comp267478	1.21107	0.00851202	1
comp639989	-1.05493	0.0141694	1	comp643446	-1.65958	0.00933001	1
comp645953	1.38967	0.0141969	1	comp635473	1.54648	0.00941884	1
comp639139	-1.37989	0.014469	1	comp648448	-0.522277	0.00959705	1
comp637153	1.80108	0.01469	1	comp630363	1.34775	0.00980585	1
comp623941	1.89505	0.0146931	1	comp622728	2.10798	0.00984511	1
comp642950	0.751315	0.0152135	1	comp650286	-0.506854	0.00989577	1
comp651113	1.36714	0.0152237	1	comp647309	-3.17656	0.00993983	1
comp573383	1.14736	0.0153638	1	comp572888	-1.21707	0.00994116	1
comp652142	1.25086	0.0155078	1	comp640014	1.439	0.0101038	1
comp649515	-1.62697	0.0155453	1	comp637039	1.50939	0.0102643	1
comp599091	-2.8631	0.0155488	1	comp650162	-2.56205	0.0102806	1
comp636603	-0.868827	0.0160891	1	comp580768	-3.31606	0.0106351	1
comp632808	-1.2141	0.0161903	1	comp652374	-1.95362	0.0106888	1
comp641383	-1.2913	0.0163436	1	comp635526	0.62553	0.0108567	1
comp636110	-1.60275	0.0163742	1	comp646553	-1.39786	0.0110324	1
comp651409	1.31184	0.0164904	1	comp619237	-1.32408	0.0110954	1
comp636807	-0.742804	0.016519	1	comp632703	-2.55683	0.0112039	1
comp626640	0.955152	0.016532	1	comp642780	1.3597	0.0113786	1
comp648472	-2.95906	0.016896	1	comp639429	1.20914	0.0114717	1
comp609196	-1.50698	0.017108	1	comp636816	1.28149	0.0118366	1
comp633384	-1.11728	0.0173104	1	comp643369	-0.72409	0.0119729	1
comp650585	1.14304	0.0178078	1	comp619500	1.23466	0.0122656	1
comp573551	1.33451	0.0179238	1	comp654292	-1.18583	0.0124379	1
comp644104	1.92184	0.0180194	1	comp581895	-1.57441	0.0129115	1
comp637799	-1.04453	0.0180432	1	comp615230	-5.63744	0.0130925	1
comp615032	-2.39302	0.0181358	1	comp618698	1.76266	0.0133218	1
comp631657	1.21831	0.018729	1	comp634803	-1.33062	0.0133628	1
comp644346	-1.50734	0.0187344	1	comp447970	1.53561	0.0140586	1
comp622551	-1.3345	0.0191229	1	comp650472	0.756373	0.0142516	1
comp573384	1.86993	0.0191476	1	comp635075	1.08951	0.0144368	1
comp646414	0.553459	0.0193133	1	comp569169	1.90693	0.0147169	1
comp554980	-1.96131	0.0193163	1	comp644662	-0.895458	0.0148683	1
comp599046	-1.52074	0.0193632	1	comp643558	-1.1956	0.0148695	1
comp652343	-1.56633	0.0196682	1	comp646671	0.752015	0.0149364	1
comp639739	-1.08632	0.0201978	1	comp623680	-1.66736	0.0149739	1
comp629409	0.988331	0.0206021	1	comp650912	1.35948	0.0153512	1
comp652513	-2.17221	0.0206419	1	comp647994	1.59664	0.0154149	1
comp634015	-0.992817	0.0208837	1	comp629737	1.17349	0.0154274	1
comp645279	1.14789	0.0210439	1	comp635734	-1.10373	0.0155884	1
comp643595	1.20647	0.0214558	1	comp644834	-0.638243	0.0157555	1
comp645186	-0.722597	0.02206	1	comp638133	-1.99897	0.0159606	1
comp625000	-1.45581	0.0222517	1	comp623478	1.6799	0.0161473	1
comp531736	0.47681	0.0226337	1	comp638117	1.25444	0.0161932	1
comp563606	1.71995	0.0228633	1	comp611615	1.31078	0.0162625	1
comp640545	-1.16037	0.0231975	1	comp644764	-1.34939	0.0164396	1
comp572517	-1.37155	0.0232105	1	comp645099	-0.643786	0.0165374	1
comp578235	-1.14588	0.0236636	1	comp648472	-2.97814	0.0165755	1
comp609964	1.39465	0.0236834	1	comp628237	4.36581	0.0165789	1
comp639953	1.43894	0.0236868	1	comp612144	-0.943654	0.0166958	1
comp603664	-1.1709	0.0237744	1	comp626973	-0.811441	0.0166975	1
comp644589	0.390341	0.0238432	1	comp616165	-2.75478	0.0167317	1
comp623447	-1.25266	0.0239409	1	comp642520	-1.31666	0.0168487	1
comp647195	-1.08193	0.0240482	1	comp633681	-1.13094	0.0169079	1
comp559583	-1.04568	0.0240829	1	comp610675	-1.13125	0.0172011	1
comp636427	-1.7263	0.0243111	1	comp651532	1.77786	0.0173193	1
comp521884	-1.02722	0.0243213	1	comp605903	-1.53621	0.0176234	1
comp629706	-1.46621	0.0244572	1	comp642994	1.27867	0.0178171	1
comp644119	-1.19669	0.0244991	1	comp634625	-1.39606	0.0178192	1
comp615565	-0.599902	0.0246925	1	comp600299	-1.31948	0.0180058	1
comp461872	-1.31949	0.0248669	1	comp631275	1.44841	0.0180762	1
comp635126	-1.20106	0.0251225	1	comp644499	0.976844	0.0181408	1
comp637563	-1.53404	0.0252187	1	comp619061	-2.11382	0.0181659	1
comp648958	1.10121	0.0254717	1	comp602807	-0.876892	0.0182406	1
comp626171	1.38285	0.0255582	1	comp264881	1.30639	0.0182822	1
comp649883	-1.17415	0.0259407	1	comp628269	0.72853	0.0186714	1
comp634721	-0.955932	0.0260569	1	comp631137	0.956098	0.0187755	1
comp645043	-1.33201	0.0261221	1	comp644843	-1.35458	0.0187894	1
comp651206	0.905201	0.0263736	1	comp636252	-0.887319	0.0188677	1
comp653749	1.04789	0.0263927	1	comp647054	-0.769855	0.0190954	1
comp640760	-1.49088	0.0267344	1	comp645182	0.610923	0.0191018	1
comp646585	1.46345	0.0268555	1	comp609923	-2.62485	0.0192472	1
comp641029	-1.4982	0.0271043	1	comp636750	1.61288	0.0193853	1
comp653715	1.45898	0.0274603	1	comp631383	1.83682	0.0194269	1
comp506055	-1.4677	0.0277483	1	comp618824	-0.6579	0.0194914	1
comp638635	-0.638809	0.0279511	1	comp648650	0.989034	0.0196552	1
comp633791	-1.24648	0.0279826	1	comp621888	-0.92293	0.0201241	1
comp622132	0.846181	0.0280718	1	comp639550	1.66759	0.0203068	1
comp430906	-1.0696	0.0281463	1	comp619203	0.731399	0.0203113	1
comp605008	1.41129	0.0283076	1	comp646041	1.89877	0.0203985	1
comp626323	1.22396	0.0284209	1	comp627783	-1.21097	0.0205187	1
comp639980	1.47737	0.0286186	1	comp630381	1.34349	0.0206011	1
comp647417	-1.13672	0.0290061	1	comp640131	-0.711042	0.0206126	1
comp651644	0.984883	0.0291437	1	comp477160	-1.40263	0.0207703	1
comp642666	0.528924	0.0292684	1	comp646474	0.735835	0.0208134	1
comp703883	-1.6019	0.0293038	1	comp648792	1.54544	0.021034	1
comp490536	-0.922982	0.0293297	1	comp641147	-0.897006	0.0212633	1
comp651752	-1.49537	0.0293372	1	comp627543	1.26827	0.0212979	1
comp649965	0.845906	0.0294329	1	comp489816	-1.32735	0.0213183	1
comp626154	0.949403	0.0296092	1	comp633477	-0.92824	0.0215779	1
comp650544	1.66044	0.0296503	1	comp623657	2.02972	0.0217152	1
comp639659	-1.27275	0.0298772	1	comp635602	1.25238	0.0217395	1
comp638715	1.05538	0.029909	1	comp623668	-1.36027	0.0219538	1
comp632917	1.78579	0.0301445	1	comp645148	-0.794014	0.0220372	1
comp623182	2.07658	0.0303082	1	comp641913	0.921957	0.0220439	1
comp501140	-1.05592	0.030563	1	comp650104	-0.790716	0.0221811	1
comp650228	-1.89477	0.0306571	1	comp639870	0.722792	0.0222042	1
comp638631	1.22641	0.0308181	1	comp639897	0.750135	0.0223284	1
comp641282	0.904448	0.0308592	1	comp638903	-1.07173	0.0224199	1
comp650683	1.54753	0.0311724	1	comp629187	0.92921	0.0224465	1
comp641342	0.419777	0.031416	1	comp646387	-0.971008	0.022486	1
comp634724	-1.25405	0.0314424	1	comp628312	1.4384	0.0226791	1
comp301510	-1.04468	0.0314678	1	comp647968	-1.20048	0.0227196	1
comp571180	1.66983	0.0316519	1	comp619491	-1.12027	0.0227545	1
comp638643	-1.04645	0.0316994	1	comp640130	1.62849	0.0227779	1
comp639272	3.90078	0.0317783	1	comp641579	1.53937	0.0229636	1
comp631901	1.91202	0.0321729	1	comp638512	-0.968135	0.0230388	1
comp644989	-1.25459	0.0324318	1	comp650824	-0.70644	0.0230847	1
comp638796	-0.963815	0.0325614	1	comp561916	-1.27828	0.0231072	1
comp638172	-1.19624	0.0326532	1	comp626611	1.17065	0.0231281	1
comp640631	-1.06923	0.0328323	1	comp622630	1.26551	0.0231618	1
comp645565	-0.889535	0.0329346	1	comp632742	1.53049	0.0235024	1
comp626419	1.28027	0.0331161	1	comp645718	-0.627947	0.0235692	1
comp647824	1.52597	0.0331601	1	comp572890	-0.874477	0.0238089	1
comp618131	1.05764	0.033175	1	comp648100	2.45321	0.0240247	1
comp616178	1.17103	0.0336254	1	comp589164	-1.21751	0.0242001	1
comp650154	-0.83545	0.0337303	1	comp643028	1.74924	0.0242143	1
comp648830	-0.78881	0.0338056	1	comp601020	1.26123	0.0242584	1
comp644616	-0.941012	0.0338417	1	comp638912	0.547021	0.0246838	1
comp652913	-0.975214	0.0339221	1	comp650182	-0.700257	0.0247235	1
comp634597	1.03026	0.034342	1	comp630485	-1.92083	0.0248262	1
comp649684	-1.13628	0.0346143	1	comp638287	0.648276	0.024866	1
comp623852	-1.38261	0.0349383	1	comp645995	-1.27303	0.0250799	1
comp650212	-1.01854	0.0349488	1	comp645974	1.46227	0.0251444	1
comp573783	1.73124	0.0350569	1	comp643483	1.05235	0.0251542	1
comp601072	-1.20773	0.0356959	1	comp572892	-1.08385	0.0252538	1
comp653444	-0.918337	0.0357607	1	comp642327	-0.757201	0.0252641	1
comp630795	-0.684169	0.0358538	1	comp631478	-1.42038	0.0253695	1
comp631344	0.855179	0.0358632	1	comp648106	-0.826034	0.0253984	1
comp575014	-1.17209	0.0360702	1	comp642420	-0.546249	0.0254119	1
comp603903	-0.943424	0.0363071	1	comp561175	-1.54337	0.0254708	1
comp613898	-1.19723	0.0367782	1	comp622882	1.2757	0.0255454	1
comp642302	1.02845	0.0367913	1	comp641533	0.413842	0.0255644	1
comp625847	0.999914	0.0369682	1	comp628273	-0.695073	0.0256734	1
comp653671	-0.682065	0.0371443	1	comp645886	1.29614	0.0256997	1
comp640060	-1.1929	0.0372751	1	comp641901	-0.617702	0.0257272	1
comp653125	0.794639	0.0373278	1	comp637497	1.50766	0.0257633	1
comp621330	0.935051	0.0375387	1	comp630838	1.30846	0.0259647	1
comp634663	1.82798	0.0375441	1	comp641338	-0.892006	0.0261629	1
comp619007	-1.41705	0.0380706	1	comp634402	1.23705	0.0261666	1
comp652191	1.21856	0.038148	1	comp645174	-1.77154	0.0263072	1
comp646481	-1.04012	0.0384926	1	comp632567	1.14909	0.0264075	1
comp596150	1.19923	0.0385689	1	comp622279	-3.33415	0.0265137	1
comp608247	-1.39585	0.0386409	1	comp634026	0.732894	0.0266209	1
comp641884	-1.07942	0.0387119	1	comp641535	-1.90906	0.0266522	1
comp652311	1.05718	0.0387274	1	comp641546	-1.01557	0.0267682	1
comp645162	1.00927	0.0387788	1	comp622758	1.11437	0.0268941	1
comp652327	-1.0964	0.0387939	1	comp636968	0.899499	0.026929	1
comp640670	-1.06218	0.038866	1	comp653625	0.822582	0.0269931	1
comp640288	-1.21434	0.0389604	1	comp612631	2.01634	0.0270596	1
comp641505	1.341	0.0391447	1	comp632445	1.38635	0.0272537	1
comp644410	-0.55886	0.0391775	1	comp584352	1.46841	0.0273026	1
comp643844	1.67069	0.0396894	1	comp448971	0.968062	0.0275396	1
comp634683	0.896749	0.0397453	1	comp649126	-1.03693	0.0282773	1
comp640378	-1.24863	0.0397963	1	comp586221	1.93593	0.0283033	1
comp653270	-0.483369	0.0398614	1	comp653389	-0.604651	0.0283536	1
comp644083	1.00367	0.0398792	1	comp652370	1.16975	0.0283811	1
comp637677	1.23113	0.0398917	1	comp617823	1.24061	0.0284901	1
comp648317	-1.17891	0.0401051	1	comp457578	-0.988152	0.0285104	1
comp443770	0.983381	0.0402306	1	comp639012	2.08445	0.0285514	1
comp625366	-1.23686	0.040337	1	comp639480	0.74114	0.0285762	1
comp608144	-0.864338	0.0404837	1	comp633046	-0.78869	0.0286005	1
comp639841	-0.757126	0.040511	1	comp637330	0.52926	0.028732	1
comp651457	0.981186	0.0405344	1	comp641329	0.593842	0.0287899	1
comp653091	-0.872198	0.0409512	1	comp598577	0.766573	0.0288917	1
comp634909	1.00757	0.0410347	1	comp644411	-1.13325	0.029256	1
comp634694	-0.947579	0.0411697	1	comp649007	0.845955	0.0293217	1
comp623561	1.17858	0.0411899	1	comp481826	-1.32215	0.0294947	1
comp632263	0.83271	0.0413086	1	comp627681	-1.19918	0.0295276	1
comp637399	-1.02113	0.0414741	1	comp634386	-0.968959	0.0295648	1
comp633701	1.28144	0.0414998	1	comp639521	0.932975	0.0296299	1
comp654185	1.26432	0.0416409	1	comp617051	1.01593	0.0296708	1
comp637845	1.13345	0.041711	1	comp651150	-0.665301	0.0298062	1
comp644304	-0.891177	0.0417519	1	comp235549	1.44866	0.0300819	1
comp619434	1.53686	0.0418187	1	comp613013	1.07317	0.0301819	1
comp649383	1.26554	0.0418789	1	comp598921	-0.886265	0.0303781	1
comp806539	-1.06993	0.0420923	1	comp637917	0.574551	0.0304945	1
comp626491	-1.34792	0.0421051	1	comp698113	1.65582	0.0305452	1
comp627693	-0.791067	0.0421954	1	comp623682	-1.58619	0.0306735	1
comp638960	-0.690933	0.0427014	1	comp553457	-3.00783	0.0306843	1
comp643298	-1.43915	0.0427578	1	comp643390	-0.476815	0.0309102	1
comp613270	1.1589	0.042847	1	comp638856	-0.674885	0.0309875	1
comp639675	-0.778656	0.0428879	1	comp557586	-1.27005	0.0309887	1
comp634582	0.826176	0.0429268	1	comp652197	0.577498	0.0312197	1
comp613312	-1.91552	0.0433699	1	comp632084	-2.18552	0.0312573	1
comp640235	-1.11633	0.0433842	1	comp604114	-1.4123	0.031267	1
comp604923	1.13469	0.0434665	1	comp641865	-0.727202	0.0314143	1
comp640232	-1.06369	0.0435514	1	comp631823	0.531031	0.0315396	1
comp285026	-1.34282	0.0436657	1	comp624943	-2.78101	0.031589	1
comp628912	1.21931	0.0438706	1	comp249191	-0.601061	0.0316176	1
comp629434	-0.961868	0.0446213	1	comp638505	0.866552	0.0316796	1
comp613251	-1.23572	0.0449667	1	comp652678	1.47842	0.0318074	1
comp654153	-0.55877	0.0449809	1	comp353265	12.0604	0.0319643	1
comp642066	0.756084	0.0450002	1	comp647494	0.761409	0.0320212	1
comp644251	1.05426	0.0451296	1	comp626582	-1.14648	0.0320761	1
comp651152	0.406234	0.0458865	1	comp623592	-1.3324	0.0321222	1
comp525063	1.46074	0.0459435	1	comp642063	-1.27185	0.0321545	1
comp576954	-0.822865	0.0460586	1	comp630138	0.863218	0.0323475	1
comp644651	0.816635	0.0460808	1	comp634259	-0.896052	0.0324382	1
comp632432	-1.23824	0.0461986	1	comp646694	-0.891134	0.0327322	1
comp651480	1.14632	0.0462084	1	comp753371	-1.21574	0.0327518	1
comp648988	-0.847119	0.0463346	1	comp635120	0.769137	0.0329227	1
comp650267	-1.2873	0.0463587	1	comp649869	1.18701	0.0329506	1
comp397164	-0.949819	0.0463914	1	comp641101	1.55427	0.033008	1
comp650977	1.63854	0.0464433	1	comp588015	0.996736	0.0330241	1
comp374409	-1.28655	0.0467699	1	comp621940	-0.931589	0.0332781	1
comp649335	0.864488	0.0469367	1	comp632160	1.66348	0.0332951	1
comp624425	0.823061	0.0471945	1	comp626685	-0.784498	0.0333167	1
comp617979	0.939675	0.0475867	1	comp635914	1.35186	0.0333585	1
comp648725	-0.793085	0.0476064	1	comp551487	1.14642	0.0334902	1
comp286741	-0.90109	0.0476689	1	comp628905	-1.03702	0.0335948	1
comp659837	-1.02974	0.0477747	1	comp624536	1.2311	0.0336064	1
comp638696	1.30756	0.0477786	1	comp629056	-1.29701	0.0336425	1
comp572875	1.16207	0.0477793	1	comp614175	-0.805316	0.0337866	1
comp636292	0.644515	0.0478505	1	comp629944	1.52665	0.0340263	1
comp628171	0.931789	0.048222	1	comp620622	0.841903	0.0341182	1
comp536670	-0.87639	0.0483356	1	comp646355	1.52114	0.0344817	1
comp640847	1.2026	0.0487419	1	comp630031	0.983079	0.0345021	1
comp379696	-1.41099	0.0488225	1	comp644371	1.28914	0.0345158	1
comp636001	-1.01723	0.0492235	1	comp623561	1.24398	0.0349997	1
comp619669	0.926851	0.0493398	1	comp646566	0.900733	0.03509	1
comp545427	0.998974	0.0494492	1	comp647361	1.18636	0.0351353	1
comp648057	-0.443707	0.0495427	1	comp598456	0.498914	0.0351711	1
comp647856	-1.26925	0.0497752	1	comp651211	-1.69959	0.0352109	1
comp647255	-1.23407	0.0498752	1	comp628773	1.14575	0.0353244	1
comp639502	1.24233	0.0499073	1	comp636771	0.81381	0.0353433	1
comp628291	-0.953497	0.0499758	1	comp645397	1.4663	0.0354081	1
comp635711	-1.20429	0.0500018	1	comp399973	1.40507	0.0354479	1
comp610648	-1.01218	0.0502275	1	comp632378	-1.98685	0.0354925	1
comp647347	0.729367	0.0506123	1	comp653223	-1.32457	0.0357162	1
comp625846	0.9306	0.0507116	1	comp609696	1.04384	0.035762	1
comp645883	-1.05994	0.0508157	1	comp642887	-0.648944	0.0357763	1
comp643166	-0.987555	0.0509718	1	comp646874	-0.591407	0.0357799	1
comp245654	-0.979021	0.0510505	1	comp642195	0.870273	0.0358091	1
comp629448	-0.73697	0.0512023	1	comp534770	0.937934	0.0358181	1
comp646246	0.46818	0.0513347	1	comp552594	-0.977416	0.0358475	1
comp644185	1.00387	0.0515691	1	comp651090	-0.727632	0.0360157	1
comp634587	0.391991	0.0516067	1	comp645981	1.05555	0.0360488	1
comp624101	-0.81224	0.0517212	1	comp651516	0.861602	0.0361329	1
comp606599	0.974048	0.0519534	1	comp645637	1.44079	0.0361478	1
comp654274	-0.941688	0.052233	1	comp654023	-1.15618	0.036321	1
comp654095	-1.65031	0.0523014	1	comp636589	1.24912	0.0364346	1
comp638027	-1.2686	0.052472	1	comp626416	0.684282	0.0365561	1
comp573775	-0.640643	0.0527056	1	comp652482	0.966502	0.0365614	1
comp625959	0.645168	0.0527612	1	comp524852	-1.07696	0.0368812	1
comp607609	-0.77263	0.0531207	1	comp638267	-0.823647	0.0369013	1
comp652823	-0.673245	0.053511	1	comp617979	-1.05581	0.0370386	1
comp648760	0.392833	0.053527	1	comp637038	0.675255	0.0372329	1
comp636306	0.767997	0.0535439	1	comp610483	1.46723	0.0373708	1
comp641842	-0.789338	0.0538036	1	comp647876	1.35734	0.0374081	1
comp523271	1.03624	0.0538131	1	comp596754	0.846854	0.0374424	1
comp618802	-1.42472	0.0541079	1	comp603644	0.559785	0.0375809	1
comp647252	-0.807517	0.0541971	1	comp639599	-0.895307	0.0376378	1
comp619404	-1.36386	0.054515	1	comp501140	1.11228	0.0377128	1
comp641291	1.10213	0.0546807	1	comp651332	0.524327	0.0379405	1
comp614848	-1.22035	0.0550165	1	comp633749	-1.37374	0.0379599	1
comp627862	1.08999	0.0551227	1	comp638137	-2.26432	0.0380085	1
comp604149	1.19763	0.0557631	1	comp630541	0.852162	0.0380509	1
comp624362	-1.03684	0.0558887	1	comp639285	-1.02967	0.0381255	1
comp628003	2.00411	0.0558895	1	comp625654	-1.11976	0.0382962	1
comp572973	-0.952378	0.0559747	1	comp636484	-1.28814	0.0385733	1
comp625748	-0.918032	0.0561788	1	comp637856	1.07679	0.0388173	1
comp632448	-0.990045	0.0565361	1	comp619213	-1.25906	0.0388351	1
comp612031	-0.770864	0.0565997	1	comp637048	0.811336	0.0389608	1
comp645715	0.819916	0.0566096	1	comp545552	-1.16702	0.0389691	1
comp643211	-0.844433	0.0566165	1	comp639372	-0.658844	0.0390398	1
comp647114	-0.560662	0.0567607	1	comp647195	-0.983454	0.0390646	1
comp648060	0.838697	0.0567864	1	comp605989	-0.973519	0.039097	1
comp642760	-0.798644	0.0568959	1	comp636361	1.14358	0.039362	1
comp633667	-1.22009	0.0575887	1	comp615491	1.19612	0.0394494	1
comp634693	0.611621	0.0576652	1	comp455439	1.08112	0.0395041	1
comp522633	-1.15094	0.0577476	1	comp630182	-1.20365	0.039597	1
comp614572	1.26754	0.0577488	1	comp625793	-0.937033	0.03968	1
comp630159	1.22843	0.057838	1	comp645270	-2.24795	0.0396981	1
comp651871	0.538874	0.0578557	1	comp632525	1.28616	0.0397525	1
comp625127	-0.90878	0.0580506	1	comp631322	0.776694	0.039964	1
comp647379	0.858161	0.0580824	1	comp522733	1.10049	0.0399701	1
comp621764	-1.01566	0.058472	1	comp641847	0.422	0.0400815	1
comp626462	-0.686771	0.0585715	1	comp622603	-1.23521	0.0400905	1
comp628619	-0.961728	0.0586696	1	comp652017	-0.6446	0.0402439	1
comp532706	1.13665	0.0587239	1	comp631226	0.953095	0.0403777	1
comp647653	-0.463577	0.0587705	1	comp527651	-0.678155	0.0404412	1
comp271781	-2.19057	0.0589764	1	comp281478	-0.883499	0.0404427	1
comp644506	-0.850025	0.0593554	1	comp646767	1.09128	0.0404594	1
comp628545	0.808528	0.0597545	1	comp650837	1.24601	0.0404756	1
comp651390	-0.658401	0.0598699	1	comp627003	-0.591173	0.0407131	1
comp637602	1.42745	0.0599343	1	comp647563	1.14574	0.0407518	1
comp635836	-1.05321	0.0600113	1	comp620103	0.680598	0.0407641	1
comp631117	-1.16239	0.0600382	1	comp649981	-0.831323	0.0407743	1
comp650318	-0.517527	0.0602974	1	comp626219	0.789225	0.0407974	1
comp643558	0.919916	0.0604152	1	comp653763	-1.47674	0.0408995	1
comp641126	0.644062	0.0606839	1	comp618963	1.27751	0.0411638	1
comp641281	0.624257	0.0607162	1	comp618499	-1.182	0.0411995	1
comp636798	0.616146	0.0607409	1	comp647918	1.06305	0.0412118	1
comp640918	-0.731298	0.0608759	1	comp624792	-0.955275	0.0413111	1
comp555359	-1.00825	0.0609314	1	comp609082	-0.965628	0.0414865	1
comp639540	-1.40826	0.061089	1	comp637180	1.03927	0.0415667	1
comp639566	-0.876919	0.0614221	1	comp616771	1.05628	0.0416248	1
comp610370	-0.96837	0.0614633	1	comp645334	1.07761	0.0417053	1
comp609034	-1.23034	0.0614909	1	comp620852	-1.07118	0.0418592	1
comp626294	1.22255	0.0615232	1	comp636080	-1.33176	0.0419343	1
comp651005	1.21535	0.0615389	1	comp553825	-0.736191	0.0420437	1
comp639222	-0.960095	0.061582	1	comp649311	-2.61584	0.0422165	1
comp640696	0.943648	0.0618601	1	comp606601	0.979037	0.0423109	1
comp572717	-0.756921	0.0624853	1	comp619359	-1.00535	0.0423415	1
comp444957	-0.883809	0.0624916	1	comp634136	0.49189	0.0424329	1
comp645097	-0.758302	0.0626188	1	comp633265	1.21236	0.0427596	1
comp638189	1.41244	0.0627816	1	comp641063	-0.483202	0.042952	1
comp643504	1.13955	0.0628378	1	comp636700	1.24633	0.0430199	1
comp608555	-0.996584	0.0628873	1	comp595044	0.82802	0.0431075	1
comp640786	-0.665287	0.0630102	1	comp642060	-0.35658	0.0433694	1
comp635874	0.760196	0.0634427	1	comp620209	1.0824	0.043459	1
comp653930	0.69779	0.0635051	1	comp643016	1.01849	0.0434704	1
comp647148	-0.627002	0.063675	1	comp569443	-0.958035	0.0435414	1
comp531026	-1.09518	0.0640024	1	comp643987	-0.756612	0.043886	1
comp622954	-1.18758	0.0641054	1	comp457607	0.952133	0.0439209	1
comp634987	-1.27365	0.0641813	1	comp653391	0.498443	0.0439925	1
comp633233	0.560456	0.0642142	1	comp618762	1.25824	0.0441721	1
comp568466	-0.838832	0.0644031	1	comp597561	-0.506172	0.0443021	1
comp461133	-0.8537	0.0644073	1	comp649057	-0.960856	0.0443923	1
comp608890	0.861852	0.0646154	1	comp583380	1.36208	0.0443984	1
comp597610	0.919395	0.0646274	1	comp625839	0.633444	0.0445568	1
comp650671	1.08882	0.0648597	1	comp641572	1.63406	0.044622	1
comp627974	0.758035	0.0649081	1	comp444107	-0.881602	0.0447308	1
comp641621	0.722896	0.0649421	1	comp637561	-0.756078	0.0450882	1
comp643321	0.742695	0.0649475	1	comp638147	1.28337	0.0451395	1
comp644063	-1.16663	0.0650286	1	comp617848	1.72718	0.0451646	1
comp632168	1.80966	0.0650898	1	comp653659	0.801652	0.0451981	1
comp589128	-1.01175	0.0653064	1	comp628798	-1.04021	0.0453842	1
comp653672	-0.583636	0.0653647	1	comp632956	1.28102	0.0454171	1
comp641652	-0.510016	0.0655569	1	comp645785	-0.595144	0.0454981	1
comp636211	-0.948129	0.0656117	1	comp649448	0.436223	0.0455417	1
comp628219	-1.1061	0.0656518	1	comp638827	1.07016	0.0457521	1
comp628317	-1.10224	0.065747	1	comp643076	-1.52397	0.0457767	1
comp656479	-2.31462	0.0658	1	comp642642	-0.508515	0.0459468	1
comp635452	-0.82575	0.0660183	1	comp636838	-1.23798	0.0460243	1
comp635165	0.837547	0.0660507	1	comp626016	1.32714	0.046127	1
comp484237	-1.21728	0.0661701	1	comp613088	-0.979092	0.0463536	1
comp636216	-0.883993	0.0665559	1	comp641518	-0.816867	0.046374	1
comp649945	0.666292	0.0669358	1	comp631138	1.54518	0.0466994	1
comp633467	1.16819	0.0669442	1	comp649066	1.10165	0.0467782	1
comp629153	-1.08171	0.0669764	1	comp627865	0.537263	0.0471489	1
comp669494	0.539161	0.0671364	1	comp641696	-0.663575	0.0472617	1
comp621437	0.849728	0.0671543	1	comp642973	0.493662	0.0472948	1
comp653411	0.621321	0.0672528	1	comp651608	0.406521	0.0474536	1
comp641731	0.710711	0.0672709	1	comp649210	1.00677	0.0475388	1
comp605973	0.857873	0.0673076	1	comp405869	1.24859	0.0475803	1
comp650966	-0.829322	0.0674221	1	comp309617	1.45639	0.047597	1
comp646531	0.424971	0.0676895	1	comp633565	0.458782	0.0476627	1
comp623524	-0.934201	0.0677967	1	comp632018	1.2478	0.0477335	1
comp573699	-0.879448	0.068015	1	comp632368	1.21188	0.0478083	1
comp649054	-0.917115	0.0681777	1	comp631380	-0.695498	0.0479752	1
comp632938	-0.912837	0.068188	1	comp646216	-0.845044	0.0481168	1
comp439127	-1.37591	0.0685088	1	comp650331	-0.669392	0.0481354	1
comp646569	1.01621	0.0686074	1	comp628224	1.14241	0.0482538	1
comp651557	0.841024	0.0688317	1	comp619317	1.19271	0.048346	1
comp617124	1.36124	0.0688779	1	comp651430	0.499029	0.0485374	1
comp623623	0.314753	0.0693067	1	comp647777	1.27678	0.048756	1
comp638177	0.335299	0.0694775	1	comp653102	1.10089	0.0487758	1
comp614397	-0.686326	0.0695222	1	comp479695	4.99267	0.0487774	1
comp639856	-0.920505	0.0696391	1	comp652454	-0.994926	0.0488546	1
comp640064	-0.529829	0.0696599	1	comp649650	0.917641	0.0490062	1
comp647205	0.420837	0.0698346	1	comp646742	0.980012	0.0490771	1
comp573339	-0.757445	0.0698371	1	comp639382	0.933338	0.049131	1
comp646956	0.953577	0.0700186	1	comp638225	0.731726	0.0491378	1
comp634872	-0.811823	0.0700203	1	comp638669	1.11545	0.0491726	1
comp634647	-1.20077	0.0701123	1	comp632241	1.4508	0.0492102	1
comp647807	-1.13199	0.070308	1	comp647786	0.64111	0.0495937	1
comp636898	1.08732	0.0705175	1	comp635346	1.10027	0.0495993	1
comp617938	1.93893	0.0705648	1	comp632857	1.27814	0.0496033	1
comp645550	-0.644178	0.0707335	1	comp636454	-1.15268	0.0498114	1
comp647697	1.66468	0.0708406	1	comp634891	0.399287	0.0498616	1
comp638126	0.916801	0.0710682	1	comp643021	-0.361858	0.0498634	1
comp646302	-0.963257	0.0710757	1	comp637827	-1.02766	0.0499331	1
comp619871	-1.13637	0.0710757	1	comp640161	2.99378	0.0499684	1
comp636508	-1.02197	0.0717667	1	comp639117	-1.01314	0.0500146	1
comp631577	0.669689	0.0719573	1	comp643641	1.24368	0.0502071	1
comp600831	-0.777699	0.0723893	1	comp635445	0.760449	0.0502074	1
comp328344	-0.855304	0.0724447	1	comp648588	0.748444	0.0502396	1
comp640287	0.376214	0.0726991	1	comp572921	0.807779	0.0503673	1
comp646996	0.523	0.0729852	1	comp643142	0.681922	0.0503945	1
comp589782	0.531903	0.0730749	1	comp607802	-1.30187	0.0504961	1
comp648287	0.968072	0.0731071	1	comp637079	0.946734	0.0507031	1
comp620655	-0.889653	0.0731105	1	comp572632	0.700312	0.0507529	1
comp639984	1.11434	0.0732065	1	comp601314	-0.998934	0.0508405	1
comp557975	-0.895598	0.0732124	1	comp623864	1.23324	0.0508691	1
comp634253	0.725314	0.0732265	1	comp553516	-0.823468	0.0508728	1
comp400248	0.325766	0.0733395	1	comp652970	1.01577	0.0509214	1
comp644275	-0.976156	0.0733996	1	comp653639	1.20438	0.0511128	1
comp644087	-0.794721	0.0734048	1	comp627659	0.999101	0.0511296	1
comp645232	-0.931663	0.0737879	1	comp628846	-1.08716	0.0513647	1
comp441660	-0.568021	0.0738074	1	comp638992	-0.692365	0.0514896	1
comp645936	0.866335	0.0738389	1	comp637576	0.655958	0.0515313	1
comp630114	0.59957	0.0743219	1	comp643820	0.840735	0.0516162	1
comp653154	0.65238	0.0746713	1	comp643288	1.11886	0.0516435	1
comp652798	-0.594312	0.0747477	1	comp645947	-0.817284	0.0516537	1
comp650657	1.06839	0.0749176	1	comp441034	-0.664526	0.0516978	1
comp567763	-0.970544	0.0751895	1	comp551690	1.60742	0.0518668	1
comp642126	1.10541	0.0753054	1	comp637697	-1.18673	0.0518776	1
comp586154	0.99224	0.0753412	1	comp616567	-0.865796	0.0519627	1
comp540342	-1.07162	0.0753814	1	comp609677	-0.831225	0.0519952	1
comp650727	0.287638	0.0761204	1	comp573437	-0.793046	0.0520315	1
comp565450	-0.992218	0.0761784	1	comp627472	-1.12049	0.0521233	1
comp639976	0.393122	0.0761853	1	comp645338	1.14581	0.0523645	1
comp634546	0.460616	0.0762532	1	comp622276	0.646605	0.0524861	1
comp639269	-0.899795	0.0763265	1	comp610312	1.12495	0.0525881	1
comp637981	-1.01238	0.0764569	1	comp465229	-0.979568	0.0526064	1
comp649756	0.613331	0.0765939	1	comp632500	1.10585	0.0528773	1
comp646179	-1.04447	0.0766198	1	comp721652	-0.887288	0.0529636	1
comp637050	-0.987619	0.0766732	1	comp290223	1.76878	0.05299	1
comp645867	-0.811568	0.0769432	1	comp636000	1.2169	0.053267	1
comp629164	0.861578	0.0770408	1	comp645999	-0.72362	0.0532835	1
comp647761	-0.835286	0.0772626	1	comp651723	-0.45649	0.0532888	1
comp646487	0.609213	0.0774955	1	comp637510	0.475382	0.05331	1
comp641192	0.649255	0.0775769	1	comp580840	-0.795339	0.0533703	1
comp637073	-1.27709	0.0776334	1	comp642923	-2.19408	0.0534867	1
comp268647	0.999279	0.0776864	1	comp623871	1.09869	0.0536191	1
comp645858	0.88289	0.0777935	1	comp625984	0.969721	0.0539542	1
comp588922	0.757472	0.0778552	1	comp628458	-0.66384	0.0541021	1
comp568813	1.02593	0.0780097	1	comp572524	-0.451628	0.0541179	1
comp533336	-1.29495	0.0781685	1	comp632520	0.793148	0.0541752	1
comp609668	-0.571146	0.0781832	1	comp606045	0.965191	0.0542603	1
comp633563	0.651554	0.0784387	1	comp634102	-0.760508	0.0543404	1
comp632344	0.524622	0.0785436	1	comp648332	-0.452428	0.0543619	1
comp637699	-0.857698	0.0785647	1	comp646227	0.425715	0.0544735	1
comp405670	-0.827043	0.0786892	1	comp624837	0.493963	0.054484	1
comp628604	-0.64814	0.0787513	1	comp636919	1.01569	0.054628	1
comp600778	1.18581	0.0788554	1	comp631584	1.34046	0.0546784	1
comp652310	1.23044	0.0788683	1	comp652553	1.05034	0.0547491	1
comp611803	-0.884159	0.0792566	1	comp613726	-0.567523	0.0547813	1
comp548402	-0.952457	0.0794331	1	comp636904	-0.514002	0.0548903	1
comp637352	-1.11887	0.0795896	1	comp643158	1.11162	0.0549082	1
comp633125	-0.469122	0.0796322	1	comp572560	-1.01763	0.0550053	1
comp645517	0.659589	0.0797833	1	comp574938	1.00551	0.0550422	1
comp619165	-1.04061	0.0797963	1	comp558743	0.974763	0.0552854	1
comp604504	1.14723	0.0797975	1	comp475539	-0.852111	0.0552994	1
comp613006	-1.18641	0.0802463	1	comp642110	0.717446	0.0553235	1
comp646221	-0.873073	0.0803998	1	comp637783	-0.98372	0.0554615	1
comp623597	0.85983	0.0804698	1	comp612245	0.885156	0.0555258	1
comp636250	-0.7815	0.0807426	1	comp630798	0.554786	0.0555523	1
comp651054	0.568656	0.0809538	1	comp639014	1.3196	0.0556766	1
comp451211	-1.10866	0.0809885	1	comp644182	0.986066	0.055708	1
comp634417	-0.899497	0.0810241	1	comp518513	-1.09688	0.0557153	1
comp642067	-1.32302	0.0810309	1	comp637977	0.594323	0.0557455	1
comp612963	0.609063	0.0810331	1	comp266294	-0.985691	0.0557559	1
comp602659	-0.823709	0.0811678	1	comp649128	0.377343	0.0558118	1
comp649917	0.378083	0.0812421	1	comp643073	0.478648	0.0559287	1
comp606741	-0.937489	0.0814279	1	comp630169	0.998223	0.0559364	1
comp627840	0.82576	0.0815314	1	comp652606	-0.504055	0.0559534	1
comp614956	-0.846536	0.0816677	1	comp650140	-0.820305	0.0559653	1
comp634805	-0.718042	0.0818555	1	comp648808	0.723011	0.0559868	1
comp628364	0.783597	0.081893	1	comp649315	0.389857	0.0561714	1
comp651552	0.824148	0.0819423	1	comp637948	1.22476	0.0566054	1
comp631832	0.99814	0.0820299	1	comp632324	-1.21395	0.0567437	1
comp649147	-0.557096	0.0823747	1	comp650625	-0.424465	0.0572174	1
comp646176	-0.624925	0.0825353	1	comp649541	-1.00211	0.0573881	1
comp634569	0.340273	0.0825685	1	comp620451	1.42465	0.0574834	1
comp311713	0.611451	0.0826824	1	comp611123	1.28096	0.057734	1
comp643449	-0.499474	0.0826893	1	comp628788	0.851947	0.0579968	1
comp603897	-0.84119	0.0826914	1	comp630576	0.672466	0.0580158	1
comp353925	-0.622459	0.0827181	1	comp643101	-0.640859	0.0580321	1
comp604226	-0.956681	0.0828952	1	comp638302	1.06818	0.0582013	1
comp614617	-0.940797	0.0829737	1	comp608551	-1.09561	0.0582142	1
comp573181	-0.668941	0.0830053	1	comp457103	0.924149	0.058251	1
comp651420	0.693791	0.0832722	1	comp647526	-0.585332	0.0584118	1
comp616941	-0.799571	0.0833013	1	comp641085	1.12021	0.058578	1
comp643316	0.715971	0.0833091	1	comp652863	0.665555	0.0586487	1
comp607643	-0.947948	0.0833212	1	comp644313	0.966629	0.0587504	1
comp637423	-0.547616	0.0833818	1	comp635345	1.39403	0.0587789	1
comp643417	0.779168	0.083442	1	comp641122	-0.565303	0.0588131	1
comp529438	-0.786021	0.0835147	1	comp631911	0.778169	0.0588985	1
comp626526	1.5864	0.083556	1	comp653493	1.01636	0.0588986	1
comp637777	-0.959914	0.0839705	1	comp642691	-0.913817	0.0589896	1
comp651933	-0.813043	0.0844455	1	comp653153	-0.428922	0.0591669	1
comp648816	-0.920712	0.0844462	1	comp607810	-0.929816	0.0593292	1
comp655711	-1.25358	0.0852505	1	comp642629	-0.367671	0.0593326	1
comp650424	-0.713111	0.0852924	1	comp635638	1.22439	0.0595335	1
comp631493	-1.04965	0.0855253	1	comp642066	-0.729042	0.0595801	1
comp653350	-0.585489	0.0855404	1	comp622095	1.3364	0.0596063	1
comp604643	0.581569	0.0858355	1	comp612081	1.09933	0.059665	1
comp620995	1.41754	0.0859111	1	comp629252	0.624175	0.0596695	1
comp656156	1.02782	0.0860531	1	comp642753	1.38516	0.0597057	1
comp621726	-0.925464	0.0864404	1	comp616498	-0.870829	0.0597271	1
comp646682	0.673135	0.0865913	1	comp647414	-1.58139	0.0599142	1
comp626028	-0.586632	0.0865962	1	comp615347	-0.815166	0.0599716	1
comp633725	-1.08464	0.0866761	1	comp638360	1.17969	0.0599869	1
comp631841	-0.865045	0.0868203	1	comp650426	0.455581	0.0602625	1
comp611903	-0.87808	0.0871817	1	comp639995	0.593891	0.0604785	1
comp718341	-1.1789	0.0872367	1	comp645975	0.665234	0.0606082	1
comp636685	0.480914	0.0872674	1	comp634245	1.39116	0.060611	1
comp615418	1.20601	0.0875038	1	comp606572	1.73841	0.0606188	1
comp637026	0.493933	0.0876496	1	comp644444	0.354989	0.0606867	1
comp267478	-0.759797	0.0877064	1	comp646915	-0.966285	0.0607895	1
comp626041	-0.815361	0.0877742	1	comp653818	0.700082	0.0608767	1
comp654091	-1.09129	0.0879221	1	comp650553	0.849479	0.0608791	1
comp618113	0.616951	0.0880251	1	comp647483	-0.9884	0.0611854	1
comp783484	-1.0711	0.0881366	1	comp603149	1.11315	0.0617272	1
comp622255	0.359399	0.0883744	1	comp642773	1.34583	0.0618588	1
comp650199	-0.7235	0.08841	1	comp573219	0.751123	0.0620058	1
comp562128	-1.02892	0.0884167	1	comp632105	-0.75492	0.0620275	1
comp653407	0.372166	0.0887346	1	comp632477	-1.36569	0.0620346	1
comp650001	-0.438546	0.088819	1	comp648177	0.476741	0.0620827	1
comp643451	-0.990788	0.0888218	1	comp648799	0.37723	0.0621621	1
comp615312	-0.806718	0.0890629	1	comp435389	-1.0092	0.062222	1
comp649521	-0.755951	0.0892865	1	comp598334	1.19345	0.0623985	1
comp652676	-0.787179	0.0893535	1	comp654274	0.907654	0.0627765	1
comp603637	0.844042	0.0894627	1	comp634133	-0.890652	0.0631987	1
comp645752	0.669336	0.0895311	1	comp652343	-1.22624	0.0632271	1
comp643079	0.969037	0.0895969	1	comp625603	-1.07396	0.0632775	1
comp608688	-0.836679	0.089599	1	comp313034	-1.45993	0.0633045	1
comp634490	-0.621833	0.0896848	1	comp452133	-0.745088	0.0633216	1
comp644731	1.00624	0.0897808	1	comp641543	0.609803	0.0633928	1
comp635965	0.760946	0.0900115	1	comp604690	0.398535	0.0634339	1
comp648003	0.532154	0.0901135	1	comp647184	1.12054	0.0638944	1
comp633771	0.919216	0.0902251	1	comp653941	0.926743	0.0639004	1
comp614804	-1.11049	0.0902719	1	comp648498	0.452012	0.0639044	1
comp646448	0.963721	0.0903387	1	comp534329	-1.14759	0.0640782	1
comp653858	1.40594	0.0905079	1	comp634410	-2.23166	0.0642319	1
comp654339	-0.851075	0.0905233	1	comp621893	-1.2855	0.064308	1
comp632629	0.638707	0.0905651	1	comp646759	-0.98359	0.0643295	1
comp639097	-0.516642	0.0907995	1	comp621835	1.31461	0.0645556	1
comp606781	-1.03732	0.0909921	1	comp572629	-1.82129	0.0645742	1
comp651749	0.439345	0.0910625	1	comp573718	0.492949	0.0646485	1
comp573000	-0.786583	0.0913143	1	comp627516	0.793848	0.064923	1
comp640290	-0.846612	0.091691	1	comp463980	-0.994916	0.0650429	1
comp646918	-1.93477	0.0917634	1	comp643019	-0.386815	0.0650513	1
comp639308	-0.636332	0.0917944	1	comp637953	0.78362	0.0651003	1
comp649317	0.370611	0.0918953	1	comp576796	-0.855156	0.0651602	1
comp633626	-0.781777	0.0920079	1	comp639115	0.755654	0.0651751	1
comp621802	-0.860857	0.0920163	1	comp631120	-2.40469	0.0652878	1
comp652148	0.456135	0.0920284	1	comp645124	0.984359	0.0653803	1
comp643016	0.859204	0.0921401	1	comp623922	1.06993	0.0654276	1
comp652497	-0.53535	0.092331	1	comp488411	1.08662	0.0654787	1
comp604114	-1.11528	0.0924837	1	comp642896	-0.952797	0.0655463	1
comp594630	-0.742847	0.0925223	1	comp635749	-0.520386	0.0659339	1
comp607510	-0.973064	0.0925867	1	comp652877	-1.59196	0.0661801	1
comp647414	1.39622	0.0928151	1	comp645594	0.804662	0.066233	1
comp640267	-0.902031	0.0928368	1	comp632831	1.09565	0.0662483	1
comp634742	0.597255	0.0929782	1	comp635278	0.900111	0.0665987	1
comp639122	-1.16821	0.0929808	1	comp648731	-1.0079	0.0666271	1
comp637948	-1.09225	0.0930334	1	comp601257	0.558578	0.067173	1
comp638907	-0.731152	0.0930373	1	comp647019	-0.618251	0.0672443	1
comp632076	-0.626502	0.0932332	1	comp643459	0.861991	0.0672709	1
comp626884	-1.15192	0.0933733	1	comp648521	-0.415619	0.0673517	1
comp636133	0.787539	0.0936679	1	comp866595	1.09047	0.0673524	1
comp652203	0.862051	0.0937135	1	comp649980	-0.649924	0.0673854	1
comp635445	0.657483	0.0940029	1	comp612651	1.15178	0.0674161	1
comp641104	-0.658353	0.0940245	1	comp639067	0.453578	0.0674904	1
comp643635	-0.939704	0.0940455	1	comp817785	-0.736907	0.067527	1
comp648538	0.349725	0.0941347	1	comp637713	-0.975033	0.0675384	1
comp643599	-0.476033	0.0944951	1	comp648892	-0.529026	0.0676453	1
comp634020	-0.842466	0.0944979	1	comp649820	0.569238	0.0676508	1
comp647090	0.627567	0.0947453	1	comp553728	0.75093	0.0677085	1
comp643950	-0.669589	0.0948025	1	comp652036	0.321091	0.0678522	1
comp406914	-0.894575	0.095069	1	comp653305	0.549323	0.0678934	1
comp573423	-0.603758	0.0951503	1	comp628036	-0.807333	0.067915	1
comp650916	0.969788	0.0951859	1	comp653802	-0.748192	0.067918	1
comp644539	-0.982702	0.0952502	1	comp646727	-0.437572	0.0679508	1
comp647712	2.0904	0.0952639	1	comp652679	0.667637	0.0679792	1
comp648949	1.07826	0.0953376	1	comp607110	-1.68672	0.0680103	1
comp639384	1.02148	0.0954275	1	comp608093	-0.941809	0.0681796	1
comp638304	-0.756856	0.095558	1	comp610561	1.07889	0.0682934	1
comp615706	-0.723079	0.0956066	1	comp579416	-1.001	0.0683741	1
comp644051	0.540157	0.0956395	1	comp598462	-1.14686	0.0685517	1
comp634386	-0.818982	0.0959361	1	comp487150	-1.06559	0.0685795	1
comp607110	-1.48623	0.0962278	1	comp640788	-0.40466	0.0686633	1
comp651863	-0.506002	0.0964266	1	comp635417	-0.669985	0.0687249	1
comp610523	-0.720846	0.0966241	1	comp499579	-0.947477	0.0688564	1
comp627128	1.16101	0.0966676	1	comp603763	1.12196	0.0688577	1
comp648010	0.90765	0.0967977	1	comp630990	1.14189	0.06887	1
comp622558	-0.858876	0.0970592	1	comp573297	0.324277	0.0689118	1
comp639283	0.827347	0.0976034	1	comp631051	0.395637	0.0690758	1
comp650640	-0.340105	0.0978451	1	comp638603	-0.696965	0.0691314	1
comp653845	-0.520959	0.0979001	1	comp604914	1.09732	0.069167	1
comp632114	0.487217	0.0981249	1	comp649611	1.10272	0.0692892	1
comp571194	-1.05385	0.0981858	1	comp645980	-0.639572	0.0693142	1
comp639943	0.536709	0.0981886	1	comp641479	-0.911498	0.069343	1
comp653385	0.382955	0.0983272	1	comp633421	1.43762	0.069478	1
comp630546	0.929764	0.0983497	1	comp622951	-1.45028	0.0696558	1
comp623333	-0.771806	0.0984822	1	comp514986	-0.808491	0.0697853	1
comp633723	-0.710623	0.0986203	1	comp618037	0.845272	0.069838	1
comp643561	-0.747983	0.0987386	1	comp544943	0.918541	0.0702351	1
comp495364	-0.687316	0.0989034	1	comp616749	-0.758399	0.0703306	1
comp637329	1.10795	0.0989945	1	comp653100	1.51516	0.0703585	1
comp644187	0.871083	0.0990031	1	comp630030	1.22566	0.070498	1
comp653162	-0.793279	0.0990697	1	comp629633	0.949463	0.0706067	1
comp639747	0.324346	0.0992553	1	comp632640	0.786552	0.0709461	1
comp648132	0.371621	0.0993845	1	comp649216	-0.517406	0.0710514	1
comp637690	1.08287	0.099429	1	comp507479	-1.10427	0.0715405	1
comp643302	1.05547	0.0997157	1	comp631917	0.997689	0.0716263	1
comp630427	0.277448	0.0997623	1	comp618487	-1.16852	0.0717886	1
comp628205	-0.847597	0.100066	1	comp647712	-2.27017	0.0719095	1
comp551539	-0.610272	0.100499	1	comp633823	0.779699	0.0719217	1
comp640406	-0.487771	0.100595	1	comp654022	-0.524257	0.0719257	1
comp652902	0.776089	0.100616	1	comp597020	1.13536	0.0721189	1
comp644809	-0.663551	0.100901	1	comp584511	-0.929153	0.0722224	1
comp629979	0.479564	0.101026	1	comp598801	-0.683921	0.0723121	1
comp616103	-0.959953	0.101043	1	comp641600	0.647494	0.0723978	1
comp616164	-0.810266	0.101208	1	comp654310	-0.971455	0.0725833	1
comp633747	-0.872947	0.101504	1	comp629417	0.81779	0.0727331	1
comp639340	-0.914207	0.101647	1	comp609999	-0.935527	0.0728898	1
comp613842	-0.826694	0.10169	1	comp629584	1.1119	0.0731516	1
comp638128	-0.938181	0.10173	1	comp608240	0.948942	0.0732307	1
comp635627	0.469072	0.101763	1	comp645052	0.529739	0.073247	1
comp648105	0.926554	0.10181	1	comp558503	-0.891993	0.0732867	1
comp638878	0.57914	0.101942	1	comp643324	0.901063	0.073303	1
comp642273	-0.697917	0.102026	1	comp636520	0.910301	0.0733168	1
comp613840	-1.04918	0.102141	1	comp644771	-0.633767	0.0733734	1
comp632222	-0.809289	0.102205	1	comp645138	-0.346388	0.0734103	1
comp548358	0.413545	0.102261	1	comp600275	0.763813	0.0735558	1
comp613532	0.676317	0.102309	1	comp638700	1.51137	0.0735982	1
comp628070	0.941539	0.102532	1	comp528729	0.909429	0.0736703	1
comp613013	0.818177	0.10261	1	comp648852	-0.519494	0.0737025	1
comp608146	-0.680308	0.102633	1	comp580912	-0.945934	0.0737102	1
comp648357	-0.844736	0.102838	1	comp617615	1.2495	0.0738444	1
comp645081	0.916406	0.102854	1	comp643539	-0.286235	0.0738963	1
comp648581	0.446237	0.102983	1	comp625471	1.11162	0.0741434	1
comp623093	0.606491	0.103078	1	comp650035	0.427736	0.0741781	1
comp541404	0.795	0.10312	1	comp614126	1.02407	0.0741997	1
comp635363	0.406166	0.103157	1	comp615210	0.911145	0.0742323	1
comp641558	0.959534	0.103211	1	comp622934	-0.849327	0.0742354	1
comp636142	-0.739207	0.103237	1	comp640378	1.03753	0.0742523	1
comp651701	-0.69136	0.103357	1	comp639257	1.39414	0.0743087	1
comp278251	-1.06084	0.103384	1	comp529889	-0.947274	0.0743409	1
comp493526	-0.795748	0.103414	1	comp636784	1.07956	0.0743856	1
comp506686	-0.772813	0.103892	1	comp619815	-0.999051	0.0744361	1
comp650738	-0.912967	0.104072	1	comp635926	0.489532	0.0746221	1
comp638103	-0.84436	0.104099	1	comp623906	-1.21575	0.0746634	1
comp643987	0.611134	0.104177	1	comp612201	-0.62477	0.0747858	1
comp618364	0.491847	0.10422	1	comp528933	-1.13483	0.0747943	1
comp615087	-0.47916	0.104286	1	comp643822	1.17667	0.0748528	1
comp626698	0.570085	0.104389	1	comp630406	1.07474	0.0748844	1
comp606026	-1.11343	0.104407	1	comp647544	0.767286	0.0749795	1
comp645909	-0.995539	0.104641	1	comp640835	-0.875645	0.0751463	1
comp630579	-0.945758	0.104752	1	comp622043	-0.642741	0.0754967	1
comp629074	0.586244	0.104874	1	comp626577	1.09091	0.0755314	1
comp649790	1.20553	0.104944	1	comp652440	-0.478578	0.0755973	1
comp626590	0.355935	0.104959	1	comp640202	0.609053	0.0756088	1
comp641863	-1.4997	0.105005	1	comp646932	0.611337	0.0759323	1
comp649072	-0.794237	0.105091	1	comp629198	0.808701	0.0759396	1
comp621179	1.00448	0.105157	1	comp620700	0.604944	0.0760188	1
comp627821	-0.51948	0.105359	1	comp653998	0.718843	0.0761141	1
comp623733	-0.898607	0.105394	1	comp644032	0.650558	0.0761957	1
comp397719	0.85808	0.10542	1	comp632670	1.112	0.0762341	1
comp647198	0.63799	0.105533	1	comp637098	-0.681553	0.0762381	1
comp641336	-0.728236	0.105655	1	comp647029	-0.661052	0.0762893	1
comp632822	-0.392815	0.105786	1	comp427554	0.943918	0.0764024	1
comp653249	0.842354	0.105914	1	comp336797	-0.864781	0.0766037	1
comp633090	-0.552795	0.10595	1	comp629051	-0.905805	0.0766723	1
comp573859	-1.06293	0.106051	1	comp640566	0.981869	0.0767967	1
comp633653	0.806518	0.106151	1	comp572547	1.04782	0.0768382	1
comp552172	-0.742721	0.106162	1	comp633087	-0.565493	0.0769426	1
comp613693	1.18703	0.10627	1	comp646568	1.05517	0.0769514	1
comp646888	-0.388399	0.106321	1	comp273399	-0.836224	0.0775766	1
comp636954	-0.664053	0.106359	1	comp638523	0.615901	0.0776313	1
comp644329	0.681918	0.106383	1	comp271346	-1.28858	0.0776381	1
comp637697	-0.985	0.107098	1	comp593949	1.13279	0.077922	1
comp407090	-0.875469	0.107421	1	comp648111	0.749733	0.0780365	1
comp573504	0.495468	0.107439	1	comp633437	0.906987	0.0780624	1
comp625837	-0.744676	0.107601	1	comp633446	0.751116	0.0782753	1
comp482262	-0.682682	0.107706	1	comp621920	1.01297	0.0782875	1
comp606264	-0.783667	0.107716	1	comp630732	1.11178	0.0783029	1
comp622366	0.872124	0.107804	1	comp632351	0.863216	0.0783558	1
comp644154	-0.427022	0.107836	1	comp637727	-0.558732	0.0783601	1
comp643951	0.426783	0.107884	1	comp648543	1.43484	0.0783904	1
comp601743	-0.811746	0.107971	1	comp645557	-0.892002	0.0784905	1
comp617199	0.793783	0.108021	1	comp648597	1.07253	0.0785805	1
comp652271	0.88299	0.10806	1	comp650993	0.56667	0.0787733	1
comp619789	-0.474015	0.108279	1	comp642988	0.928827	0.0787912	1
comp604608	0.536139	0.108586	1	comp573065	-0.636304	0.0788535	1
comp609741	-0.80492	0.108595	1	comp612664	0.899809	0.0788886	1
comp645929	0.919794	0.108921	1	comp637817	1.07773	0.0789218	1
comp648136	-0.603909	0.10904	1	comp644758	0.861406	0.079478	1
comp640783	-0.440775	0.10908	1	comp632034	-0.550927	0.0794957	1
comp652344	-0.40906	0.109101	1	comp624053	-0.946264	0.0795241	1
comp653518	0.443432	0.109165	1	comp637592	1.09378	0.0799905	1
comp653250	-0.569431	0.109421	1	comp652366	-0.433358	0.0800962	1
comp640816	0.765137	0.109435	1	comp628000	-0.50206	0.0801033	1
comp635054	0.649186	0.109438	1	comp606935	-0.79765	0.0801649	1
comp625752	0.629847	0.109578	1	comp572844	0.830535	0.0801672	1
comp633640	-1.07524	0.109579	1	comp647935	0.9781	0.0806368	1
comp614736	0.611874	0.109581	1	comp623173	-0.916247	0.0807029	1
comp527574	-0.645914	0.109641	1	comp647882	-0.997851	0.0807595	1
comp616265	0.626026	0.109727	1	comp653249	0.91061	0.0808329	1
comp649681	-0.581284	0.109774	1	comp647081	-0.871048	0.0809916	1
comp646689	0.412001	0.10992	1	comp506923	0.967265	0.0810394	1
comp616102	0.684462	0.109939	1	comp635611	-0.957079	0.0810556	1
comp649454	0.823543	0.109957	1	comp628649	0.855984	0.0810629	1
comp645271	-0.696246	0.110201	1	comp548935	-0.403175	0.0812271	1
comp604741	-0.849508	0.110263	1	comp626828	-0.788173	0.0812326	1
comp643523	0.899751	0.110473	1	comp647595	0.707944	0.081289	1
comp629266	-0.837232	0.110493	1	comp643195	0.431823	0.0813106	1
comp641618	-0.723785	0.110539	1	comp643454	-0.581811	0.0813384	1
comp617833	-0.757886	0.110545	1	comp611646	0.92789	0.0813519	1
comp650580	-0.782736	0.110553	1	comp620541	0.983485	0.0816577	1
comp653778	0.561379	0.110592	1	comp591439	-0.932985	0.0816624	1
comp624676	0.976022	0.110687	1	comp626103	-1.17474	0.081685	1
comp645163	-0.992667	0.111203	1	comp642914	0.765312	0.0817129	1
comp635957	0.695727	0.111256	1	comp631569	-0.63219	0.0819288	1
comp516727	-0.626151	0.111283	1	comp616995	0.880498	0.0819423	1
comp646169	-0.859056	0.111424	1	comp632092	1.15153	0.0821459	1
comp650036	-0.443291	0.111754	1	comp623035	-1.67548	0.0823897	1
comp627555	-1.09383	0.111999	1	comp644120	-0.676074	0.0827571	1
comp634023	-0.514314	0.112074	1	comp635941	-0.84115	0.0828006	1
comp626086	0.501683	0.112086	1	comp620648	0.647653	0.0828446	1
comp654082	-0.327006	0.112329	1	comp439324	0.423159	0.0830512	1
comp646089	-0.597455	0.112347	1	comp632782	1.01854	0.0831108	1
comp645681	0.578387	0.112799	1	comp644308	0.543893	0.0833072	1
comp622466	-0.729482	0.112824	1	comp639142	-0.837943	0.0834257	1
comp645353	-0.899151	0.112828	1	comp649681	-0.628403	0.0834802	1
comp623707	-0.959825	0.11283	1	comp618855	-0.888952	0.083521	1
comp636389	-0.644974	0.112974	1	comp632215	-0.706656	0.0835248	1
comp649994	0.824184	0.113085	1	comp653974	1.03254	0.0835489	1
comp648893	0.894326	0.113171	1	comp608343	-0.739482	0.0835714	1
comp642459	0.249265	0.113188	1	comp640838	-0.409571	0.0837326	1
comp611532	-1.07018	0.1132	1	comp644729	0.453664	0.0837338	1
comp649231	0.479089	0.113209	1	comp622689	-0.857759	0.0837514	1
comp637132	-0.795718	0.113246	1	comp642188	-0.32306	0.0837588	1
comp646665	-0.715931	0.113306	1	comp653374	-0.55356	0.0837968	1
comp634304	-0.964739	0.113406	1	comp647156	0.913857	0.0838722	1
comp372881	0.388305	0.11343	1	comp578624	0.766523	0.0839313	1
comp779344	0.790089	0.113485	1	comp639059	1.00324	0.0839497	1
comp646236	-0.514381	0.11405	1	comp640071	-0.998821	0.0843442	1
comp635720	-0.500117	0.114107	1	comp642123	0.839315	0.0843513	1
comp651353	0.430421	0.114185	1	comp639745	0.70563	0.0843621	1
comp642691	0.752759	0.114261	1	comp595828	-0.956874	0.0844621	1
comp619577	-0.775104	0.114325	1	comp648085	-0.483476	0.0844831	1
comp648153	0.390534	0.114448	1	comp646261	-0.378651	0.0846806	1
comp650427	-0.793156	0.114499	1	comp640857	-0.507194	0.0847994	1
comp646359	-0.440583	0.11451	1	comp647409	0.883171	0.0848588	1
comp649390	0.79378	0.114534	1	comp627552	-0.88942	0.0849568	1
comp642958	0.896736	0.114668	1	comp646619	-0.4777	0.085002	1
comp642202	0.926397	0.114753	1	comp647412	0.669662	0.0850281	1
comp573171	0.428154	0.114799	1	comp651656	0.417842	0.0851024	1
comp633414	0.879582	0.114803	1	comp512893	1.13919	0.0852287	1
comp643792	0.748053	0.114956	1	comp627880	1.16667	0.0852925	1
comp649981	0.639432	0.115148	1	comp642131	0.877134	0.0853086	1
comp635032	-0.79574	0.115334	1	comp633407	1.02659	0.0854708	1
comp627548	0.478622	0.115351	1	comp633652	1.13802	0.0856382	1
comp632268	-0.584198	0.115497	1	comp640724	-0.799668	0.0856574	1
comp639381	-0.794143	0.115799	1	comp649415	-1.16917	0.0856761	1
comp649459	-0.720749	0.11583	1	comp648446	0.574814	0.0856911	1
comp628107	0.530167	0.115873	1	comp628594	-1.45841	0.0856987	1
comp653765	0.464674	0.115926	1	comp605272	0.850002	0.0857483	1
comp626027	0.838376	0.115983	1	comp633755	1.13032	0.0857816	1
comp601727	-0.570561	0.116034	1	comp644416	-0.363229	0.0858009	1
comp654177	-0.698665	0.11606	1	comp623200	1.29353	0.0860205	1
comp515272	-0.938894	0.116141	1	comp634341	1.07251	0.0861208	1
comp493065	-0.637904	0.116392	1	comp641896	-0.614996	0.0861779	1
comp650777	-0.471335	0.116534	1	comp651926	-1.10747	0.086391	1
comp638060	0.530762	0.116563	1	comp573485	-1.70969	0.0863977	1
comp640033	-0.321799	0.116982	1	comp634616	1.13688	0.0864343	1
comp647170	-0.359283	0.117004	1	comp610924	-1.60838	0.0866216	1
comp431258	-0.923359	0.117006	1	comp623179	0.391625	0.0866237	1
comp641004	0.605881	0.117035	1	comp412002	-0.700317	0.0869938	1
comp630740	1.17935	0.117126	1	comp635497	-0.869402	0.0871638	1
comp636470	-0.330066	0.117129	1	comp532017	1.12372	0.0872419	1
comp487385	-0.946406	0.117464	1	comp622466	0.770394	0.0872807	1
comp349302	0.423782	0.117623	1	comp593010	1.01738	0.0873652	1
comp644802	0.611123	0.117703	1	comp627922	-0.745047	0.08749	1
comp648542	0.54619	0.117714	1	comp651274	-1.36685	0.0875008	1
comp642512	-0.859234	0.117786	1	comp640405	-0.345703	0.08756	1
comp637189	-0.747561	0.117886	1	comp634574	0.948235	0.0875761	1
comp650249	-0.779183	0.117895	1	comp645868	0.894234	0.0877803	1
comp653108	0.473019	0.117923	1	comp624164	-0.763439	0.087825	1
comp599280	-0.721714	0.117932	1	comp621374	1.05422	0.0879158	1
comp637038	0.491916	0.118092	1	comp642775	1.21597	0.0879477	1
comp643532	0.308232	0.118238	1	comp581520	1.01693	0.0883983	1
comp647373	-0.884211	0.118476	1	comp604970	0.99539	0.0885115	1
comp639878	-0.485584	0.118514	1	comp649642	0.860422	0.0886191	1
comp631783	-0.915406	0.118522	1	comp651534	-0.460708	0.0886937	1
comp623781	-0.871737	0.118633	1	comp394917	0.627644	0.0887135	1
comp635917	-0.728626	0.118673	1	comp638441	-1.0502	0.0887966	1
comp622044	0.566397	0.118726	1	comp534211	1.11224	0.0889395	1
comp626398	-0.784934	0.118736	1	comp641220	0.468135	0.0890287	1
comp628429	0.944288	0.118773	1	comp649136	0.855192	0.0891784	1
comp650382	0.320408	0.11882	1	comp640941	0.984312	0.0892073	1
comp642429	0.950773	0.119305	1	comp320324	0.847779	0.0892169	1
comp641998	0.519547	0.119468	1	comp637235	-1.99735	0.0892273	1
comp648483	-0.917624	0.119804	1	comp646737	-0.85505	0.0893431	1
comp626973	-0.52612	0.119831	1	comp573821	-0.414179	0.0893966	1
comp652282	-0.801092	0.119891	1	comp644523	-0.447301	0.0894226	1
comp642270	0.475794	0.119992	1	comp616090	1.15671	0.0898199	1
comp468387	-1.08562	0.120076	1	comp640065	0.613518	0.0898359	1
comp645921	0.82668	0.120374	1	comp624581	0.633514	0.0898435	1
comp646065	0.391512	0.120584	1	comp645881	-1.93201	0.0899029	1
comp558286	-0.827738	0.120588	1	comp629997	0.873062	0.0900968	1
comp637492	0.366236	0.120875	1	comp637237	-0.922817	0.0901105	1
comp633477	0.599099	0.120887	1	comp492708	-1.98888	0.0901161	1
comp635320	0.549946	0.121096	1	comp574139	1.01257	0.0902054	1
comp636960	0.627231	0.12112	1	comp554896	-0.995244	0.0902526	1
comp648941	-0.78085	0.121142	1	comp636814	1.09315	0.0903088	1
comp652281	-0.334001	0.12117	1	comp578148	-0.780956	0.0903091	1
comp639582	0.472503	0.121277	1	comp647462	-0.729876	0.0904171	1
comp653073	0.476236	0.121501	1	comp649775	0.837019	0.0906038	1
comp649030	-0.787918	0.121572	1	comp638952	-0.81565	0.0906038	1
comp631821	0.553551	0.121633	1	comp653348	0.836194	0.0907334	1
comp529116	-0.816506	0.121644	1	comp653354	0.44776	0.0908708	1
comp626255	0.469362	0.121773	1	comp654280	0.9439	0.0909678	1
comp639320	0.44748	0.121874	1	comp579561	-0.797542	0.0909974	1
comp652214	-0.494939	0.12192	1	comp422693	0.673437	0.091178	1
comp629227	-0.66545	0.121962	1	comp629221	-1.3825	0.0912925	1
comp630605	-0.625731	0.122026	1	comp641003	0.678494	0.0913515	1
comp608520	-0.840606	0.122188	1	comp640400	0.657519	0.0913899	1
comp645975	-0.563337	0.122199	1	comp635832	0.904397	0.0914712	1
comp626617	0.657981	0.122303	1	comp618212	-0.67751	0.0915154	1
comp653293	0.258822	0.122304	1	comp639268	0.535912	0.0916217	1
comp606277	0.406568	0.122481	1	comp633076	0.636988	0.09172	1
comp540989	-0.824433	0.12259	1	comp618771	0.52263	0.0917737	1
comp650039	0.711638	0.122634	1	comp652911	-0.5847	0.0919066	1
comp617103	0.56435	0.122662	1	comp622618	1.03793	0.0919257	1
comp629369	-0.839082	0.122702	1	comp636055	0.931179	0.0919791	1
comp589950	-0.658961	0.122815	1	comp386771	-1.06964	0.0920422	1
comp554611	0.758391	0.122946	1	comp637944	-0.525176	0.0921441	1
comp648021	-0.883452	0.122974	1	comp648391	-1.4157	0.0921524	1
comp637772	-0.566669	0.122976	1	comp641752	0.789932	0.0922603	1
comp689994	0.639547	0.123093	1	comp652778	0.518707	0.0923915	1
comp646582	-0.768638	0.12349	1	comp602112	-1.1912	0.0924747	1
comp647540	0.422162	0.123491	1	comp603652	-0.708202	0.0926197	1
comp645622	-0.420253	0.123562	1	comp608902	0.896829	0.0926482	1
comp644287	-0.586973	0.123641	1	comp643718	0.790803	0.0929604	1
comp625229	0.883449	0.123645	1	comp642369	0.990549	0.0930822	1
comp629769	-0.774785	0.123774	1	comp638001	0.91391	0.0931009	1
comp630853	-0.862955	0.123884	1	comp637678	-0.422135	0.0931023	1
comp645498	1.11486	0.123925	1	comp646009	-0.790438	0.0931438	1
comp485933	0.75042	0.124087	1	comp609741	-0.855529	0.0932338	1
comp617881	0.562187	0.124144	1	comp468708	1.38675	0.0934806	1
comp651078	0.281811	0.124233	1	comp652451	-0.769778	0.0935885	1
comp586191	-0.733115	0.12426	1	comp604773	-0.866682	0.0938404	1
comp642288	-0.355646	0.124339	1	comp611614	0.594958	0.0939464	1
comp630780	-0.833456	0.124413	1	comp400155	-1.18246	0.0939669	1
comp653050	-0.730156	0.124643	1	comp636976	1.09657	0.093967	1
comp610266	-0.859393	0.12469	1	comp648273	-0.462695	0.0940506	1
comp573781	0.951799	0.125027	1	comp643978	-0.396649	0.0940529	1
comp639429	0.721536	0.125118	1	comp630751	0.676663	0.0941019	1
comp603856	0.535102	0.125353	1	comp639143	0.759162	0.0941273	1
comp621888	-0.623642	0.125484	1	comp641737	0.479025	0.0942741	1
comp650632	-0.371603	0.125507	1	comp640117	0.886536	0.0946728	1
comp645654	-0.722146	0.125541	1	comp651484	1.75902	0.0947284	1
comp648306	1.38602	0.125692	1	comp609105	1.01042	0.0950307	1
comp637708	-0.620333	0.125896	1	comp628586	0.587056	0.095157	1
comp542236	-0.674358	0.125904	1	comp650237	-0.366859	0.0952025	1
comp524057	-0.752942	0.126068	1	comp408994	0.506496	0.0952174	1
comp628913	-1.08527	0.126068	1	comp560511	-0.839769	0.0952603	1
comp644497	-0.411529	0.126153	1	comp599620	1.13412	0.0953227	1
comp667385	-1.02336	0.126161	1	comp641046	0.626498	0.095379	1
comp651808	0.246939	0.126426	1	comp564211	0.804903	0.0954654	1
comp642842	0.688963	0.126486	1	comp631189	-0.682794	0.0955037	1
comp647086	-0.40172	0.12661	1	comp638825	-0.667578	0.0955219	1
comp625953	0.546762	0.126835	1	comp645100	-0.261389	0.0955258	1
comp603435	-0.788755	0.127082	1	comp811425	0.948948	0.0956552	1
comp649035	-0.564108	0.127271	1	comp646215	-0.962082	0.0957705	1
comp641335	-0.859899	0.127336	1	comp612027	-0.714443	0.0958395	1
comp627646	-1.17924	0.127416	1	comp643931	0.504601	0.0958807	1
comp637917	-0.404083	0.127529	1	comp640926	-0.531686	0.0958938	1
comp649632	0.731836	0.127771	1	comp630922	0.562838	0.0960644	1
comp653168	-0.341139	0.127833	1	comp592784	0.688895	0.096381	1
comp590189	-0.81358	0.12794	1	comp639643	-0.970994	0.0964983	1
comp652447	-0.601868	0.127965	1	comp607088	-0.881691	0.0968334	1
comp650534	-0.505486	0.127983	1	comp562978	0.874143	0.0969068	1
comp640759	-0.760999	0.127986	1	comp638270	0.465123	0.0971996	1
comp633743	1.2693	0.128027	1	comp621653	-0.704693	0.0972235	1
comp651290	1.88822	0.128115	1	comp629839	0.855091	0.097239	1
comp592679	-0.919179	0.128127	1	comp643473	0.376951	0.0972836	1
comp653727	0.416077	0.128136	1	comp641228	0.743346	0.0976628	1
comp646501	0.515769	0.128362	1	comp608878	0.819636	0.0979177	1
comp644317	0.692243	0.128436	1	comp651381	-0.714791	0.0980252	1
comp630799	-1.10608	0.128588	1	comp647666	-0.635767	0.0980287	1
comp632489	-0.76729	0.1286	1	comp646935	0.879334	0.0981519	1
comp617479	1.00056	0.128632	1	comp634538	-0.729838	0.0983718	1
comp642110	0.593007	0.128825	1	comp651853	0.377028	0.0984164	1
comp592784	0.618743	0.129168	1	comp609259	0.671223	0.0984383	1
comp644498	-0.448492	0.129219	1	comp639509	0.966848	0.098568	1
comp495968	-0.819005	0.129293	1	comp633975	0.815871	0.0986006	1
comp649314	-0.543427	0.129306	1	comp627831	-0.614871	0.0986816	1
comp653618	-0.45587	0.129494	1	comp641928	0.431632	0.0989264	1
comp558931	-0.632689	0.129557	1	comp634064	0.982511	0.0989298	1
comp646136	-0.747401	0.129698	1	comp435065	-0.719839	0.0991747	1
comp529881	-0.82987	0.129712	1	comp621286	0.900881	0.0992218	1
comp640500	-0.685193	0.129785	1	comp641048	-0.456969	0.0993418	1
comp629804	0.699649	0.129846	1	comp586846	-0.905365	0.0993643	1
comp618712	1.07981	0.130039	1	comp630941	-0.446703	0.0994432	1
comp635828	0.953973	0.130251	1	comp627999	0.915034	0.0995935	1
comp634845	0.872409	0.130346	1	comp625677	0.687885	0.0995958	1
comp630894	-0.315534	0.130358	1	comp636536	-0.411223	0.099687	1
comp632038	-0.87066	0.130452	1	comp463863	0.731282	0.100011	1
comp574065	0.729528	0.130545	1	comp647602	-0.715212	0.100152	1
comp638933	0.539186	0.130621	1	comp645465	0.472162	0.100155	1
comp637056	-0.366214	0.130628	1	comp603794	-0.545709	0.100162	1
comp644137	0.608327	0.130884	1	comp604944	0.983645	0.100274	1
comp619815	-0.845245	0.130937	1	comp651411	0.282603	0.100368	1
comp649752	-0.825206	0.130945	1	comp644409	-0.729741	0.100377	1
comp643004	0.536842	0.131087	1	comp645904	0.561165	0.100417	1
comp637289	0.445024	0.131269	1	comp575680	0.840273	0.100695	1
comp629929	0.378157	0.131356	1	comp639994	-0.671982	0.100777	1
comp577045	-0.697117	0.131453	1	comp638083	0.71554	0.10081	1
comp648244	-0.371378	0.131488	1	comp641825	-1.38527	0.100847	1
comp648230	0.815684	0.131643	1	comp630049	0.826107	0.100905	1
comp633992	-0.897126	0.13174	1	comp650156	-0.791425	0.100944	1
comp611976	0.606664	0.131762	1	comp607063	0.832874	0.100973	1
comp638881	-0.690483	0.131809	1	comp645778	0.284076	0.101146	1
comp643455	0.607275	0.132018	1	comp616178	-0.994206	0.101153	1
comp647631	0.527846	0.132068	1	comp650646	0.484198	0.101162	1
comp629670	0.711613	0.132119	1	comp632069	1.01581	0.101199	1
comp630827	0.587115	0.13214	1	comp642236	-0.70926	0.101211	1
comp629090	0.517245	0.132341	1	comp636416	-1.4939	0.101212	1
comp607733	-0.785215	0.132458	1	comp625443	-0.373668	0.101342	1
comp638941	1.00231	0.132548	1	comp627225	-0.95028	0.101413	1
comp646818	-0.949337	0.132551	1	comp509359	1.11772	0.10154	1
comp638427	0.352799	0.132618	1	comp607510	0.921775	0.101868	1
comp644499	-0.605798	0.132706	1	comp592750	-0.7953	0.101969	1
comp403093	0.966242	0.132721	1	comp649319	0.47961	0.10197	1
comp631773	-0.824075	0.132853	1	comp638120	1.1608	0.101998	1
comp633485	-0.874384	0.132999	1	comp652632	0.41853	0.102269	1
comp629853	0.915064	0.133126	1	comp645275	-0.980398	0.102414	1
comp632018	-0.967473	0.133226	1	comp651059	0.736794	0.102493	1
comp524187	-0.787624	0.133261	1	comp630744	0.945534	0.102524	1
comp647740	-0.477962	0.133313	1	comp597560	-0.894241	0.102693	1
comp414394	0.805319	0.133367	1	comp639859	-1.0288	0.102744	1
comp644963	-0.751726	0.133608	1	comp618719	-0.545838	0.102775	1
comp649298	0.393354	0.133629	1	comp637625	-0.811361	0.102829	1
comp607183	0.655615	0.133769	1	comp652089	0.555217	0.102877	1
comp628217	1.17777	0.133771	1	comp649152	1.08502	0.102901	1
comp651134	-0.446002	0.134162	1	comp574605	0.99986	0.102904	1
comp628271	-0.875959	0.134236	1	comp641367	1.06883	0.102913	1
comp652230	0.679119	0.134277	1	comp644762	-0.670209	0.10303	1
comp547448	-0.629333	0.134281	1	comp646598	-1.41838	0.103061	1
comp305875	-0.912906	0.134357	1	comp636282	0.74476	0.103204	1
comp654282	-0.384153	0.134387	1	comp573832	-0.61955	0.103222	1
comp639411	-0.936984	0.134427	1	comp647704	-0.414326	0.103353	1
comp642217	0.68789	0.134431	1	comp630213	-0.795095	0.103364	1
comp653379	0.528962	0.1345	1	comp635803	0.566163	0.103376	1
comp397398	0.560894	0.134529	1	comp442197	0.678583	0.103413	1
comp590621	-1.56962	0.134664	1	comp649929	-0.437136	0.103439	1
comp626141	-0.950697	0.134749	1	comp619712	0.827282	0.103548	1
comp648256	0.296027	0.134779	1	comp645934	0.693254	0.103614	1
comp646244	-0.751584	0.134783	1	comp654297	-0.323163	0.103701	1
comp649627	0.288906	0.134947	1	comp621737	0.508397	0.103748	1
comp614710	-0.857311	0.134991	1	comp644040	0.969049	0.1038	1
comp642365	-0.528094	0.135129	1	comp651692	-0.296235	0.103842	1
comp572420	0.274044	0.135408	1	comp637101	-0.61228	0.10389	1
comp530716	-0.629598	0.135468	1	comp648717	1.02093	0.103982	1
comp625814	0.651481	0.135808	1	comp614093	0.985776	0.104148	1
comp430501	0.777805	0.135897	1	comp634114	1.3485	0.104167	1
comp644197	0.343781	0.135945	1	comp648163	0.497717	0.104394	1
comp638195	-1.08684	0.136177	1	comp433043	-0.983143	0.104482	1
comp627571	0.682624	0.136189	1	comp629094	0.745138	0.104506	1
comp646168	-0.532328	0.136201	1	comp592879	-0.812234	0.104581	1
comp647947	0.412725	0.136235	1	comp649505	-0.504096	0.104598	1
comp641693	0.684065	0.136237	1	comp650548	-0.55573	0.104634	1
comp648435	-0.850265	0.136482	1	comp689994	0.71627	0.104711	1
comp648637	-0.617082	0.136608	1	comp600128	-1.23695	0.104717	1
comp646735	-0.737628	0.136677	1	comp653732	0.796047	0.104831	1
comp633094	-0.580361	0.136686	1	comp644269	0.441026	0.104981	1
comp646075	0.925487	0.136796	1	comp635641	-0.635075	0.104997	1
comp282455	-0.806388	0.136812	1	comp635817	1.04753	0.105186	1
comp643481	0.80908	0.137107	1	comp639610	-1.02359	0.105252	1
comp626201	0.408819	0.137263	1	comp606991	0.778618	0.105295	1
comp634161	-0.411696	0.137395	1	comp635062	0.381068	0.105348	1
comp641681	0.280605	0.13763	1	comp637165	-0.684096	0.10576	1
comp644162	0.347789	0.13767	1	comp644692	-0.946664	0.105839	1
comp653314	0.762394	0.137776	1	comp629854	0.993572	0.105874	1
comp643570	0.629816	0.137799	1	comp635975	0.516422	0.105881	1
comp632999	-0.717799	0.137857	1	comp612127	0.652628	0.106144	1
comp648766	1.87591	0.137922	1	comp650848	-0.384561	0.106325	1
comp637251	0.922164	0.138238	1	comp650566	0.57857	0.106373	1
comp640936	-0.3299	0.13833	1	comp630766	0.972503	0.106392	1
comp647660	-0.451819	0.138393	1	comp633111	-0.480375	0.106438	1
comp644377	0.244586	0.138673	1	comp638949	0.827889	0.106448	1
comp627100	-0.860928	0.138684	1	comp640473	-0.824287	0.106494	1
comp634772	-0.757489	0.138745	1	comp731450	-0.844288	0.10651	1
comp653107	-0.779317	0.138853	1	comp649471	-0.910138	0.106823	1
comp616003	-0.715846	0.139011	1	comp641159	0.745308	0.106965	1
comp642325	0.74898	0.139038	1	comp645793	0.694256	0.107167	1
comp650549	0.528371	0.139084	1	comp648978	-1.06258	0.107273	1
comp621275	0.436403	0.139257	1	comp650937	-0.375691	0.107296	1
comp638368	0.389893	0.139305	1	comp647977	0.548027	0.107389	1
comp640450	-0.669386	0.139385	1	comp628268	-0.334109	0.107665	1
comp628645	-0.724165	0.139398	1	comp648603	0.494989	0.107707	1
comp615617	-1.14693	0.139466	1	comp652499	-0.767589	0.107836	1
comp512576	-0.798753	0.139603	1	comp636323	-0.767093	0.108	1
comp608878	0.736793	0.139774	1	comp620122	0.957275	0.108014	1
comp598177	-0.979273	0.13978	1	comp637433	0.924639	0.108041	1
comp649473	0.292051	0.139805	1	comp612907	-0.540339	0.10807	1
comp513103	-1.16685	0.139899	1	comp645442	-0.527873	0.108144	1
comp643218	0.336543	0.140021	1	comp653719	-1.00285	0.108193	1
comp633259	-1.4895	0.140075	1	comp650476	0.416653	0.108401	1
comp635613	-0.786319	0.140081	1	comp653489	-0.649931	0.10848	1
comp616979	0.687027	0.140095	1	comp632585	0.818912	0.108575	1
comp612854	0.986512	0.140172	1	comp633503	-0.46703	0.10859	1
comp628443	0.665744	0.14042	1	comp585871	0.917609	0.108795	1
comp629103	0.889277	0.140467	1	comp643249	0.641377	0.108921	1
comp482374	2.20835	0.140492	1	comp631157	0.601957	0.108974	1
comp647835	-0.961072	0.140628	1	comp553773	-0.879249	0.108976	1
comp635288	-0.509243	0.140653	1	comp644154	-0.417359	0.109015	1
comp514810	-0.825908	0.140691	1	comp639111	1.27509	0.109123	1
comp650305	0.735004	0.140968	1	comp648610	0.737836	0.109336	1
comp628683	0.736779	0.14104	1	comp649956	1.34985	0.109423	1
comp654052	-0.475073	0.141063	1	comp643177	-0.364563	0.109448	1
comp647699	-0.755666	0.141136	1	comp644319	0.587947	0.109673	1
comp619902	-0.871273	0.141262	1	comp646175	0.374606	0.109692	1
comp573810	0.327223	0.141372	1	comp649876	0.370162	0.109917	1
comp447663	0.479835	0.141457	1	comp646912	-0.561504	0.109974	1
comp571755	-0.916697	0.141593	1	comp409065	-0.867214	0.110085	1
comp639695	0.466398	0.141671	1	comp652893	0.453775	0.110106	1
comp646546	0.51962	0.141822	1	comp638724	-0.615791	0.110158	1
comp632635	0.716957	0.141914	1	comp606293	-0.557765	0.110289	1
comp653966	0.387901	0.142004	1	comp654238	-0.617547	0.110407	1
comp629220	0.800047	0.142017	1	comp632060	0.618833	0.110506	1
comp654016	0.84649	0.142028	1	comp639333	-0.435318	0.110609	1
comp643338	-0.672482	0.142139	1	comp612815	2.77108	0.110662	1
comp653204	0.761877	0.14219	1	comp642657	0.372241	0.110745	1
comp620419	-0.935479	0.142413	1	comp646446	0.779971	0.110747	1
comp554385	0.740766	0.142456	1	comp610028	1.13991	0.110884	1
comp618328	-0.677467	0.14246	1	comp630314	0.702872	0.111127	1
comp643586	-0.935741	0.142481	1	comp650758	-0.256482	0.111198	1
comp644938	-0.572264	0.142831	1	comp652217	-0.354597	0.111401	1
comp267278	0.552699	0.142858	1	comp641739	0.953806	0.11144	1
comp651446	0.469815	0.142961	1	comp424108	-0.876765	0.111454	1
comp646538	0.335623	0.143222	1	comp648225	-0.647731	0.111488	1
comp591286	-0.730465	0.143384	1	comp646494	0.394455	0.111916	1
comp639344	0.880569	0.143554	1	comp644355	0.918377	0.111975	1
comp634092	0.470994	0.1437	1	comp633338	-0.826832	0.112004	1
comp617476	0.75325	0.143942	1	comp652555	-0.442708	0.11204	1
comp537337	-0.448161	0.143993	1	comp637479	0.799331	0.112129	1
comp628995	-0.832106	0.144037	1	comp647074	0.913629	0.112133	1
comp271699	0.503256	0.144122	1	comp634261	-0.884339	0.112211	1
comp632273	0.59507	0.144131	1	comp625378	-0.817762	0.112278	1
comp635959	-1.00694	0.144175	1	comp595450	0.729202	0.112291	1
comp609266	-0.701516	0.144201	1	comp652835	0.357745	0.112302	1
comp633024	-0.854405	0.144213	1	comp397198	-2.13813	0.112338	1
comp650294	-0.724731	0.144439	1	comp633781	-0.610707	0.112369	1
comp650701	0.540512	0.144501	1	comp587627	-0.67029	0.112397	1
comp645685	0.554905	0.14451	1	comp637598	0.937314	0.112482	1
comp637311	-0.644538	0.144515	1	comp648244	-0.389552	0.112499	1
comp628844	-0.487129	0.14452	1	comp617708	-0.561453	0.112548	1
comp653064	0.349734	0.144572	1	comp614474	0.55483	0.112596	1
comp594211	-0.825329	0.14459	1	comp642047	-0.45995	0.112675	1
comp624680	0.679965	0.144801	1	comp613429	-0.683216	0.112682	1
comp624792	-0.696716	0.144817	1	comp645656	-0.618692	0.112734	1
comp649352	-0.392714	0.145003	1	comp511451	0.999608	0.112784	1
comp646012	-0.554651	0.14501	1	comp643636	0.469805	0.112792	1
comp629246	-0.830703	0.145143	1	comp641582	0.761416	0.113195	1
comp640733	0.281151	0.145249	1	comp649837	-0.988209	0.113213	1
comp645725	0.744732	0.145389	1	comp614292	1.27381	0.113214	1
comp646480	-0.730834	0.145454	1	comp488494	0.842532	0.113302	1
comp636615	0.597515	0.145463	1	comp521884	-0.713385	0.113321	1
comp587878	1.04694	0.145565	1	comp634472	-0.658746	0.113369	1
comp636192	-0.749726	0.146018	1	comp633708	0.960253	0.113374	1
comp629466	-0.6572	0.146023	1	comp266857	0.975994	0.11343	1
comp638048	0.41486	0.146274	1	comp631654	0.634057	0.11344	1
comp615065	-0.775525	0.146348	1	comp636089	0.494476	0.113456	1
comp621125	-0.875895	0.146372	1	comp643332	0.664464	0.113559	1
comp626697	0.623787	0.146433	1	comp631666	-0.507415	0.113652	1
comp633499	-0.559705	0.14644	1	comp641112	-0.83793	0.11368	1
comp640047	-0.814174	0.146495	1	comp643251	-0.321086	0.113693	1
comp284383	-0.584685	0.146601	1	comp632848	0.964106	0.113799	1
comp635490	0.401981	0.146658	1	comp649984	-0.718227	0.113848	1
comp573591	-0.642552	0.146813	1	comp640959	-0.660052	0.11397	1
comp618016	-0.486563	0.146998	1	comp633857	0.655481	0.114037	1
comp623631	0.763611	0.147017	1	comp642044	-0.61549	0.11406	1
comp652404	-0.336932	0.147028	1	comp640839	0.796829	0.114095	1
comp388280	-0.664894	0.147071	1	comp648691	0.918349	0.114125	1
comp622852	-0.650111	0.147121	1	comp634085	0.762753	0.114193	1
comp637967	-0.877035	0.147224	1	comp631513	-1.1091	0.114194	1
comp630734	-0.844226	0.147259	1	comp629084	0.890371	0.114206	1
comp598501	0.697015	0.147318	1	comp617423	-0.483576	0.114284	1
comp590376	-0.804217	0.14742	1	comp642659	-1.14251	0.114381	1
comp645557	0.72457	0.147506	1	comp653508	-0.403777	0.114405	1
comp651323	0.262175	0.147603	1	comp649569	-0.446822	0.114409	1
comp651657	0.417081	0.147629	1	comp650746	-0.85332	0.114446	1
comp638991	-0.723563	0.147714	1	comp648767	0.764965	0.114551	1
comp649928	0.544367	0.147717	1	comp648316	0.416129	0.11463	1
comp638033	-0.727461	0.147754	1	comp497830	-0.453287	0.114638	1
comp607528	-0.446973	0.147964	1	comp641610	0.333709	0.11466	1
comp622936	-0.816447	0.148013	1	comp649271	0.594475	0.11468	1
comp623959	-1.02795	0.148053	1	comp628886	-0.729101	0.114767	1
comp623146	0.85438	0.148166	1	comp639276	-0.46252	0.114779	1
comp635232	-0.849423	0.148187	1	comp649196	0.383915	0.115019	1
comp591305	-0.774045	0.148304	1	comp614738	-0.791233	0.115035	1
comp645711	-0.872278	0.148332	1	comp269749	-0.584724	0.115096	1
comp568825	-0.754381	0.148343	1	comp637242	0.563086	0.115106	1
comp631834	-0.728803	0.148412	1	comp641528	-0.498111	0.115116	1
comp505385	0.407181	0.148504	1	comp586152	-0.892093	0.115139	1
comp643251	0.287186	0.148585	1	comp324388	-1.11874	0.115192	1
comp649960	-0.492781	0.148593	1	comp571123	-0.859763	0.115361	1
comp620336	1.20861	0.148595	1	comp651673	0.855874	0.115375	1
comp629108	-0.737555	0.14871	1	comp616969	-0.79558	0.115577	1
comp417857	0.642469	0.148753	1	comp631350	0.961613	0.115809	1
comp649674	-0.592627	0.14878	1	comp524011	-1.56206	0.115843	1
comp628890	0.658609	0.148817	1	comp647105	-0.812056	0.115927	1
comp552327	-0.433934	0.148826	1	comp646202	-0.412696	0.115952	1
comp640857	0.426989	0.148849	1	comp640641	0.494418	0.116036	1
comp639115	0.600348	0.148942	1	comp646074	0.393337	0.11604	1
comp630442	-1.5847	0.149021	1	comp621395	0.989616	0.116043	1
comp653100	-1.13317	0.149252	1	comp639375	0.818055	0.116092	1
comp409546	-0.609342	0.149385	1	comp645155	-0.603122	0.116433	1
comp645512	0.718414	0.149385	1	comp611620	0.88485	0.116473	1
comp650647	-0.411976	0.149444	1	comp651098	-0.468735	0.116574	1
comp654217	-0.448278	0.149644	1	comp649335	-0.693819	0.116576	1
comp630363	-0.744216	0.149691	1	comp511218	0.837038	0.116616	1
comp652001	0.456878	0.149791	1	comp636573	-0.524376	0.116667	1
comp586653	-0.682693	0.14983	1	comp617350	-0.536419	0.116768	1
comp392505	-0.66606	0.149893	1	comp599413	0.454563	0.116853	1
comp633562	-0.288464	0.149938	1	comp638234	0.646115	0.116861	1
comp639725	-0.626188	0.149978	1	comp639618	1.08926	0.117031	1
comp643621	-0.595935	0.149985	1	comp622607	0.877852	0.117544	1
comp649357	0.261346	0.150048	1	comp649545	0.407349	0.117697	1
comp644257	-0.9695	0.150065	1	comp646191	-0.767386	0.117699	1
comp656488	-0.767374	0.150782	1	comp646982	-0.57946	0.117748	1
comp633483	-1.05138	0.151065	1	comp645965	-0.694428	0.117793	1
comp639402	-0.875501	0.151086	1	comp647881	0.813714	0.117835	1
comp643423	0.44653	0.151111	1	comp647207	0.860828	0.117847	1
comp641329	-0.39013	0.151222	1	comp636574	-0.537604	0.117945	1
comp627367	0.47614	0.151263	1	comp608466	0.759202	0.118008	1
comp573503	0.711872	0.151349	1	comp641396	0.59956	0.118092	1
comp637205	0.274662	0.151435	1	comp619415	1.15515	0.118197	1
comp633777	-0.419428	0.151441	1	comp639123	-1.07379	0.11829	1
comp641254	-0.821298	0.151572	1	comp644614	0.648779	0.118315	1
comp629713	0.568562	0.151605	1	comp626516	-0.762553	0.118391	1
comp650870	0.248051	0.151626	1	comp603619	-0.856373	0.118517	1
comp495806	-0.716961	0.151816	1	comp639346	0.735651	0.118552	1
comp644041	-0.564964	0.151847	1	comp646349	0.882374	0.118657	1
comp632307	0.602782	0.151866	1	comp647168	-0.545215	0.118684	1
comp652103	0.641809	0.151896	1	comp627961	-0.888686	0.118702	1
comp429580	-0.773685	0.152073	1	comp633751	0.815645	0.118728	1
comp653134	0.336458	0.15213	1	comp649058	-0.327476	0.118729	1
comp639328	-0.734182	0.152195	1	comp630269	-0.757671	0.11877	1
comp636932	-0.636293	0.152211	1	comp621300	-0.915311	0.118892	1
comp592582	-0.622308	0.152364	1	comp623538	-1.50354	0.118906	1
comp639372	0.460913	0.152435	1	comp271864	0.504508	0.11901	1
comp642136	-0.532268	0.152701	1	comp651016	0.623915	0.119026	1
comp642989	-0.360355	0.152708	1	comp435591	-0.707922	0.11909	1
comp643101	-0.485449	0.152772	1	comp573891	-0.717342	0.119133	1
comp406756	-0.884264	0.152797	1	comp622483	-0.572393	0.119194	1
comp640415	0.358679	0.152852	1	comp639231	0.883166	0.119283	1
comp621696	-0.57163	0.152958	1	comp650127	0.349282	0.119291	1
comp553613	1.16104	0.152996	1	comp625403	-2.28988	0.119391	1
comp645466	0.676313	0.15302	1	comp633560	-0.957122	0.119438	1
comp573410	-0.544934	0.153086	1	comp634425	1.02609	0.119488	1
comp643527	0.839011	0.153231	1	comp637200	-0.678561	0.119567	1
comp652838	-0.935552	0.153297	1	comp643809	0.350032	0.119699	1
comp634530	-0.69564	0.153322	1	comp639329	-0.783726	0.119775	1
comp646673	-0.535318	0.153345	1	comp644946	0.956794	0.119785	1
comp633237	-0.71608	0.153412	1	comp654168	0.842686	0.119811	1
comp617781	-0.669342	0.15343	1	comp649825	-0.503816	0.119822	1
comp634056	0.923426	0.153446	1	comp569922	-0.749948	0.119871	1
comp621733	0.701482	0.153517	1	comp648443	-0.290161	0.119892	1
comp635434	-0.598618	0.153627	1	comp643962	-0.50378	0.119965	1
comp320372	0.30143	0.154101	1	comp274377	-0.636814	0.120002	1
comp634073	-0.406276	0.15428	1	comp633231	0.729855	0.120323	1
comp529889	-0.688541	0.154576	1	comp626201	-0.456377	0.120331	1
comp573389	-0.689677	0.154609	1	comp649518	-0.514442	0.120379	1
comp634178	-0.893922	0.154626	1	comp622514	0.665486	0.120406	1
comp640366	0.888177	0.154979	1	comp633383	0.920519	0.120427	1
comp439861	0.735073	0.155027	1	comp643567	-0.465197	0.120437	1
comp632219	0.299734	0.155027	1	comp643465	0.410375	0.120478	1
comp621092	-0.728099	0.155238	1	comp633653	0.718452	0.120531	1
comp606000	0.768746	0.155258	1	comp626801	-0.643872	0.12055	1
comp650764	-0.73315	0.155302	1	comp625994	-0.434055	0.120639	1
comp642629	0.276931	0.15544	1	comp651515	-0.719504	0.120748	1
comp631051	-0.309182	0.155467	1	comp654303	0.701827	0.120749	1
comp351894	-0.750995	0.155567	1	comp638922	0.767422	0.120756	1
comp615927	-0.556537	0.155583	1	comp654016	0.896324	0.12076	1
comp629127	-0.448165	0.155645	1	comp615938	0.737348	0.120772	1
comp631641	-0.853425	0.155683	1	comp647300	0.83578	0.120863	1
comp647844	0.525543	0.155728	1	comp644839	-0.775031	0.12099	1
comp622322	-0.976019	0.15583	1	comp649101	0.436343	0.120997	1
comp647724	0.378852	0.155876	1	comp654181	-0.314936	0.121015	1
comp614296	0.727104	0.155929	1	comp642365	-0.546005	0.121061	1
comp612664	0.649798	0.155966	1	comp649186	-0.605462	0.121064	1
comp643164	-0.45249	0.156071	1	comp651492	-0.292629	0.1211	1
comp637506	-0.887819	0.156093	1	comp640617	-0.507223	0.12116	1
comp602991	-0.982836	0.156124	1	comp538112	0.525499	0.121207	1
comp647175	-0.646626	0.156153	1	comp398951	-0.937323	0.121251	1
comp645132	-0.593567	0.156335	1	comp632400	0.935861	0.121313	1
comp647914	0.345808	0.156347	1	comp641061	0.783556	0.121326	1
comp631882	0.588194	0.15661	1	comp628446	-0.699048	0.121355	1
comp608528	-0.615273	0.15667	1	comp645958	0.711486	0.121431	1
comp633177	-0.740511	0.156691	1	comp649605	-0.274871	0.121513	1
comp628996	-0.63714	0.15671	1	comp528103	-0.540301	0.121534	1
comp633429	0.850533	0.156774	1	comp633012	1.02084	0.121623	1
comp667361	-0.659009	0.156791	1	comp591776	-1.15889	0.121731	1
comp617112	-0.845748	0.156805	1	comp640737	-0.71077	0.12174	1
comp622800	-1.02998	0.156891	1	comp641642	-0.772236	0.121762	1
comp637268	0.332492	0.156926	1	comp634735	-1.05879	0.121911	1
comp611794	0.548208	0.15697	1	comp612332	0.810349	0.121969	1
comp646799	-0.722029	0.157241	1	comp288140	0.990217	0.122022	1
comp627467	-0.574792	0.157346	1	comp643296	0.740572	0.12206	1
comp607823	0.704848	0.157462	1	comp636886	-0.921932	0.122085	1
comp641878	0.503315	0.157676	1	comp643802	0.356639	0.122176	1
comp637607	0.629866	0.157688	1	comp639414	0.895407	0.122195	1
comp360362	0.676165	0.157689	1	comp651701	-0.656705	0.122242	1
comp653520	0.267294	0.157711	1	comp635214	0.383436	0.122248	1
comp616485	-0.531429	0.157921	1	comp633638	0.957631	0.122309	1
comp573780	-0.775912	0.157963	1	comp637969	1.04549	0.122462	1
comp627472	-0.785354	0.157967	1	comp648250	-0.351803	0.122488	1
comp572800	0.570752	0.15816	1	comp651385	-0.476644	0.122705	1
comp623173	-0.752007	0.158411	1	comp626945	1.0793	0.122834	1
comp643366	-0.320964	0.158456	1	comp642115	-0.387271	0.122886	1
comp275857	-0.667094	0.158634	1	comp632915	0.840644	0.123048	1
comp610958	0.699404	0.158756	1	comp641687	-0.557258	0.12312	1
comp643325	-0.388113	0.158782	1	comp652259	0.468716	0.123128	1
comp644034	0.797461	0.158935	1	comp639611	1.04862	0.123144	1
comp654315	0.46315	0.159022	1	comp640718	0.80783	0.123198	1
comp652255	0.281457	0.15916	1	comp627381	1.43515	0.123376	1
comp639144	0.349264	0.159209	1	comp653644	-0.775657	0.123407	1
comp657869	-0.783475	0.159225	1	comp629977	1.0289	0.123503	1
comp635924	1.02618	0.159429	1	comp617811	0.863172	0.123514	1
comp652931	-0.27359	0.159538	1	comp629690	0.877537	0.123591	1
comp645957	-0.657702	0.159617	1	comp455566	-1.03955	0.123639	1
comp635514	0.265201	0.159691	1	comp641615	1.17753	0.123838	1
comp642445	-0.767416	0.159716	1	comp640983	-0.555258	0.124054	1
comp633338	-0.762914	0.159819	1	comp651185	0.461302	0.124089	1
comp573582	-0.539071	0.160131	1	comp614479	0.720901	0.124113	1
comp607801	0.652116	0.160335	1	comp638923	0.97481	0.124113	1
comp635331	0.448546	0.160659	1	comp628326	-0.405782	0.124183	1
comp643814	0.434316	0.160689	1	comp699021	0.620643	0.124212	1
comp643543	-0.750477	0.160691	1	comp644024	0.662219	0.124239	1
comp633581	-0.68973	0.160732	1	comp627567	0.690395	0.124303	1
comp650553	0.637354	0.16077	1	comp642095	-0.270586	0.124324	1
comp603935	-0.691451	0.160802	1	comp630637	-0.539177	0.124389	1
comp648885	-0.310206	0.160834	1	comp628174	-0.717712	0.124398	1
comp651375	0.471496	0.160871	1	comp636196	-0.897206	0.124426	1
comp648198	-0.805403	0.160967	1	comp651036	0.6275	0.124439	1
comp648475	-0.435135	0.161222	1	comp629332	0.618143	0.12457	1
comp643169	-0.480593	0.161301	1	comp637943	1.05366	0.124691	1
comp651460	-0.766616	0.161455	1	comp638615	0.710365	0.124984	1
comp645338	-0.877657	0.161497	1	comp557882	0.522539	0.125147	1
comp647719	-0.6384	0.161553	1	comp630366	0.447708	0.125227	1
comp642751	-0.491208	0.161571	1	comp573614	-0.632083	0.125525	1
comp592734	1.12903	0.161572	1	comp621911	-0.852132	0.125566	1
comp624157	0.656313	0.16159	1	comp611294	-0.571572	0.125586	1
comp648108	-0.460324	0.161608	1	comp615970	-0.902343	0.125589	1
comp623429	-0.663488	0.161822	1	comp265997	-0.895119	0.125614	1
comp641392	0.271238	0.16183	1	comp642671	-0.43112	0.125662	1
comp643873	-0.588532	0.161983	1	comp641368	0.623765	0.125742	1
comp638638	0.763755	0.16224	1	comp652191	0.980734	0.125757	1
comp642334	0.954502	0.162289	1	comp636100	0.982796	0.125949	1
comp410176	-0.650141	0.162414	1	comp639400	0.734467	0.126068	1
comp573794	-0.896014	0.162482	1	comp639205	0.57812	0.126283	1
comp635172	0.476484	0.16249	1	comp648340	-0.322025	0.126288	1
comp602607	0.55591	0.162514	1	comp636187	-0.877518	0.126368	1
comp641773	0.905717	0.162518	1	comp642689	-0.366209	0.126394	1
comp604479	0.374486	0.162647	1	comp632344	0.462093	0.126629	1
comp757220	-0.714608	0.162933	1	comp608698	-0.71811	0.126631	1
comp634144	0.403149	0.163083	1	comp639441	0.334516	0.12665	1
comp628793	-0.637877	0.163084	1	comp629636	-0.524038	0.126743	1
comp549467	-0.526331	0.163195	1	comp544927	0.928368	0.126801	1
comp639820	-0.663311	0.16331	1	comp646184	1.09746	0.126822	1
comp630503	-0.922467	0.163489	1	comp644997	0.729467	0.126828	1
comp636877	0.776408	0.16369	1	comp645403	-0.467172	0.126839	1
comp639288	-0.635313	0.163715	1	comp652456	-0.436491	0.12685	1
comp643380	0.5973	0.163983	1	comp480024	-0.842116	0.126879	1
comp620700	0.45686	0.164223	1	comp541275	0.919203	0.126881	1
comp647425	-0.541104	0.164258	1	comp631998	1.08923	0.126889	1
comp634991	-0.285133	0.164327	1	comp642502	0.704977	0.126913	1
comp653906	-0.348627	0.164423	1	comp646771	-0.361781	0.127023	1
comp646021	-0.682718	0.164572	1	comp614385	-0.651187	0.1271	1
comp650838	0.358831	0.164769	1	comp578663	-0.625388	0.127121	1
comp611025	-0.490261	0.16492	1	comp642931	-0.952751	0.127142	1
comp631640	0.85564	0.164952	1	comp643619	-0.788261	0.127181	1
comp617340	0.768158	0.16496	1	comp639250	-0.782925	0.127242	1
comp640212	0.550664	0.164972	1	comp336328	0.8507	0.127325	1
comp600745	-0.656532	0.164996	1	comp654020	0.817597	0.12733	1
comp607742	-0.680121	0.165043	1	comp617981	-0.515468	0.127355	1
comp642123	-0.69347	0.165146	1	comp585790	-0.921122	0.127403	1
comp637589	-0.643782	0.165261	1	comp651333	-0.411308	0.127462	1
comp642449	-0.688459	0.165269	1	comp607578	-0.7249	0.12748	1
comp598728	0.510121	0.165399	1	comp648076	-0.377544	0.127624	1
comp644758	-0.669443	0.165476	1	comp573730	0.761239	0.127969	1
comp650400	0.392726	0.165538	1	comp636059	0.569377	0.128299	1
comp638259	-0.953277	0.165637	1	comp652029	-0.420496	0.128413	1
comp630529	-0.773549	0.165811	1	comp638078	1.20998	0.12844	1
comp429709	-0.887056	0.165876	1	comp628307	0.858521	0.128442	1
comp654310	0.733928	0.166025	1	comp636957	-0.778209	0.128502	1
comp561155	-1.15642	0.16605	1	comp649209	-0.340388	0.128794	1
comp627657	-0.505288	0.166338	1	comp618369	-0.752836	0.128954	1
comp652818	0.281168	0.166529	1	comp602154	0.86571	0.129016	1
comp632042	-0.798215	0.166607	1	comp631611	0.653393	0.12907	1
comp637926	0.466565	0.166645	1	comp653139	-1.81014	0.129116	1
comp641009	-0.795097	0.166733	1	comp626210	0.964463	0.129117	1
comp639551	-0.547125	0.166819	1	comp647552	-0.381755	0.129165	1
comp587733	-0.702011	0.166887	1	comp638999	0.671749	0.129228	1
comp638598	-0.595023	0.16702	1	comp646413	-2.39617	0.129364	1
comp649599	0.336092	0.16709	1	comp636506	-1.00337	0.129423	1
comp610272	0.423007	0.167153	1	comp628145	0.550761	0.129465	1
comp635773	-0.719378	0.167166	1	comp473122	0.394756	0.129601	1
comp611801	-0.770389	0.167513	1	comp575683	0.712194	0.129611	1
comp607760	-0.696778	0.16754	1	comp617604	-0.708382	0.129616	1
comp640163	-0.778005	0.167567	1	comp626462	0.556311	0.129651	1
comp642481	0.293285	0.167579	1	comp612376	-0.678333	0.129663	1
comp639998	0.458997	0.167581	1	comp611338	-0.557666	0.129865	1
comp632014	0.783412	0.167667	1	comp621026	-0.532171	0.129879	1
comp652381	0.382289	0.167792	1	comp651663	-0.600932	0.129999	1
comp604809	-0.737368	0.16783	1	comp646837	-0.705137	0.130043	1
comp640710	-0.495704	0.167851	1	comp642511	-0.62205	0.130109	1
comp638153	-0.606908	0.167875	1	comp628770	-0.58235	0.13015	1
comp640802	0.607465	0.167941	1	comp639936	0.902996	0.130176	1
comp638512	-0.625965	0.168291	1	comp605225	0.54792	0.130208	1
comp653178	-0.511784	0.168396	1	comp621124	0.970232	0.130223	1
comp635518	0.527095	0.168408	1	comp652304	0.849264	0.130314	1
comp637618	0.269633	0.168428	1	comp634753	-0.532979	0.130445	1
comp653728	-0.769203	0.168438	1	comp641560	0.660911	0.130459	1
comp238897	0.666637	0.16847	1	comp646793	-0.464546	0.130784	1
comp643108	-0.559107	0.16854	1	comp636586	0.571613	0.130824	1
comp650806	-0.339858	0.168581	1	comp654144	-0.530963	0.130831	1
comp653819	0.500705	0.168658	1	comp336476	0.812377	0.131231	1
comp622364	-0.722603	0.168859	1	comp626899	0.950461	0.131248	1
comp634307	0.33473	0.168873	1	comp649060	0.649821	0.131568	1
comp458870	-0.794131	0.168893	1	comp633011	0.486923	0.131772	1
comp629891	1.23958	0.169005	1	comp652875	0.320539	0.131807	1
comp639351	-0.764772	0.169028	1	comp643059	1.07239	0.13185	1
comp698113	0.945064	0.169033	1	comp605761	0.752666	0.13195	1
comp651622	0.516048	0.16914	1	comp656660	-0.744707	0.132049	1
comp649252	-0.64348	0.169162	1	comp645568	-0.95855	0.13209	1
comp631489	-0.47374	0.169174	1	comp622349	0.827337	0.132203	1
comp636398	0.53624	0.16932	1	comp616020	1.00343	0.132261	1
comp634680	-0.631596	0.169333	1	comp637473	0.538259	0.132375	1
comp633123	-0.823817	0.169451	1	comp596781	-0.952139	0.132456	1
comp641862	0.25945	0.169543	1	comp651813	-0.974433	0.132642	1
comp650956	-0.568018	0.17008	1	comp543911	-0.786819	0.132685	1
comp634749	0.708324	0.170139	1	comp417824	0.941763	0.132689	1
comp654195	-0.618938	0.170208	1	comp642861	-0.40847	0.132982	1
comp633686	0.603725	0.170241	1	comp623186	-0.609031	0.133068	1
comp644288	-0.571261	0.170243	1	comp562904	-0.56041	0.133131	1
comp641246	-0.619227	0.170301	1	comp633295	-0.540487	0.133614	1
comp638615	-0.641695	0.170333	1	comp653976	-0.509002	0.133657	1
comp616441	0.550674	0.170402	1	comp631601	-0.772674	0.133717	1
comp635687	-0.583887	0.170467	1	comp647503	0.313509	0.133721	1
comp611237	0.758123	0.170497	1	comp639540	-1.05345	0.133805	1
comp639500	-0.401216	0.170682	1	comp644904	0.603963	0.134045	1
comp636486	-0.673481	0.170717	1	comp639161	0.778135	0.134072	1
comp556778	-0.781125	0.170837	1	comp592664	-0.390107	0.134101	1
comp645637	0.888629	0.171009	1	comp641469	0.45213	0.134123	1
comp523790	-0.855966	0.171014	1	comp631723	-0.404547	0.134192	1
comp653579	-0.511281	0.171021	1	comp634282	0.756624	0.134297	1
comp648367	0.613332	0.171041	1	comp647263	0.641787	0.134345	1
comp647237	-0.51461	0.171138	1	comp618356	-0.49242	0.134459	1
comp632811	-0.742047	0.171298	1	comp624339	0.820298	0.134855	1
comp651394	0.24845	0.171673	1	comp572610	-1.29359	0.135181	1
comp625872	-0.559375	0.171698	1	comp637026	-0.427339	0.135241	1
comp609855	-0.483689	0.171881	1	comp617152	0.704798	0.135254	1
comp530250	-0.582311	0.171935	1	comp609647	0.772044	0.135531	1
comp495657	-0.665913	0.171991	1	comp653312	0.375832	0.135556	1
comp644660	-0.289566	0.172085	1	comp647818	0.54585	0.135746	1
comp642250	-0.660486	0.172123	1	comp629621	0.737019	0.135772	1
comp622437	0.662854	0.172147	1	comp642811	0.750143	0.135785	1
comp651568	0.71319	0.172187	1	comp337645	1.07351	0.13586	1
comp636759	0.26251	0.172232	1	comp639464	0.644972	0.136012	1
comp606927	0.385438	0.172262	1	comp638101	0.671918	0.136044	1
comp641755	-0.829928	0.17235	1	comp652728	-0.415458	0.136111	1
comp649574	0.280347	0.172359	1	comp529215	0.663132	0.13621	1
comp573871	-0.75397	0.172402	1	comp622437	-0.779729	0.136265	1
comp649108	-0.616258	0.172578	1	comp648441	-0.44267	0.136338	1
comp647291	0.66213	0.17279	1	comp653536	-0.298338	0.136462	1
comp653362	0.419611	0.17314	1	comp635805	-0.521402	0.136642	1
comp628312	-0.825862	0.173295	1	comp595703	-0.823718	0.136645	1
comp636920	-0.515754	0.173438	1	comp472380	-0.66166	0.136755	1
comp634116	-0.563808	0.173442	1	comp645055	0.403413	0.136809	1
comp634167	1.15854	0.173565	1	comp636958	1.85326	0.136816	1
comp627187	0.294199	0.173785	1	comp636465	-0.373586	0.137131	1
comp573524	0.294233	0.173788	1	comp644535	-0.666651	0.137343	1
comp635500	-0.573074	0.173817	1	comp638984	0.393135	0.1374	1
comp631340	-0.517843	0.173855	1	comp641281	-0.499362	0.13741	1
comp651673	0.792268	0.173856	1	comp642819	1.19251	0.137975	1
comp640482	0.27635	0.173888	1	comp640827	0.492816	0.138013	1
comp641830	-0.433128	0.173935	1	comp634886	0.796238	0.138067	1
comp641546	-0.626451	0.174059	1	comp634137	-0.635304	0.138179	1
comp640677	0.552559	0.174091	1	comp619079	0.847751	0.13826	1
comp661358	0.486619	0.174178	1	comp640429	0.364503	0.138505	1
comp645863	0.70403	0.174186	1	comp643271	-0.360266	0.13856	1
comp628132	-0.501622	0.174271	1	comp636151	-0.472942	0.138579	1
comp647334	-0.671462	0.174344	1	comp620583	0.978875	0.138684	1
comp652173	-0.879288	0.174347	1	comp647138	-0.384663	0.138723	1
comp628850	-0.794955	0.174513	1	comp401671	0.753106	0.138752	1
comp462331	-0.694232	0.17454	1	comp635452	0.627715	0.138768	1
comp654336	-0.662816	0.174708	1	comp649083	0.350752	0.138809	1
comp636449	-0.552087	0.174792	1	comp294286	-0.683963	0.13885	1
comp638555	-0.440504	0.174857	1	comp633813	-0.593505	0.138881	1
comp645084	0.442173	0.174948	1	comp636949	-0.665244	0.138987	1
comp644752	0.50549	0.175036	1	comp645989	0.502052	0.139152	1
comp630738	-0.849572	0.175086	1	comp597686	-0.459792	0.139186	1
comp617321	0.525175	0.175133	1	comp640971	0.960801	0.139317	1
comp592383	0.514613	0.175209	1	comp636341	0.994457	0.139347	1
comp639825	0.76252	0.175283	1	comp644251	0.801458	0.139415	1
comp652067	0.211389	0.175289	1	comp639846	-0.77629	0.139599	1
comp647704	0.343379	0.175428	1	comp341948	-1.85337	0.139618	1
comp642198	-0.345033	0.17547	1	comp379989	-0.844711	0.139748	1
comp652213	0.261508	0.175472	1	comp651081	0.836473	0.139831	1
comp570166	-0.795533	0.175498	1	comp578359	-0.74068	0.139856	1
comp572921	-0.554539	0.175528	1	comp651247	0.86448	0.139868	1
comp652520	-0.528245	0.175579	1	comp621227	-0.49457	0.13993	1
comp632732	-0.805661	0.175631	1	comp638355	0.557032	0.139953	1
comp642436	-0.281917	0.175673	1	comp543693	0.75501	0.14007	1
comp643433	0.588505	0.175761	1	comp652989	-0.376513	0.140215	1
comp641476	0.355924	0.176003	1	comp640537	0.770188	0.140238	1
comp660155	-0.617024	0.176047	1	comp610955	0.68424	0.140263	1
comp616754	0.306579	0.1761	1	comp640911	0.800221	0.140292	1
comp648138	0.268578	0.176152	1	comp843249	-0.996083	0.140308	1
comp651466	0.321319	0.176188	1	comp629203	-0.485449	0.140311	1
comp644486	0.380383	0.176202	1	comp639505	0.75172	0.140362	1
comp639268	-0.431793	0.176215	1	comp654240	-0.390579	0.140376	1
comp619282	0.737689	0.176266	1	comp639496	-0.323994	0.14042	1
comp532756	-0.751343	0.17636	1	comp644685	-0.487503	0.140559	1
comp647253	-0.616216	0.176474	1	comp637096	0.824371	0.140595	1
comp647206	0.326458	0.176483	1	comp644732	-1.01317	0.140602	1
comp636849	-0.681167	0.176497	1	comp628909	0.961373	0.140611	1
comp634471	-0.515235	0.176541	1	comp621340	-0.766606	0.140618	1
comp647301	0.393148	0.176542	1	comp647575	0.489491	0.140744	1
comp654086	-0.39978	0.176709	1	comp643882	0.539874	0.140845	1
comp652560	0.521133	0.176709	1	comp639802	-0.467478	0.140995	1
comp671312	-1.02669	0.176779	1	comp645223	-0.212953	0.141073	1
comp559896	-0.429245	0.176885	1	comp647387	0.48257	0.141206	1
comp644687	-0.451241	0.176955	1	comp642681	-0.298645	0.14122	1
comp643213	-1.11022	0.177017	1	comp644991	0.916879	0.141411	1
comp639182	-0.795067	0.177029	1	comp529051	-0.445934	0.141447	1
comp650643	0.900254	0.177179	1	comp645254	0.800276	0.141532	1
comp643913	-0.545984	0.177194	1	comp550687	-0.862113	0.141564	1
comp623606	-0.618264	0.177207	1	comp650838	-0.379694	0.141583	1
comp628499	-0.555025	0.177213	1	comp640499	0.583035	0.14165	1
comp241827	-0.701707	0.177232	1	comp575520	0.789002	0.141711	1
comp617776	-0.795561	0.177373	1	comp274057	-0.487269	0.141769	1
comp625108	-0.623341	0.177448	1	comp637613	0.574346	0.141819	1
comp605629	-0.713578	0.177491	1	comp636015	-0.286517	0.141876	1
comp638205	0.490077	0.177622	1	comp641763	-0.623309	0.141882	1
comp435591	-0.593142	0.177646	1	comp651992	-0.94878	0.141936	1
comp621653	-0.598711	0.177702	1	comp552702	-0.820939	0.142023	1
comp577256	-0.78568	0.177827	1	comp626090	-0.47249	0.142025	1
comp654168	0.736717	0.177918	1	comp605018	0.490548	0.142062	1
comp642883	-0.332013	0.177937	1	comp651278	0.477627	0.142182	1
comp649951	0.763577	0.178062	1	comp653031	0.340912	0.142263	1
comp641373	0.768972	0.178224	1	comp610103	-0.535441	0.142274	1
comp642935	0.759974	0.178237	1	comp636479	0.590549	0.142275	1
comp625022	0.685393	0.178259	1	comp654171	0.691169	0.142311	1
comp630576	0.445124	0.178282	1	comp643280	1.29328	0.14243	1
comp625694	0.609246	0.178357	1	comp652333	0.323047	0.142445	1
comp521530	-0.741737	0.17837	1	comp712496	0.864165	0.142448	1
comp652072	0.70651	0.178444	1	comp423732	0.621813	0.142499	1
comp643571	-0.348491	0.17859	1	comp633335	0.899182	0.142521	1
comp636694	-0.580638	0.178675	1	comp640251	-1.68517	0.142616	1
comp649101	-0.37816	0.178724	1	comp642402	0.827447	0.142727	1
comp627578	-0.51783	0.178753	1	comp644967	-0.483807	0.142739	1
comp618720	-0.559816	0.178808	1	comp641405	-0.367259	0.142983	1
comp638999	-0.606005	0.178965	1	comp653937	1.1835	0.143165	1
comp650254	0.524778	0.179123	1	comp647507	-0.437099	0.143202	1
comp635446	0.740829	0.179129	1	comp608773	-0.834061	0.14328	1
comp625839	-0.42578	0.179203	1	comp651751	-0.529159	0.143466	1
comp573761	0.839804	0.179275	1	comp633394	-0.617251	0.143524	1
comp649074	0.881322	0.179336	1	comp650006	-0.428686	0.143593	1
comp644456	-0.471715	0.179373	1	comp647025	-0.663049	0.143601	1
comp626930	0.565731	0.179461	1	comp622250	0.694751	0.143777	1
comp642001	-0.550689	0.179771	1	comp652291	0.833036	0.143821	1
comp648107	-0.718564	0.179807	1	comp630749	-0.516839	0.143916	1
comp628154	-0.743107	0.179819	1	comp632724	-0.502564	0.144116	1
comp648950	0.330011	0.179839	1	comp651666	0.989921	0.144222	1
comp646902	-0.750788	0.179859	1	comp631150	0.872438	0.144257	1
comp648847	0.291516	0.179873	1	comp644658	0.378896	0.144315	1
comp621668	-0.506764	0.179965	1	comp572937	0.518222	0.14439	1
comp650579	0.227153	0.180099	1	comp643030	-0.630899	0.144461	1
comp530256	-0.427956	0.180184	1	comp647451	0.514054	0.144494	1
comp651977	-0.799403	0.180289	1	comp650599	0.750048	0.144557	1
comp571626	-0.605218	0.180416	1	comp630548	0.515584	0.14459	1
comp648281	-0.446189	0.180616	1	comp645200	0.336663	0.144605	1
comp649858	-0.495779	0.180644	1	comp529142	-0.51099	0.144613	1
comp610289	-0.628304	0.181048	1	comp653621	0.921667	0.144654	1
comp622406	0.53344	0.181269	1	comp631674	0.729162	0.144714	1
comp615922	-0.654853	0.181401	1	comp649850	-0.536206	0.14472	1
comp648130	0.192981	0.181587	1	comp572743	-0.554192	0.144976	1
comp651154	-0.773947	0.181605	1	comp639752	0.564536	0.145031	1
comp650330	-0.570274	0.181772	1	comp641369	0.724177	0.145058	1
comp629375	0.302627	0.181818	1	comp642213	0.785794	0.145092	1
comp635975	-0.430534	0.181836	1	comp652527	0.580359	0.145561	1
comp635388	-0.625484	0.181944	1	comp642013	0.430048	0.14564	1
comp633930	-0.299792	0.181982	1	comp639351	0.780298	0.146025	1
comp604915	-0.646849	0.182027	1	comp642514	-0.542292	0.146082	1
comp644856	0.419962	0.182124	1	comp640240	0.477956	0.146116	1
comp643550	-0.70417	0.182137	1	comp638332	0.315087	0.146132	1
comp614038	0.382585	0.182139	1	comp610008	-0.565913	0.146192	1
comp647246	-0.542856	0.182174	1	comp621612	0.794295	0.146267	1
comp644167	0.51778	0.182327	1	comp611399	0.681043	0.14631	1
comp649061	0.325475	0.182349	1	comp628480	0.719912	0.14636	1
comp645998	-0.539738	0.182395	1	comp628287	-0.518478	0.146537	1
comp645527	-0.350482	0.18242	1	comp632311	0.835455	0.146576	1
comp618565	0.574719	0.182439	1	comp556354	0.839868	0.146637	1
comp576337	-0.591938	0.182479	1	comp618591	-0.947052	0.146647	1
comp543911	-0.695968	0.182499	1	comp369420	-0.46238	0.146664	1
comp618345	-0.938927	0.182559	1	comp550677	-0.923845	0.146857	1
comp618369	-0.698769	0.182683	1	comp627484	-0.484884	0.146969	1
comp620341	0.584855	0.182847	1	comp623985	-0.543643	0.147006	1
comp643770	0.591241	0.182967	1	comp635619	0.774233	0.14712	1
comp644175	0.685424	0.183048	1	comp652808	-0.594608	0.147313	1
comp639132	0.54109	0.183146	1	comp617836	0.917673	0.147334	1
comp640668	-0.793588	0.183227	1	comp618364	-0.449401	0.147576	1
comp643472	-0.82429	0.183379	1	comp638208	0.664899	0.147593	1
comp644738	0.654305	0.183434	1	comp604409	-0.769923	0.147691	1
comp630161	-0.702012	0.183483	1	comp640358	0.673898	0.147694	1
comp628628	0.506939	0.18353	1	comp650656	0.811816	0.147736	1
comp640423	-0.900785	0.183582	1	comp647453	0.387568	0.147754	1
comp631569	-0.50118	0.183643	1	comp651928	0.379647	0.147857	1
comp613717	0.413633	0.183691	1	comp644808	0.508358	0.147861	1
comp653048	0.299311	0.183847	1	comp632390	0.320776	0.14797	1
comp652883	-0.618583	0.184006	1	comp272031	-0.388973	0.148201	1
comp324752	0.627553	0.184144	1	comp645763	-0.50105	0.148333	1
comp652866	-0.498048	0.184153	1	comp645241	-0.623838	0.148333	1
comp645225	0.320899	0.184271	1	comp636515	0.810876	0.14858	1
comp614479	-0.642954	0.184397	1	comp629410	1.0263	0.148581	1
comp633512	0.346292	0.184413	1	comp633045	0.663478	0.14885	1
comp607497	0.2571	0.18445	1	comp649977	-0.277251	0.148989	1
comp625027	-0.458275	0.184489	1	comp655525	-0.684988	0.149262	1
comp647302	0.380613	0.184565	1	comp613136	0.613745	0.14939	1
comp629421	0.594273	0.184873	1	comp639965	-0.637665	0.149593	1
comp627784	0.439944	0.184988	1	comp647644	-0.486662	0.149725	1
comp650545	-0.427529	0.185066	1	comp632514	-0.542563	0.149744	1
comp607306	0.625792	0.185244	1	comp643835	1.00586	0.149876	1
comp607777	-0.68988	0.185268	1	comp645696	0.591033	0.149952	1
comp642319	-0.636674	0.185274	1	comp628815	0.677921	0.149982	1
comp644307	-0.479474	0.185299	1	comp530650	-0.656959	0.150008	1
comp647558	-0.397378	0.185307	1	comp628375	-0.704139	0.150037	1
comp643456	0.351721	0.18545	1	comp628184	-0.429287	0.150048	1
comp434249	0.756377	0.185526	1	comp642871	-0.336523	0.150342	1
comp617104	-0.626139	0.185593	1	comp650154	0.54393	0.150358	1
comp595221	0.539641	0.185596	1	comp572662	0.764168	0.150363	1
comp420265	0.340852	0.185645	1	comp641074	0.569256	0.150379	1
comp610066	-0.608425	0.18566	1	comp632656	-0.709726	0.150424	1
comp645406	-0.377912	0.185668	1	comp269690	0.62555	0.150463	1
comp629598	-0.681165	0.185904	1	comp653920	-0.57424	0.150472	1
comp632328	0.681383	0.186114	1	comp643022	-0.680645	0.150671	1
comp646863	-0.666599	0.186135	1	comp462933	-0.747537	0.150713	1
comp632154	0.459614	0.186289	1	comp631667	0.83803	0.150779	1
comp645062	-0.398062	0.186353	1	comp651836	-0.361957	0.150816	1
comp631453	0.817833	0.186401	1	comp592484	-0.614968	0.150853	1
comp305905	0.466832	0.186438	1	comp644378	0.54031	0.150884	1
comp646526	-0.780487	0.186479	1	comp633028	0.836186	0.150968	1
comp650829	0.425275	0.18651	1	comp609456	0.604085	0.150975	1
comp289238	0.459722	0.186582	1	comp642318	0.347817	0.151014	1
comp627940	-0.510018	0.186614	1	comp648068	-0.285594	0.151073	1
comp640433	-0.601998	0.186671	1	comp626198	1.07242	0.151251	1
comp642506	0.389532	0.186676	1	comp653714	-0.486528	0.151282	1
comp605165	0.752469	0.186771	1	comp640013	0.838878	0.151309	1
comp618288	-0.68222	0.186957	1	comp642278	-0.251372	0.151374	1
comp651718	-0.322748	0.186967	1	comp633088	0.393045	0.151477	1
comp634542	0.926475	0.187163	1	comp644095	0.869977	0.151563	1
comp650724	-0.61798	0.187214	1	comp653987	-0.320293	0.151614	1
comp607254	0.649903	0.187373	1	comp652894	-0.25776	0.151688	1
comp637774	-0.51623	0.187379	1	comp630019	-0.719848	0.152098	1
comp647805	0.36583	0.187408	1	comp632244	-0.678059	0.152391	1
comp649976	0.848672	0.187457	1	comp635098	-0.407973	0.152521	1
comp639165	-0.614271	0.187578	1	comp642028	0.658691	0.152695	1
comp573337	-0.583896	0.187879	1	comp653841	0.388305	0.152746	1
comp641716	0.331128	0.1879	1	comp273763	1.02153	0.153106	1
comp611869	0.464681	0.188042	1	comp299271	0.63484	0.153165	1
comp633244	0.341285	0.188174	1	comp638715	-0.683727	0.153264	1
comp647398	0.367909	0.188234	1	comp638891	0.575103	0.153272	1
comp653601	0.306793	0.188277	1	comp625474	0.631606	0.15339	1
comp647650	0.373333	0.188315	1	comp642250	-0.654209	0.153417	1
comp633758	0.257806	0.188379	1	comp630446	-0.824937	0.15346	1
comp640317	-0.49521	0.188394	1	comp628513	-0.331248	0.153468	1
comp435442	-0.943833	0.188481	1	comp649173	-0.299036	0.153487	1
comp647329	0.374226	0.188634	1	comp629189	-1.14048	0.153527	1
comp630118	0.346959	0.189116	1	comp654018	0.472025	0.153543	1
comp651164	0.196587	0.189199	1	comp610170	0.803134	0.153608	1
comp647300	-0.672438	0.189373	1	comp607891	0.892141	0.153678	1
comp647855	-0.495169	0.189384	1	comp645539	-0.486325	0.153695	1
comp653428	-0.233944	0.189401	1	comp635667	0.644144	0.15372	1
comp625070	-0.695356	0.189437	1	comp606100	1.05865	0.15376	1
comp648324	-0.796449	0.189502	1	comp644656	0.365156	0.153857	1
comp631923	0.50095	0.189605	1	comp648658	-0.337549	0.154025	1
comp644181	0.719819	0.189809	1	comp628919	-0.440994	0.154223	1
comp649311	-1.63053	0.189874	1	comp641938	1.06408	0.15426	1
comp648759	0.705803	0.189917	1	comp642074	0.650842	0.154464	1
comp624200	0.359751	0.190089	1	comp653029	-0.367733	0.154496	1
comp634735	-0.901733	0.190165	1	comp654299	0.716396	0.15473	1
comp639208	0.293063	0.190236	1	comp524431	-0.646969	0.154775	1
comp637351	-0.824627	0.190254	1	comp652897	-0.469093	0.154806	1
comp630873	0.667387	0.190497	1	comp630315	0.775768	0.154861	1
comp632124	-0.663728	0.190656	1	comp640057	0.799829	0.154951	1
comp643864	0.278708	0.190757	1	comp638552	-0.673255	0.155006	1
comp636542	0.270698	0.190795	1	comp627532	0.643518	0.155055	1
comp631663	-0.609781	0.190798	1	comp644599	-0.579827	0.155058	1
comp643269	-0.519047	0.190867	1	comp643161	0.47395	0.155064	1
comp621542	-0.690864	0.191095	1	comp623146	0.858994	0.155232	1
comp636451	-0.542047	0.191193	1	comp614560	-0.477642	0.15532	1
comp615271	0.358662	0.191202	1	comp626951	-0.464053	0.15551	1
comp638702	-0.483721	0.191296	1	comp652914	-0.715867	0.155511	1
comp617233	0.480293	0.191335	1	comp643649	-0.734023	0.155562	1
comp606625	0.396262	0.191443	1	comp641104	0.564379	0.155584	1
comp635334	0.326035	0.191505	1	comp635498	0.809528	0.155751	1
comp527647	-0.772743	0.191595	1	comp615399	0.834768	0.155772	1
comp645568	0.829914	0.191611	1	comp642719	0.415195	0.155821	1
comp648259	-0.552592	0.191673	1	comp638071	-1.17111	0.15587	1
comp631742	-0.584363	0.191675	1	comp573084	-0.49489	0.155928	1
comp652185	0.604171	0.19172	1	comp650578	-0.568167	0.15609	1
comp639560	0.450261	0.191816	1	comp649968	0.653909	0.156103	1
comp644239	0.357381	0.191816	1	comp635336	-0.752603	0.156103	1
comp651233	-0.426272	0.191877	1	comp648043	-0.40347	0.156116	1
comp597891	-0.704862	0.192132	1	comp653749	0.672846	0.156158	1
comp619686	0.713468	0.192157	1	comp653497	0.766653	0.156267	1
comp644878	0.256024	0.19219	1	comp645243	-0.63947	0.156316	1
comp644813	0.376073	0.192222	1	comp641802	0.703103	0.156356	1
comp625993	0.42552	0.192275	1	comp625659	-0.588599	0.156405	1
comp577115	-0.814394	0.192321	1	comp569078	0.834291	0.156554	1
comp481840	-1.98493	0.192535	1	comp638030	-1.059	0.156555	1
comp654303	-0.588576	0.192757	1	comp630527	-0.432536	0.156635	1
comp633217	-0.531013	0.192898	1	comp573824	-0.666566	0.156655	1
comp635663	0.799628	0.192962	1	comp556733	0.880945	0.156655	1
comp618769	-0.676722	0.192974	1	comp633705	-0.481462	0.157015	1
comp631033	-0.610371	0.1931	1	comp650877	-0.47461	0.157102	1
comp648266	-0.439731	0.193186	1	comp625674	1.00028	0.157106	1
comp647101	0.363704	0.193423	1	comp649386	0.283075	0.157118	1
comp646581	-0.659193	0.193532	1	comp647372	1.41543	0.157289	1
comp634040	-0.61076	0.193538	1	comp642693	-0.391885	0.157297	1
comp642490	-0.538777	0.193553	1	comp342730	0.849718	0.157311	1
comp648398	0.593256	0.193616	1	comp573582	-0.557602	0.157343	1
comp650602	-0.917038	0.193643	1	comp569704	-0.53534	0.157408	1
comp639161	0.619502	0.193706	1	comp654311	-0.263593	0.157472	1
comp347788	0.230384	0.193711	1	comp636808	-0.601686	0.15748	1
comp646750	-0.469315	0.193779	1	comp647784	-0.389724	0.157575	1
comp641613	-0.633716	0.193822	1	comp646203	-1.37845	0.157726	1
comp651089	0.521752	0.193846	1	comp637521	0.49345	0.157734	1
comp649112	0.521002	0.193915	1	comp527502	0.526415	0.157921	1
comp515801	-0.794742	0.194009	1	comp639651	0.598823	0.158	1
comp635655	-0.401647	0.194013	1	comp637573	-0.668837	0.15803	1
comp293818	0.349889	0.194402	1	comp573600	0.887844	0.158077	1
comp641620	-0.630438	0.194421	1	comp554070	0.643071	0.158113	1
comp573350	0.30569	0.1946	1	comp636931	0.666057	0.158153	1
comp639620	0.426177	0.194673	1	comp651833	0.366268	0.158234	1
comp638173	0.307564	0.194716	1	comp627571	0.644911	0.158283	1
comp637145	-0.342582	0.194793	1	comp644531	0.488094	0.158299	1
comp645091	0.669467	0.19484	1	comp640918	-0.527992	0.158457	1
comp622022	-0.668267	0.19484	1	comp650264	-0.262535	0.15856	1
comp641323	0.413203	0.194905	1	comp604320	0.709142	0.15865	1
comp641746	-0.562429	0.195001	1	comp586404	0.855531	0.158697	1
comp636247	0.763957	0.195153	1	comp652272	0.305816	0.158772	1
comp635190	-0.598081	0.195181	1	comp505385	-0.396721	0.158819	1
comp629213	-0.284507	0.195192	1	comp643959	-0.737414	0.158977	1
comp645962	0.333584	0.195236	1	comp616164	-0.671296	0.159056	1
comp643796	-0.505675	0.19524	1	comp652597	-0.683325	0.159086	1
comp641017	0.454229	0.195279	1	comp567763	0.795278	0.159211	1
comp645902	-0.384333	0.195291	1	comp650849	-0.290793	0.159248	1
comp642078	0.31598	0.195337	1	comp649737	-0.312903	0.159263	1
comp639704	0.368097	0.195364	1	comp524371	-0.665804	0.159548	1
comp608867	-0.297319	0.195408	1	comp638810	0.779012	0.159598	1
comp605073	-0.764324	0.195435	1	comp627780	-0.754353	0.159607	1
comp649898	-0.410741	0.195524	1	comp573859	-0.922187	0.159646	1
comp643889	-0.477366	0.195687	1	comp565696	-0.73543	0.159685	1
comp641176	0.363348	0.195777	1	comp640521	0.813992	0.159706	1
comp636047	-0.558542	0.195836	1	comp635672	-0.700926	0.160005	1
comp386305	0.341434	0.195908	1	comp646226	-1.1095	0.160133	1
comp610603	-0.464554	0.196088	1	comp652862	-0.463367	0.160257	1
comp625859	-0.56602	0.196127	1	comp652574	0.468741	0.160413	1
comp652578	0.611338	0.196149	1	comp643658	-0.744957	0.160417	1
comp616254	0.502972	0.196242	1	comp641229	-0.372803	0.160478	1
comp529966	-1.10318	0.196375	1	comp654042	0.616342	0.160569	1
comp644159	0.771755	0.196428	1	comp416924	-0.892419	0.160649	1
comp639142	-0.640287	0.196435	1	comp636179	0.808742	0.160699	1
comp637354	0.390735	0.196588	1	comp653855	0.558266	0.160728	1
comp620241	-0.697044	0.196648	1	comp653430	0.951674	0.160758	1
comp647499	-1.01394	0.196724	1	comp617941	0.426546	0.160854	1
comp624827	0.4905	0.196842	1	comp269729	0.686181	0.160906	1
comp642588	-0.659497	0.197254	1	comp630142	0.733341	0.160953	1
comp638700	1.03815	0.197278	1	comp649856	0.614004	0.161185	1
comp637362	0.199223	0.197377	1	comp559085	0.739756	0.161278	1
comp573213	-0.418428	0.197714	1	comp425052	-0.744497	0.161386	1
comp654304	-0.53267	0.197785	1	comp562517	-0.753556	0.161397	1
comp644934	-0.738803	0.197839	1	comp614752	0.815359	0.16141	1
comp630401	-0.718076	0.197896	1	comp641996	-0.602044	0.161427	1
comp632036	0.284375	0.198073	1	comp642214	-0.495421	0.161515	1
comp341948	-1.60247	0.198073	1	comp643044	-0.646868	0.161574	1
comp636993	0.350756	0.198099	1	comp644033	0.916055	0.161628	1
comp641629	-0.288134	0.198147	1	comp643384	0.840956	0.161787	1
comp238744	1.14802	0.198277	1	comp616521	-0.554322	0.161838	1
comp608428	-0.600981	0.198307	1	comp630267	0.788287	0.161867	1
comp629189	0.947218	0.198642	1	comp649969	-0.36128	0.161887	1
comp645641	0.493088	0.19867	1	comp648386	-0.259458	0.161931	1
comp641510	0.233935	0.198727	1	comp634442	-0.6634	0.161985	1
comp645933	-0.380695	0.198758	1	comp638966	-0.323311	0.162022	1
comp642803	0.198556	0.198869	1	comp507960	-0.806368	0.162031	1
comp638764	-0.355794	0.198873	1	comp622255	-0.294813	0.162056	1
comp652334	0.406368	0.198932	1	comp648457	0.61188	0.162196	1
comp643192	-0.304307	0.199401	1	comp597226	0.813046	0.162272	1
comp631238	-0.533584	0.199503	1	comp287163	-0.706527	0.162285	1
comp636402	0.64646	0.199569	1	comp638703	0.850546	0.162289	1
comp642194	0.545949	0.199696	1	comp618116	0.803667	0.162612	1
comp645701	0.564362	0.199706	1	comp650776	1.14314	0.16265	1
comp619824	-0.881564	0.199835	1	comp633085	0.915358	0.162863	1
comp635935	-0.429006	0.19988	1	comp630908	-0.880158	0.162887	1
comp627022	0.245217	0.199939	1	comp651764	0.467478	0.162889	1
comp601711	-0.653581	0.200025	1	comp613643	0.644128	0.162928	1
comp416699	-0.442042	0.200047	1	comp650107	-0.524072	0.16297	1
comp528449	-0.691612	0.200192	1	comp653585	-0.714885	0.162992	1
comp629048	-0.567515	0.200214	1	comp651645	-0.575383	0.163047	1
comp632987	0.671016	0.200279	1	comp625332	0.379346	0.163105	1
comp635049	0.41772	0.200362	1	comp632635	0.70212	0.163242	1
comp641461	-0.236648	0.200484	1	comp650373	1.20832	0.163302	1
comp653322	0.481591	0.200556	1	comp640988	0.770432	0.163343	1
comp604316	-0.5692	0.200559	1	comp636830	0.324934	0.163407	1
comp647390	0.255159	0.200642	1	comp641175	0.511087	0.163412	1
comp641370	-0.345177	0.200668	1	comp660101	-0.655066	0.16347	1
comp647784	-0.352647	0.200749	1	comp605135	1.09308	0.163532	1
comp629313	0.303011	0.200788	1	comp638499	-0.36542	0.163603	1
comp317280	0.448034	0.200883	1	comp614872	0.650314	0.163605	1
comp630010	-0.843214	0.201008	1	comp635972	-0.424451	0.163768	1
comp631934	-0.505032	0.201041	1	comp626455	-0.330268	0.163969	1
comp628886	-0.582349	0.201063	1	comp653363	0.376455	0.163988	1
comp649188	-0.516348	0.20114	1	comp594294	0.777499	0.164067	1
comp642535	-0.44375	0.201251	1	comp527917	0.717054	0.164125	1
comp653450	0.378612	0.201266	1	comp607932	0.811786	0.164177	1
comp649511	-0.498107	0.201282	1	comp635747	0.577319	0.164218	1
comp625538	0.301494	0.201445	1	comp623214	0.519622	0.164272	1
comp528923	0.581095	0.201521	1	comp644273	0.399753	0.164289	1
comp644679	0.538735	0.201603	1	comp613636	1.0395	0.164382	1
comp648285	-0.65056	0.201731	1	comp619864	0.632597	0.164543	1
comp550568	-0.464869	0.20181	1	comp638661	-0.545192	0.164554	1
comp619634	0.964853	0.201815	1	comp592679	-0.86871	0.164731	1
comp634757	0.359867	0.201847	1	comp646090	0.422552	0.164781	1
comp604956	0.627141	0.202026	1	comp638463	0.543365	0.164804	1
comp612580	-0.490537	0.202057	1	comp648565	0.56264	0.164807	1
comp642807	-0.543474	0.202108	1	comp653571	-0.492217	0.164854	1
comp573396	-0.677206	0.202289	1	comp573255	0.950566	0.164872	1
comp616204	-0.91113	0.202322	1	comp634938	0.779716	0.164879	1
comp572553	-0.640594	0.202369	1	comp636152	-0.249284	0.165042	1
comp639647	-0.711033	0.202402	1	comp632176	-0.640518	0.165078	1
comp640491	0.274283	0.202779	1	comp638809	-0.623312	0.165092	1
comp635426	0.606072	0.202795	1	comp621649	-0.623748	0.165167	1
comp618577	-0.573605	0.202831	1	comp640310	-0.449757	0.165183	1
comp637552	0.641475	0.202842	1	comp631096	0.726162	0.16531	1
comp643002	-0.560355	0.202879	1	comp637773	-0.497467	0.165394	1
comp643331	-0.567261	0.202894	1	comp634179	-1.12724	0.16541	1
comp643146	-0.57758	0.20297	1	comp637661	0.612777	0.165509	1
comp634738	-0.71605	0.20301	1	comp517746	-0.486425	0.165579	1
comp642570	0.197722	0.203064	1	comp634804	0.436773	0.165606	1
comp617560	-0.502341	0.20307	1	comp650722	0.274337	0.165773	1
comp639521	0.543498	0.203217	1	comp646854	-0.557976	0.165799	1
comp643257	0.644327	0.203236	1	comp628996	0.610716	0.165898	1
comp648482	0.599283	0.203239	1	comp652162	-0.417167	0.16592	1
comp634579	0.255993	0.20327	1	comp638679	-0.472836	0.166058	1
comp609238	-0.877301	0.203489	1	comp581341	0.681353	0.166058	1
comp634063	-0.606975	0.203499	1	comp630087	0.604378	0.166089	1
comp647475	0.40901	0.203615	1	comp604809	-0.742745	0.166101	1
comp573837	-0.629155	0.203765	1	comp538917	-0.630754	0.166332	1
comp622953	0.397633	0.203789	1	comp643376	-0.337424	0.166336	1
comp638082	0.319043	0.20384	1	comp641826	0.545725	0.166449	1
comp626465	-0.869688	0.203884	1	comp268697	-0.698095	0.166483	1
comp640437	-0.480927	0.203912	1	comp634893	0.907989	0.166517	1
comp642487	-0.477044	0.203972	1	comp642919	0.324479	0.166532	1
comp591497	-0.578315	0.203986	1	comp451200	-0.618831	0.166557	1
comp639057	0.711592	0.203988	1	comp644942	-0.325731	0.166658	1
comp641800	-0.760329	0.204008	1	comp539423	-0.680736	0.166772	1
comp646491	0.551622	0.204037	1	comp644947	0.640689	0.166794	1
comp644424	-0.343929	0.204208	1	comp650194	0.290552	0.16688	1
comp619648	0.868561	0.204229	1	comp641027	-0.689933	0.166921	1
comp629734	-0.422831	0.204246	1	comp640417	0.347477	0.167029	1
comp648925	0.282688	0.204486	1	comp633953	-0.624092	0.167054	1
comp650333	-0.422053	0.204502	1	comp638572	0.342319	0.167132	1
comp572581	-0.607355	0.204821	1	comp630162	0.913262	0.167264	1
comp637684	-0.60064	0.204863	1	comp618732	-0.622668	0.167276	1
comp567087	0.325295	0.204909	1	comp627675	-1.03993	0.167343	1
comp615212	0.71395	0.204914	1	comp640369	0.422525	0.167389	1
comp641503	-0.713157	0.204961	1	comp533806	-0.786342	0.167538	1
comp615864	-0.544345	0.205105	1	comp634958	0.665885	0.167605	1
comp652260	0.246832	0.205117	1	comp573359	-0.58661	0.16777	1
comp644146	0.516914	0.205286	1	comp643968	-0.793221	0.167816	1
comp633676	0.461372	0.205417	1	comp638550	-0.275384	0.167858	1
comp630285	0.398013	0.205548	1	comp651296	-0.372099	0.16791	1
comp616282	0.670416	0.205673	1	comp526835	-0.547596	0.168011	1
comp649788	0.497227	0.205723	1	comp578119	-0.638122	0.168083	1
comp649423	0.406505	0.205758	1	comp628099	1.14081	0.168158	1
comp648295	0.421368	0.20586	1	comp621571	-0.740826	0.168505	1
comp639214	0.419829	0.205941	1	comp651177	-0.224621	0.168652	1
comp627020	0.267807	0.206103	1	comp572651	-0.699195	0.168703	1
comp638921	-0.559606	0.206125	1	comp650026	-0.309405	0.168726	1
comp647802	-0.320933	0.20622	1	comp629536	0.759606	0.168777	1
comp673660	-0.376228	0.206314	1	comp653327	-0.532349	0.168793	1
comp644105	-0.684755	0.206371	1	comp652798	0.436166	0.168877	1
comp639994	-0.520357	0.206461	1	comp622809	-0.6456	0.168969	1
comp638009	-0.677043	0.206546	1	comp527664	-0.741769	0.168975	1
comp649635	0.544011	0.206568	1	comp652604	-0.321178	0.169209	1
comp645027	-0.368868	0.206635	1	comp651329	0.647824	0.169283	1
comp630318	0.732555	0.206718	1	comp596669	0.92458	0.169367	1
comp643048	-0.593204	0.206738	1	comp645858	0.7038	0.169402	1
comp573123	0.575572	0.206837	1	comp645181	-0.493326	0.169409	1
comp630792	-0.598795	0.20686	1	comp640854	0.739219	0.169411	1
comp648512	0.513367	0.206892	1	comp423768	-0.580081	0.169416	1
comp636786	0.440152	0.206893	1	comp634056	0.893745	0.16942	1
comp410520	0.304319	0.206914	1	comp629931	-0.748786	0.169431	1
comp632884	0.418727	0.206951	1	comp652095	-0.336092	0.169498	1
comp635230	-0.865658	0.206969	1	comp635414	1.00956	0.169538	1
comp652017	0.396177	0.207116	1	comp634601	0.343121	0.169594	1
comp647371	0.219594	0.207215	1	comp645577	0.928016	0.169668	1
comp649237	-0.528134	0.20722	1	comp639841	-0.524948	0.169676	1
comp634678	-0.641582	0.207548	1	comp623354	0.512175	0.169691	1
comp615143	1.32151	0.207601	1	comp603689	-0.758278	0.169726	1
comp632712	0.649291	0.20763	1	comp611043	0.694459	0.169834	1
comp631179	-0.71529	0.207881	1	comp642542	-0.424432	0.169912	1
comp635017	-0.786228	0.207888	1	comp636610	0.776709	0.169977	1
comp625078	-0.736599	0.208044	1	comp640977	-0.306279	0.170074	1
comp639441	-0.276335	0.20813	1	comp642378	0.534399	0.170079	1
comp642160	-0.487045	0.208143	1	comp639212	0.561582	0.170128	1
comp618305	0.538647	0.208306	1	comp651441	0.692075	0.170189	1
comp653161	0.363923	0.208323	1	comp652573	0.281528	0.170198	1
comp478320	-0.563043	0.208404	1	comp571475	0.477987	0.170302	1
comp653812	-0.601323	0.208432	1	comp633214	-0.427193	0.170503	1
comp618037	-0.614213	0.208496	1	comp633660	-0.295896	0.170508	1
comp652589	-0.521071	0.20862	1	comp643583	0.693032	0.170516	1
comp629972	0.72598	0.208649	1	comp623377	0.612553	0.170519	1
comp636998	-0.683919	0.20868	1	comp652243	-1.03882	0.170643	1
comp649962	0.510052	0.208728	1	comp572038	-0.842905	0.170711	1
comp643675	-0.440422	0.208799	1	comp559414	-0.873276	0.170804	1
comp633861	0.639282	0.208803	1	comp637319	-0.551604	0.171013	1
comp649490	0.337784	0.208826	1	comp600970	-0.5091	0.171058	1
comp623030	-0.585917	0.20888	1	comp645221	-0.336782	0.171058	1
comp653770	0.271675	0.208882	1	comp642711	0.486133	0.171124	1
comp636838	-0.733624	0.208956	1	comp625694	0.614333	0.171189	1
comp621332	-0.611486	0.209006	1	comp637468	-0.714165	0.171305	1
comp632509	-0.396708	0.209037	1	comp641097	-0.557317	0.171357	1
comp555502	0.276673	0.209065	1	comp644248	-0.354852	0.171364	1
comp630801	-0.527073	0.209112	1	comp637193	0.352014	0.171501	1
comp573599	0.614143	0.209145	1	comp638088	0.399234	0.171627	1
comp654094	-0.619761	0.209198	1	comp653852	-0.395039	0.171731	1
comp617869	0.546999	0.209488	1	comp266589	0.656872	0.171802	1
comp573364	0.479201	0.209582	1	comp553649	-0.720013	0.171803	1
comp632023	-0.601037	0.209615	1	comp647660	-0.406909	0.171915	1
comp649777	0.638312	0.209626	1	comp591998	0.60213	0.172001	1
comp650156	-0.598137	0.209714	1	comp613631	0.893942	0.172051	1
comp653496	0.263635	0.209754	1	comp640853	0.776202	0.172073	1
comp558788	1.23445	0.209765	1	comp640550	0.699009	0.172566	1
comp388949	-0.352173	0.209773	1	comp632038	0.745293	0.172593	1
comp640188	0.621908	0.209851	1	comp651291	0.487839	0.172635	1
comp644750	0.336086	0.209883	1	comp648061	-0.259415	0.172808	1
comp617959	0.258421	0.209956	1	comp534035	-0.675099	0.172824	1
comp573212	-0.689167	0.209965	1	comp527144	-0.605105	0.172962	1
comp630446	0.708428	0.21001	1	comp634226	-0.751461	0.17299	1
comp590560	-0.626005	0.210025	1	comp610603	0.481699	0.173017	1
comp628458	0.420446	0.210068	1	comp448520	-0.601958	0.173143	1
comp602765	-0.269781	0.210087	1	comp643286	0.355635	0.173181	1
comp419651	-0.798677	0.210093	1	comp599925	0.686013	0.173189	1
comp567540	0.326223	0.210163	1	comp557932	-0.856625	0.17319	1
comp773213	0.563946	0.210181	1	comp231593	0.642402	0.173197	1
comp620723	0.828555	0.210204	1	comp648630	-0.257442	0.17328	1
comp647134	0.609578	0.210259	1	comp645317	0.702745	0.173281	1
comp637171	-0.913029	0.210361	1	comp631343	0.468174	0.173283	1
comp644525	0.618594	0.210381	1	comp652236	0.737648	0.173304	1
comp623214	-0.47123	0.210396	1	comp648688	-0.484492	0.173343	1
comp633715	0.429599	0.210454	1	comp634381	0.545292	0.173347	1
comp649876	-0.291133	0.210465	1	comp645037	-0.391698	0.173392	1
comp654121	0.694423	0.210495	1	comp535901	-0.291929	0.173426	1
comp648163	0.354891	0.21054	1	comp642303	0.879123	0.173609	1
comp651453	0.750081	0.210561	1	comp631690	-0.672816	0.173648	1
comp635154	-0.427434	0.21072	1	comp651123	-0.597133	0.173694	1
comp297107	0.81998	0.210782	1	comp652635	-0.267247	0.173766	1
comp642262	0.585737	0.210872	1	comp530297	-0.706512	0.173794	1
comp647810	0.221826	0.211025	1	comp449751	-0.521486	0.173836	1
comp642643	-0.424456	0.211069	1	comp634235	0.513318	0.173993	1
comp651625	0.314683	0.21107	1	comp629816	-0.525602	0.17404	1
comp636579	0.269022	0.21108	1	comp634919	0.729684	0.174045	1
comp639004	-0.395994	0.211098	1	comp647707	-0.534471	0.174083	1
comp648545	0.291094	0.211193	1	comp605362	-0.760133	0.174161	1
comp607516	0.491504	0.211507	1	comp619354	0.669497	0.174207	1
comp649743	0.264743	0.211567	1	comp650862	-0.323083	0.174218	1
comp629765	0.427421	0.211621	1	comp653275	-0.503811	0.17423	1
comp596325	0.661263	0.211695	1	comp650189	-0.34551	0.17434	1
comp643574	0.279968	0.211716	1	comp645000	0.786074	0.174371	1
comp635941	0.58434	0.211779	1	comp637659	-0.287109	0.174478	1
comp632176	-0.572129	0.211869	1	comp636220	0.849811	0.174511	1
comp643174	0.289718	0.211891	1	comp640958	0.581875	0.174586	1
comp552640	-0.722254	0.211951	1	comp649924	0.565469	0.174609	1
comp643850	-0.303678	0.21211	1	comp606183	0.779358	0.17466	1
comp651610	-0.900747	0.212147	1	comp572880	-0.498162	0.174688	1
comp574938	0.680284	0.212231	1	comp648471	0.723368	0.174736	1
comp652679	0.44399	0.212243	1	comp650614	0.53939	0.174746	1
comp638888	-0.300674	0.212555	1	comp649574	0.281202	0.174847	1
comp642774	-0.505821	0.212557	1	comp632858	0.571812	0.174934	1
comp653663	0.830908	0.212654	1	comp649071	0.227229	0.174944	1
comp637196	0.383841	0.21279	1	comp636555	0.316879	0.174988	1
comp629156	0.462226	0.212995	1	comp651071	-0.554451	0.17514	1
comp643148	0.691222	0.213021	1	comp527438	-0.810109	0.175227	1
comp618155	-0.408907	0.213054	1	comp627920	-0.395895	0.175361	1
comp653691	-0.837462	0.213232	1	comp653220	-0.279324	0.17553	1
comp653668	0.348244	0.213326	1	comp595376	-0.491967	0.175844	1
comp630811	-0.510557	0.213442	1	comp634075	-0.784882	0.175928	1
comp605219	0.665442	0.213582	1	comp642979	0.464969	0.175987	1
comp653931	0.25105	0.213651	1	comp640028	0.925428	0.176149	1
comp648238	0.75704	0.213681	1	comp534595	0.974916	0.176187	1
comp642952	-0.437712	0.213761	1	comp639934	-0.365909	0.176256	1
comp626606	0.656781	0.213832	1	comp615324	-0.759761	0.176315	1
comp610612	-0.389359	0.213857	1	comp634178	-0.811062	0.176363	1
[truncated: 23,569 more rows]

## Sheet: tp_3
Supplementary File S1_3. Estimates of differential gene expression between males and females from time point three (June 2011). Negative log fold change indicates upregulation in females, positive log fold change indicates upregulation in males.
A x A samples				R x R samples
Component	log fold change	p value	FDR corrected p value	Component	log fold change	p value	FDR corrected p value
comp630297	4.07631	1.57221e-07	0.005806	comp610924	-4.17183	0.000196533	1
comp622920	5.09524	1.42656e-06	0.0175604	comp621883	2.18493	0.000367153	1
comp646763	3.00545	2.75831e-06	0.0177884	comp627779	2.13453	0.000430512	1
comp487722	4.40854	2.89015e-06	0.0177884	comp627134	-2.80062	0.00152663	1
comp573480	7.37939	7.89529e-06	0.0291565	comp630316	-2.83461	0.00204417	1
comp651350	3.46043	9.09051e-06	0.0305185	comp503903	1.69702	0.00228903	1
comp638445	2.79292	3.647e-05	0.0703411	comp643903	1.44844	0.00348128	1
comp630446	2.40348	3.80953e-05	0.0703411	comp561916	-1.90714	0.00383359	1
comp626962	4.89292	4.15311e-05	0.0730335	comp611296	-1.78702	0.00385891	1
comp638175	4.28636	9.9472e-05	0.153058	comp605525	1.65923	0.00390202	1
comp649849	3.85033	0.000112156	0.165672	comp650005	1.68773	0.00390249	1
comp640107	3.45676	0.000123111	0.168383	comp654334	-1.59142	0.00399205	1
comp643295	5.20195	0.000128299	0.169213	comp438874	-1.51735	0.0045967	1
comp648211	3.49056	0.000192323	0.236744	comp622328	-0.689124	0.00583593	1
comp626193	3.3025	0.000381265	0.391104	comp637983	-1.40807	0.00598678	1
comp640826	2.08777	0.00041013	0.397066	comp591719	-2.25934	0.00629904	1
comp651136	-1.92717	0.000418787	0.397066	comp640166	-1.51359	0.00677675	1
comp641574	2.57534	0.00043628	0.397066	comp635040	-1.9676	0.00755102	1
comp652680	1.81567	0.000440838	0.397066	comp634072	1.63073	0.00804591	1
comp650013	4.18021	0.000459826	0.404307	comp644119	1.42718	0.00820788	1
comp573781	2.10772	0.000486607	0.404405	comp649440	-1.33868	0.00824201	1
comp636752	-4.73546	0.00049279	0.404405	comp644989	-1.57038	0.00829077	1
comp630272	3.24305	0.000702416	0.487409	comp647897	-2.27408	0.00856156	1
comp619210	-2.23257	0.000712721	0.487409	comp638670	-1.09513	0.008944	1
comp652920	2.34067	0.000844291	0.532809	comp574410	-1.64383	0.00899003	1
comp652086	2.04004	0.000925971	0.551535	comp641033	2.16683	0.0098552	1
comp646810	3.89028	0.000988703	0.571718	comp640359	-1.7818	0.0100236	1
comp651349	-2.01815	0.0010441	0.584206	comp639299	1.18908	0.0104409	1
comp639786	1.18308	0.00106404	0.586475	comp620068	-0.877661	0.0121798	1
comp640326	-5.25604	0.00111498	0.604967	comp532719	-1.74229	0.0125054	1
comp651991	2.50533	0.00114015	0.604967	comp637039	1.44037	0.0128499	1
comp634009	2.042	0.00120896	0.607108	comp636506	1.65281	0.0134924	1
comp500627	2.31076	0.00121655	0.607108	comp644179	-1.48823	0.0136144	1
comp629499	-1.6488	0.00128441	0.630813	comp652426	-1.15948	0.0139081	1
comp628712	-5.29012	0.00132027	0.633196	comp631641	-1.5768	0.0141004	1
comp637251	1.97497	0.00137764	0.639527	comp635657	-1.79642	0.0141169	1
comp629800	1.37735	0.00142006	0.639527	comp286828	-11.3212	0.0151236	1
comp604728	2.41616	0.00153265	0.665874	comp632732	-1.53453	0.0153604	1
comp637329	-2.12928	0.00167975	0.713006	comp653152	-1.52971	0.0158177	1
comp652468	2.60397	0.0017145	0.715417	comp623908	1.25713	0.0159287	1
comp620479	1.75348	0.00172418	0.715417	comp599993	-0.996925	0.0159329	1
comp639418	-1.8964	0.00175899	0.721754	comp651933	-1.13108	0.0162365	1
comp650252	1.93483	0.00196545	0.779181	comp639375	-1.2498	0.0170846	1
comp628995	1.73458	0.00245418	0.888533	comp468592	1.24714	0.0173078	1
comp653228	1.51551	0.00274557	0.921739	comp638855	3.02943	0.0174699	1
comp228550	2.99142	0.0028374	0.936741	comp611713	-1.26584	0.0177947	1
comp644997	-1.67344	0.00287002	0.936741	comp610185	0.707219	0.0178199	1
comp653084	-3.30006	0.00292717	0.936741	comp634899	1.42467	0.0180704	1
comp643486	-1.31556	0.0030198	0.936741	comp576824	1.4072	0.0183243	1
comp617934	-1.85885	0.00303516	0.936741	comp573777	0.952778	0.0190775	1
comp634202	1.52279	0.00317574	0.961286	comp673341	1.46877	0.0192072	1
comp613006	1.99748	0.0035013	1	comp649860	-1.11629	0.0198074	1
comp607154	-1.54939	0.00373806	1	comp665775	-1.11972	0.0204426	1
comp625691	1.61887	0.00381069	1	comp469790	-0.938613	0.020888	1
comp637188	-1.77623	0.00435527	1	comp403318	1.19314	0.0210752	1
comp643853	-1.54336	0.0046309	1	comp631850	-1.04066	0.021204	1
comp613257	1.06735	0.00485018	1	comp623871	-1.32502	0.0220092	1
comp605140	-3.56859	0.00491596	1	comp652718	0.953054	0.0221282	1
comp624352	2.24721	0.00498637	1	comp646481	1.12643	0.0222412	1
comp652902	1.32928	0.00520474	1	comp639640	1.18584	0.0222586	1
comp591171	1.77882	0.00524181	1	comp502226	-0.833095	0.0222684	1
comp610339	1.42759	0.00531701	1	comp632067	-1.33017	0.023399	1
comp653722	1.76641	0.00545275	1	comp608157	-0.907775	0.023509	1
comp648372	1.54581	0.00547936	1	comp639242	1.10191	0.0236291	1
comp573217	2.87743	0.00569074	1	comp624902	-1.51931	0.024108	1
comp639384	1.71307	0.00575171	1	comp625229	-1.24037	0.0241627	1
comp643847	-2.87074	0.00588898	1	comp634774	-0.882022	0.0247253	1
comp642955	1.06211	0.00592355	1	comp630182	1.27045	0.0248172	1
comp619265	1.89825	0.00630886	1	comp650880	-1.63746	0.024965	1
comp639682	-1.65014	0.00646493	1	comp650713	-1.12492	0.0252241	1
comp647134	-1.35245	0.00656831	1	comp629210	-1.47062	0.025427	1
comp573777	-1.17654	0.00668816	1	comp616503	-1.32655	0.0260993	1
comp611563	2.32108	0.00688879	1	comp537787	-1.33393	0.026722	1
comp652142	1.38814	0.00714601	1	comp648944	0.616745	0.0277811	1
comp638649	2.11601	0.00738868	1	comp644129	-1.44669	0.0278383	1
comp645098	-2.27706	0.00755103	1	comp497040	1.00775	0.028216	1
comp651420	-1.08095	0.00758572	1	comp622262	1.39117	0.028424	1
comp647179	2.00405	0.00760314	1	comp637138	-1.53007	0.0284447	1
comp397404	-1.51424	0.0076561	1	comp637751	-2.16297	0.0289114	1
comp631089	1.38529	0.00790253	1	comp621316	0.438789	0.0297638	1
comp644938	0.994493	0.00818574	1	comp652664	0.789268	0.0302157	1
comp647378	-2.30943	0.00865444	1	comp654091	-1.42685	0.0303377	1
comp620736	1.36828	0.00904304	1	comp614093	-1.39011	0.0303839	1
comp630159	1.64813	0.00912624	1	comp400155	1.45144	0.0306704	1
comp652976	1.40911	0.00930284	1	comp630343	-1.17617	0.0307115	1
comp578624	-1.14872	0.00937007	1	comp595029	-1.32362	0.0313981	1
comp649415	-1.97778	0.00961815	1	comp654211	-0.590482	0.0315409	1
comp651505	1.47376	0.00976118	1	comp641337	-1.32007	0.0316795	1
comp634770	1.04015	0.00992946	1	comp273645	0.941837	0.0318617	1
comp638674	0.921432	0.0100874	1	comp636631	-1.71932	0.0318971	1
comp647950	1.20424	0.010207	1	comp602603	-1.26533	0.0324364	1
comp637725	1.44281	0.0103763	1	comp644444	0.403125	0.0325254	1
comp648489	1.25359	0.0104309	1	comp620961	-0.596342	0.0330094	1
comp651533	1.45298	0.0105607	1	comp639866	-1.06625	0.0333684	1
comp605717	-2.07636	0.010617	1	comp623592	-1.2687	0.0336096	1
comp609568	-1.4337	0.0107066	1	comp645902	-0.672197	0.033778	1
comp633102	1.67335	0.0110072	1	comp584511	-1.04614	0.033806	1
comp647229	-1.22921	0.011237	1	comp553904	-0.981965	0.0341695	1
comp644403	1.11097	0.0119544	1	comp640827	-0.704029	0.0344916	1
comp620727	1.4594	0.0121251	1	comp643968	-1.23635	0.0346299	1
comp631328	-1.24086	0.0123369	1	comp617572	-1.07017	0.0349543	1
comp411223	-1.00127	0.0124352	1	comp644143	-1.2168	0.0354254	1
comp643296	1.09694	0.0125851	1	comp654107	-0.934786	0.0357723	1
comp640821	2.86168	0.0126318	1	comp621696	0.86752	0.0360273	1
comp546307	1.84814	0.0126809	1	comp604803	1.11833	0.0368046	1
comp489849	-1.45412	0.0127177	1	comp644683	-1.09942	0.0372246	1
comp573428	-1.34751	0.0128991	1	comp646084	-0.818568	0.037428	1
comp613136	-1.18346	0.013023	1	comp636508	-1.26501	0.0384215	1
comp644458	-0.918074	0.0131942	1	comp525935	1.12089	0.0384604	1
comp637799	1.06087	0.0133568	1	comp652514	-1.31437	0.0393776	1
comp648787	0.661197	0.0136143	1	comp636691	-1.26034	0.0395708	1
comp632124	1.30998	0.013687	1	comp642422	-1.55608	0.0396109	1
comp647361	1.38571	0.0137767	1	comp649459	-0.954556	0.0398588	1
comp636858	0.871619	0.0140012	1	comp654320	-1.04113	0.0399087	1
comp623456	1.59651	0.0143156	1	comp612877	-1.03202	0.0399967	1
comp647114	-0.746568	0.0143195	1	comp645428	-0.945903	0.0411651	1
comp646448	1.38734	0.015119	1	comp643806	-0.383199	0.0412476	1
comp630396	1.58593	0.015234	1	comp605737	1.05332	0.0413128	1
comp637257	0.890245	0.0155401	1	comp573782	-1.131	0.0414425	1
comp647784	-0.683819	0.015937	1	comp474068	1.18274	0.041582	1
comp627128	1.70849	0.0160704	1	comp856086	1.09697	0.0417305	1
comp652121	0.690829	0.0162941	1	comp637233	1.41429	0.0418823	1
comp625256	0.976587	0.0164481	1	comp650596	-0.963103	0.0421216	1
comp640819	2.26035	0.0167989	1	comp639618	-1.47369	0.0432938	1
comp650322	-1.57831	0.0171266	1	comp630085	1.06151	0.0438551	1
comp650199	0.961646	0.0175021	1	comp641577	1.02376	0.043982	1
comp649896	-0.655481	0.0177706	1	comp640816	-0.963726	0.0457618	1
comp652264	0.801051	0.0182005	1	comp654018	-0.662432	0.0459389	1
comp618175	1.06171	0.0182266	1	comp652617	-1.53652	0.0460353	1
comp638833	0.785653	0.0186382	1	comp636398	0.773212	0.0460957	1
comp644086	-0.67489	0.0189236	1	comp647702	0.666506	0.0462065	1
comp623426	-0.752249	0.019046	1	comp610008	0.777773	0.0464683	1
comp654023	-1.307	0.0191423	1	comp650380	-1.51659	0.046531	1
comp645637	1.54392	0.0198377	1	comp572732	-0.813142	0.0469452	1
comp616254	0.934718	0.0199268	1	comp606612	0.901591	0.0469567	1
comp643236	1.80374	0.0200665	1	comp591327	1.01921	0.0473131	1
comp646196	1.45011	0.0202041	1	comp640545	-1.03668	0.0476047	1
comp641651	-1.11814	0.0203352	1	comp630006	0.925647	0.0477008	1
comp552594	-1.29302	0.0206817	1	comp652236	-1.07582	0.0478488	1
comp652863	-0.836533	0.0207923	1	comp617629	-1.51079	0.048399	1
comp397719	1.17486	0.0209258	1	comp559792	0.925382	0.0486028	1
comp637997	1.86266	0.0209893	1	comp634503	-1.57522	0.0487952	1
comp636057	-1.29304	0.0214016	1	comp647305	0.79967	0.0493368	1
comp634181	1.81151	0.0214501	1	comp653374	0.633893	0.0494807	1
comp651327	1.9315	0.0214651	1	comp634303	-1.06102	0.0495365	1
comp629511	-1.36266	0.0217819	1	comp637863	-1.14184	0.0498424	1
comp642249	-1.63635	0.0223595	1	comp671615	0.964395	0.0498926	1
comp650929	-1.27597	0.0223621	1	comp657439	-0.986098	0.0499635	1
comp643337	0.957875	0.0227636	1	comp642626	-1.51295	0.05056	1
comp396653	1.51718	0.0227812	1	comp628518	-1.37281	0.0507663	1
comp653223	-1.44283	0.0228044	1	comp647055	0.600047	0.0507688	1
comp645953	1.28396	0.0228757	1	comp634216	-1.0597	0.0513844	1
comp630510	1.6726	0.0229437	1	comp645633	-0.47855	0.0514967	1
comp627158	1.06587	0.0232448	1	comp639341	-0.946262	0.0518302	1
comp639924	-0.71401	0.0233423	1	comp642828	-0.863099	0.0522439	1
comp640114	-1.45999	0.0233631	1	comp572890	0.711781	0.0523165	1
comp621516	1.1625	0.0233799	1	comp644194	0.95783	0.0524211	1
comp651130	-0.766559	0.0234385	1	comp650745	0.629809	0.0527723	1
comp405782	1.65472	0.0235813	1	comp623970	0.770995	0.0528294	1
comp627607	1.20901	0.0236239	1	comp616479	0.929945	0.0528727	1
comp643884	-0.934203	0.0238713	1	comp629779	-1.11409	0.0536159	1
comp649526	1.79106	0.023909	1	comp290223	-1.81294	0.0539684	1
comp636566	-1.06771	0.0239361	1	comp664738	0.981392	0.0540226	1
comp641526	1.38665	0.0240618	1	comp604883	0.977944	0.0543157	1
comp604905	-1.23731	0.0240859	1	comp641825	-1.70186	0.0544168	1
comp524247	-1.00366	0.0244327	1	comp637575	1.04427	0.0545108	1
comp641942	1.11385	0.0248128	1	comp647000	-0.521232	0.0549243	1
comp639866	1.05159	0.0256686	1	comp623859	0.977106	0.0549698	1
comp363628	-0.593326	0.0256746	1	comp641639	0.908153	0.0551505	1
comp649062	0.705164	0.0257294	1	comp633980	-1.02357	0.055284	1
comp613890	-1.61079	0.025742	1	comp652312	-0.731667	0.055505	1
comp629284	-1.13644	0.025778	1	comp651946	-1.12908	0.0556081	1
comp612815	-4.24034	0.0260195	1	comp553145	-0.859474	0.0558539	1
comp642751	0.802503	0.0263773	1	comp627734	-1.24188	0.0559204	1
comp618345	-1.67158	0.0264208	1	comp633338	-1.13016	0.0560989	1
comp652247	-1.10236	0.0267461	1	comp646955	-0.897361	0.0561242	1
comp653204	1.15542	0.0268255	1	comp628759	0.981712	0.0565553	1
comp592624	-1.1444	0.0268739	1	comp653792	-0.799587	0.0567086	1
comp641717	1.39048	0.027057	1	comp642264	-0.839581	0.0568219	1
comp652342	-1.33685	0.0271328	1	comp633634	-1.70079	0.0572158	1
comp646206	-1.55009	0.0272568	1	comp647192	-1.03442	0.0575498	1
comp728204	1.15229	0.027343	1	comp640079	-0.893907	0.057728	1
comp638885	1.77705	0.0274022	1	comp636872	-0.866815	0.0578042	1
comp652077	-1.25186	0.027554	1	comp656479	-2.40768	0.0578984	1
comp614180	1.48296	0.0276393	1	comp646257	-0.56687	0.058304	1
comp629648	-1.188	0.0280215	1	comp572789	1.0983	0.0583234	1
comp587378	1.01543	0.0280281	1	comp619961	0.968019	0.0584215	1
comp610737	-1.16053	0.0280717	1	comp635061	-1.28802	0.058569	1
comp652726	1.141	0.0282947	1	comp627339	0.904321	0.0586257	1
comp634909	1.09822	0.0285106	1	comp637021	-0.773418	0.058781	1
comp637881	-0.587622	0.0286231	1	comp638383	-0.798321	0.0588521	1
comp634886	1.2011	0.0286505	1	comp646355	-1.34302	0.0588575	1
comp633864	1.28358	0.0287044	1	comp525390	-0.811163	0.0590343	1
comp646551	-1.00234	0.0289786	1	comp653143	-0.541835	0.0591803	1
comp624644	-1.06424	0.0290829	1	comp641901	0.522099	0.0594458	1
comp616941	-0.977747	0.0292374	1	comp625666	-1.15231	0.0594675	1
comp618309	1.1205	0.0294893	1	comp649959	-1.74327	0.0596933	1
comp633085	1.53074	0.0294916	1	comp633734	-1.04093	0.059793	1
comp637189	1.08176	0.0297221	1	comp572888	-0.923149	0.0604884	1
comp641464	1.3462	0.0297719	1	comp651560	-1.19363	0.0606142	1
comp650088	-1.346	0.0297809	1	comp633069	-1.05715	0.0609007	1
comp641984	-0.951856	0.0297917	1	comp646508	-1.29939	0.061377	1
comp647131	1.36998	0.0298185	1	comp649642	-0.888522	0.0617405	1
comp410149	1.71179	0.0300098	1	comp635206	-1.15606	0.0617878	1
comp386771	1.33123	0.0304088	1	comp654232	-0.575894	0.0618992	1
comp640035	-0.702984	0.0306154	1	comp614736	0.731594	0.0619095	1
comp600865	-1.05785	0.0307921	1	comp632842	0.682378	0.06192	1
comp645066	2.46136	0.0313089	1	comp630120	-1.17365	0.0619392	1
comp650993	-0.709202	0.0313635	1	comp621654	-1.00763	0.0620362	1
comp614942	1.2711	0.0314258	1	comp644595	-1.14605	0.0622541	1
comp645885	1.00972	0.0314602	1	comp633887	0.443273	0.0624753	1
comp637278	-0.92878	0.0320034	1	comp626755	-0.543294	0.062757	1
comp636225	1.03335	0.0320815	1	comp645550	-0.668482	0.0629717	1
comp615199	0.853053	0.0322644	1	comp625807	-0.901575	0.0631113	1
comp633137	-0.993558	0.0322844	1	comp648778	-0.944698	0.0638294	1
comp643964	1.93733	0.0326066	1	comp650725	1.13946	0.0642401	1
comp639485	-1.09719	0.0328687	1	comp589704	-0.625143	0.0649964	1
comp629850	-0.916028	0.0332523	1	comp649832	0.559879	0.065103	1
comp643557	0.538205	0.0332683	1	comp647583	0.81372	0.0651069	1
comp648299	0.730177	0.0336934	1	comp635538	-0.987127	0.0652018	1
comp640698	1.50223	0.0340848	1	comp630820	-0.905043	0.0652783	1
comp273327	1.07796	0.0341447	1	comp630385	-1.84326	0.06528	1
comp734165	1.03938	0.0342112	1	comp643483	0.861223	0.0652883	1
comp583465	1.10678	0.0342942	1	comp632079	-1.13888	0.0653537	1
comp641188	-0.928591	0.0343616	1	comp622276	-0.629901	0.0657921	1
comp618398	-1.09013	0.0343809	1	comp573518	1.18799	0.0658112	1
comp630975	-1.40912	0.0348575	1	comp623404	-0.647148	0.0659045	1
comp621924	1.27641	0.0352223	1	comp646377	0.670282	0.0665088	1
comp653659	-0.855596	0.0353642	1	comp638805	-0.707899	0.0669925	1
comp586779	1.5937	0.0353682	1	comp624535	1.01821	0.0671489	1
comp639447	1.76336	0.035389	1	comp593107	0.711964	0.0671944	1
comp604479	-0.610739	0.0354118	1	comp498021	-0.931508	0.0673531	1
comp651112	-0.551407	0.0356488	1	comp745876	1.29609	0.0678795	1
comp595766	-1.51759	0.0360303	1	comp645704	0.661112	0.0680381	1
comp653284	-0.290645	0.0362669	1	comp630492	-1.025	0.0680488	1
comp625231	0.714404	0.0362838	1	comp627783	-0.867192	0.0681121	1
comp613311	1.24704	0.0363788	1	comp598405	-0.646699	0.0681891	1
comp532906	-1.17309	0.0365702	1	comp640760	-1.24722	0.0682456	1
comp651577	-0.841465	0.0366344	1	comp638897	0.531037	0.0682645	1
comp648472	2.54811	0.0366606	1	comp630183	-0.973546	0.0686622	1
comp608144	-1.11568	0.036679	1	comp627470	-0.616411	0.0689379	1
comp607640	1.99435	0.037331	1	comp572979	-1.25734	0.0689394	1
comp644185	1.07164	0.03776	1	comp573843	-1.3138	0.0690527	1
comp645181	0.852249	0.0379153	1	comp638921	0.853972	0.0694944	1
comp643844	1.61443	0.0380103	1	comp619601	-0.90895	0.0698984	1
comp643620	-1.40247	0.0381976	1	comp416924	1.18791	0.0703424	1
comp637176	1.16544	0.0384034	1	comp643084	-0.994481	0.0704562	1
comp641540	-0.934496	0.0387769	1	comp602218	0.920874	0.0708672	1
comp653715	1.35965	0.0387806	1	comp633423	-0.888195	0.0709014	1
comp595828	1.10941	0.0391231	1	comp635403	-0.866859	0.0709961	1
comp565075	1.09085	0.0397	1	comp647817	0.625352	0.0711816	1
comp630106	-1.26855	0.0397253	1	comp622368	-0.991659	0.0712116	1
comp636698	-0.650767	0.0397776	1	comp650500	-1.5244	0.0712405	1
comp653619	-0.374311	0.0399547	1	comp639699	-1.17699	0.0713547	1
comp648062	1.92171	0.039976	1	comp571677	-0.681426	0.0716447	1
comp601528	1.42815	0.0400051	1	comp623757	-1.1494	0.0719254	1
comp644462	-0.836783	0.0401105	1	comp640390	-1.20113	0.0719615	1
comp638902	0.624869	0.0401367	1	comp645885	-0.797691	0.071971	1
comp640323	-0.944348	0.040469	1	comp650639	-0.484102	0.0724134	1
comp652504	-1.2051	0.0405714	1	comp628364	0.828576	0.0724378	1
comp637289	0.58979	0.0408754	1	comp635584	-0.571443	0.0725466	1
comp624469	-1.03953	0.0408766	1	comp613643	-0.886033	0.0726165	1
comp619500	-0.812378	0.0412631	1	comp646179	-1.06871	0.0730117	1
comp641498	1.57048	0.0414107	1	comp650423	0.391004	0.0730157	1
comp648891	1.0437	0.041551	1	comp642385	-1.24171	0.0733138	1
comp621489	-0.95785	0.0416981	1	comp632324	1.19339	0.0735438	1
comp573509	-1.11766	0.0425337	1	comp640528	-0.982132	0.0737951	1
comp652988	1.68023	0.0426545	1	comp644662	-0.643481	0.0741936	1
comp650234	-0.388499	0.0426728	1	comp524214	-0.961981	0.0741951	1
comp651297	-0.97545	0.0428407	1	comp629365	-0.740097	0.0742532	1
comp610050	-0.595	0.0429217	1	comp619871	-1.0847	0.0742693	1
comp642246	0.95569	0.0429428	1	comp651638	-0.928721	0.0744074	1
comp653139	-2.47105	0.0431005	1	comp555779	-0.779057	0.0744079	1
comp611729	0.950085	0.0432673	1	comp645998	0.735893	0.0744618	1
comp651132	-0.347263	0.0432975	1	comp630610	-1.03542	0.0753526	1
comp643240	0.472723	0.0432994	1	comp614325	1.13155	0.076256	1
comp653819	0.740027	0.0433134	1	comp572787	1.57577	0.0764099	1
comp646356	-1.17156	0.0434962	1	comp625752	-0.714836	0.0771561	1
comp266452	-0.962082	0.0435507	1	comp587378	-0.824525	0.0772247	1
comp632645	1.35627	0.0436218	1	comp649702	-1.40774	0.077262	1
comp634347	-0.446731	0.0438325	1	comp644067	0.383328	0.0775938	1
comp639551	-0.826678	0.0439188	1	comp653919	0.426096	0.0776398	1
comp635415	0.979202	0.044097	1	comp613257	-0.667539	0.0777297	1
comp631764	0.73308	0.044161	1	comp626221	-0.418797	0.0778388	1
comp612116	0.974536	0.0442269	1	comp634418	-0.782989	0.0779071	1
comp638925	-1.04794	0.0442741	1	comp639159	-1.33036	0.0779313	1
comp647245	-0.634399	0.0444526	1	comp629348	-0.883215	0.0784963	1
comp636065	-0.760306	0.0445597	1	comp287397	-0.684456	0.0786848	1
comp649041	0.912154	0.0445778	1	comp632724	0.60421	0.0787019	1
comp644048	-0.329504	0.0448218	1	comp648502	-0.925742	0.0788278	1
comp641192	0.737877	0.0448707	1	comp629833	0.874096	0.0790094	1
comp639303	-0.746711	0.0450812	1	comp647596	1.08247	0.0793681	1
comp635881	-0.645713	0.0451219	1	comp519885	-0.595705	0.0794438	1
comp607066	-1.1733	0.0451393	1	comp640365	-1.05281	0.079464	1
comp651614	0.694466	0.0455223	1	comp646942	0.712581	0.0795566	1
comp651274	1.60935	0.0456419	1	comp645581	-1.35311	0.0796612	1
comp606277	-0.526684	0.0457314	1	comp433463	-0.939652	0.0798939	1
comp611384	-0.592039	0.045802	1	comp642281	0.853531	0.0800719	1
comp650662	-0.929156	0.0460386	1	comp649520	1.13899	0.0801024	1
comp631670	-1.11856	0.0461643	1	comp596888	1.04707	0.0803186	1
comp648057	-0.450463	0.0462475	1	comp489816	-0.925941	0.0804003	1
comp639946	-0.499131	0.0462883	1	comp445711	-0.982788	0.0805681	1
comp612751	-1.39758	0.0463948	1	comp638788	-0.894988	0.0807294	1
comp637604	1.67641	0.0465659	1	comp645520	-0.92253	0.0808168	1
comp631240	1.45516	0.0465807	1	comp617557	-1.35352	0.0808285	1
comp647601	-0.48987	0.0469884	1	comp570297	0.743246	0.0810308	1
comp650533	1.3851	0.0473106	1	comp650053	-1.00951	0.0810753	1
comp650585	0.952727	0.0474064	1	comp633162	0.369814	0.0810758	1
comp653873	-0.669481	0.0474567	1	comp642402	0.991372	0.0811187	1
comp644752	0.778896	0.0478968	1	comp646012	0.661972	0.0811279	1
comp466334	1.05722	0.0481318	1	comp630262	1.00828	0.0815731	1
comp592827	-1.20347	0.0482405	1	comp651704	-0.733544	0.0818662	1
comp638750	1.0759	0.0482464	1	comp634282	-0.953694	0.0820191	1
comp590974	-0.849517	0.0482829	1	comp628913	-1.20651	0.0820998	1
comp641689	0.9447	0.0483225	1	comp530276	0.572426	0.0821592	1
comp632055	-0.995058	0.0485548	1	comp647851	-0.85213	0.0827459	1
comp646937	-1.07725	0.0486374	1	comp637407	-1.03563	0.0829233	1
comp626331	-0.691241	0.0486726	1	comp630144	-1.06184	0.083028	1
comp589777	-0.694271	0.0487625	1	comp636392	-1.0608	0.0831016	1
comp622941	0.907384	0.0488103	1	comp606536	0.642287	0.0834309	1
comp647767	1.17762	0.048843	1	comp637211	-0.911495	0.0839985	1
comp623839	-0.320272	0.048853	1	comp636930	-1.30938	0.0841969	1
comp619052	-1.08224	0.0488995	1	comp639459	-0.928868	0.0845323	1
comp578583	-1.24583	0.0489004	1	comp606843	-0.832608	0.0845589	1
comp649311	2.52495	0.0490778	1	comp652012	-0.512016	0.0849898	1
comp635034	1.04254	0.049107	1	comp578609	-1.16578	0.0851222	1
comp534721	2.20079	0.0501051	1	comp648111	0.746453	0.0852809	1
comp631716	1.12759	0.0501442	1	comp643013	-0.917717	0.0852879	1
comp650004	-0.609888	0.0501849	1	comp642900	-2.7013	0.0853109	1
comp643840	0.656509	0.050506	1	comp326884	-0.905317	0.0855391	1
comp637165	0.833165	0.0506561	1	comp642652	-0.688378	0.0855545	1
comp422371	-1.01341	0.0509791	1	comp631841	-0.862406	0.085804	1
comp613787	0.759262	0.0511281	1	comp636146	0.743537	0.0860776	1
comp649745	-0.432368	0.0513523	1	comp627856	1.14	0.0861975	1
comp629380	-0.638659	0.051835	1	comp572692	0.761317	0.0862496	1
comp603557	1.68694	0.0519921	1	comp653107	0.872808	0.0866854	1
comp640241	1.05453	0.0522083	1	comp648095	-1.13299	0.0867031	1
comp636964	0.649651	0.0522705	1	comp644232	-0.687727	0.0870927	1
comp633330	1.36871	0.0522821	1	comp631733	-1.0764	0.0873276	1
comp636662	-0.898624	0.0524451	1	comp625126	0.803408	0.0875853	1
comp620246	0.865374	0.0525523	1	comp592880	1.33536	0.0876145	1
comp623941	1.47353	0.0526212	1	comp636599	0.86346	0.0879155	1
comp647379	0.90204	0.0526423	1	comp629775	-0.92114	0.0879856	1
comp638189	1.42342	0.0528998	1	comp650555	-0.589862	0.0888635	1
comp644207	1.13724	0.0529376	1	comp633483	-1.29376	0.0889965	1
comp651683	0.498346	0.0530143	1	comp642378	0.648825	0.089354	1
comp641637	-0.414146	0.0531196	1	comp635832	0.923657	0.0897862	1
comp573790	-0.80335	0.0533198	1	comp650360	0.913444	0.0898559	1
comp634245	1.3336	0.0538358	1	comp637114	0.39464	0.090297	1
comp610955	0.998642	0.0538537	1	comp650709	-1.34406	0.0904233	1
comp525727	0.780697	0.0539356	1	comp649138	-1.29589	0.0904515	1
comp634711	-0.857248	0.053959	1	comp643883	-0.394207	0.0908107	1
comp625793	0.982453	0.05437	1	comp650656	-0.961766	0.0916859	1
comp635938	0.828784	0.0543832	1	comp643335	-0.517062	0.0918319	1
comp651071	-0.833963	0.0544535	1	comp644605	0.951067	0.0920579	1
comp647230	1.32255	0.0544604	1	comp650649	0.436254	0.0922556	1
comp648992	-0.426045	0.054949	1	comp644101	-1.40352	0.0923101	1
comp573400	0.635145	0.0550042	1	comp544291	0.841458	0.0923486	1
comp640501	-0.433354	0.0551161	1	comp634375	0.527218	0.0927815	1
comp649447	-1.29429	0.0553124	1	comp524187	-0.891114	0.0928536	1
comp639116	-0.477471	0.0553837	1	comp644307	0.592395	0.092991	1
comp573629	-0.891319	0.0555271	1	comp637329	-1.10767	0.093065	1
comp644104	1.51747	0.0558739	1	comp646392	-0.741691	0.0932188	1
comp653314	-1.09555	0.0560264	1	comp642812	-0.824441	0.0932674	1
comp639774	0.689618	0.0561167	1	comp643227	0.342796	0.0935426	1
comp618152	1.27075	0.0562411	1	comp358981	-1.45176	0.0941206	1
comp630580	-0.965411	0.0563766	1	comp559184	0.858149	0.0941701	1
comp531224	1.24219	0.0564987	1	comp642283	0.920456	0.0941978	1
comp646392	-0.895503	0.0565539	1	comp620266	-1.05044	0.0943797	1
comp616757	-1.00551	0.0566865	1	comp653311	-0.955817	0.0945486	1
comp629629	-1.10667	0.0569775	1	comp590711	1.09374	0.0945564	1
comp617479	1.29591	0.0569859	1	comp544223	-0.471866	0.0948093	1
comp636941	-1.59412	0.0571668	1	comp336716	-0.824509	0.0949038	1
comp609793	0.539336	0.0572362	1	comp653136	-0.710864	0.0949567	1
comp632246	1.57284	0.0573178	1	comp642838	0.449284	0.0950391	1
comp646345	-0.609243	0.0574548	1	comp620336	-1.40214	0.0953398	1
comp613771	1.7038	0.0574577	1	comp650424	-0.692005	0.0957126	1
comp654333	0.608829	0.0575315	1	comp627845	-0.774538	0.0957278	1
comp653749	-0.890561	0.0580525	1	comp631957	-0.898488	0.0957643	1
comp650898	-0.41721	0.0582766	1	comp633815	-1.21369	0.0966355	1
comp643313	-1.14111	0.0587044	1	comp647543	-0.755943	0.0966812	1
comp631759	1.4299	0.0587995	1	comp636485	-0.583739	0.0968064	1
comp535738	-0.475454	0.058915	1	comp707681	0.969143	0.0970431	1
comp634449	-0.795411	0.0589541	1	comp642182	-0.70175	0.0973736	1
comp642873	1.84289	0.0590906	1	comp612769	-1.60417	0.0978754	1
comp642123	0.999237	0.0591052	1	comp632302	0.404691	0.0980996	1
comp634998	-0.452282	0.0592132	1	comp643043	1.09348	0.0981094	1
comp637483	-0.381606	0.0592318	1	comp641333	-1.14979	0.0989586	1
comp594465	-1.43463	0.0592323	1	comp649681	0.605667	0.099105	1
comp632917	1.5035	0.0592971	1	comp639849	-0.814699	0.0991201	1
comp629086	1.05485	0.0593391	1	comp650174	0.75954	0.0997402	1
comp636180	-0.542717	0.0595395	1	comp637101	-0.607984	0.0997417	1
comp650330	-0.81145	0.0596782	1	comp647875	-0.779442	0.0999041	1
comp637448	0.912788	0.0597385	1	comp629696	-1.04909	0.100219	1
comp492708	2.22811	0.0597446	1	comp622401	1.11621	0.100243	1
comp625189	1.11786	0.059806	1	comp634215	0.495919	0.101232	1
comp638523	0.647548	0.059839	1	comp639482	-0.599015	0.101402	1
comp641928	0.470738	0.0600387	1	comp568885	0.798965	0.1016	1
comp651347	1.01127	0.0601868	1	comp647168	0.585418	0.101871	1
comp645158	-0.822001	0.060231	1	comp573083	0.677947	0.102047	1
comp641896	-0.66609	0.0604551	1	comp642122	-1.19387	0.102165	1
comp563379	1.80599	0.0606782	1	comp643782	0.771717	0.1022	1
comp639790	-0.715545	0.0607482	1	comp646561	-1.14682	0.102216	1
comp628556	1.11796	0.0610966	1	comp620541	-0.958143	0.102356	1
comp281478	-0.825867	0.0611124	1	comp635345	1.18525	0.103419	1
comp609297	1.01239	0.0612929	1	comp645368	-0.629601	0.103429	1
comp642810	-0.455209	0.0614166	1	comp633653	-0.79998	0.104607	1
comp653348	-1.00905	0.0614668	1	comp624216	-0.83375	0.105247	1
comp646472	0.817468	0.0616595	1	comp639975	-0.76169	0.105396	1
comp649790	1.36439	0.0617668	1	comp630629	0.53066	0.105675	1
comp626656	-1.11461	0.0617878	1	comp581400	-1.69743	0.106151	1
comp652203	1.08411	0.0619193	1	comp637604	-1.41738	0.106276	1
comp586653	0.863614	0.0619657	1	comp642124	-1.00147	0.106474	1
comp281753	0.953061	0.061993	1	comp646814	0.33715	0.106543	1
comp646982	-0.778	0.0619964	1	comp600810	-0.688456	0.106867	1
comp628364	-0.899547	0.0623597	1	comp650994	0.511356	0.106975	1
comp633011	0.585726	0.0625145	1	comp642841	-0.761599	0.107179	1
comp266614	1.02552	0.0627744	1	comp633070	-0.674999	0.107315	1
comp635030	-0.799346	0.0628825	1	comp635111	-1.33315	0.107374	1
comp642319	0.926921	0.063281	1	comp643287	-0.922864	0.107666	1
comp476982	1.16275	0.0633364	1	comp627571	-0.772883	0.107731	1
comp635813	-1.21236	0.0634212	1	comp643298	-1.10135	0.107927	1
comp650030	-0.364098	0.0634446	1	comp651605	-0.514905	0.108072	1
comp509579	-0.790649	0.063491	1	comp642605	-0.911221	0.108454	1
comp625814	0.816825	0.0636507	1	comp636088	-0.79497	0.108484	1
comp638383	0.742661	0.0636944	1	comp624536	0.897823	0.108904	1
comp273213	0.970487	0.0637835	1	comp639115	-0.737714	0.109501	1
comp599046	-1.2188	0.0638512	1	comp578235	0.77701	0.109736	1
comp652326	-0.365071	0.0638882	1	comp587521	-0.898591	0.109966	1
comp649737	-0.413047	0.0641278	1	comp636992	-1.43091	0.1102	1
comp652963	0.92756	0.064292	1	comp639301	-0.834889	0.110254	1
comp630435	-1.34675	0.0643723	1	comp623460	-0.611462	0.110399	1
comp608413	-0.930777	0.0644603	1	comp645243	-0.711738	0.110437	1
comp638439	-0.943062	0.0645991	1	comp638156	-0.922477	0.110748	1
comp640686	-0.614143	0.0646325	1	comp625255	0.767683	0.110845	1
comp625229	-1.17621	0.0646387	1	comp572750	0.926675	0.110888	1
comp640900	0.687281	0.0647577	1	comp640285	-0.44383	0.111084	1
comp609440	0.979358	0.0650693	1	comp645821	-0.656551	0.111445	1
comp649121	-0.620331	0.0652904	1	comp629331	-0.741194	0.111931	1
comp598162	0.842999	0.0653797	1	comp639706	1.07928	0.111991	1
comp612375	1.41188	0.0654134	1	comp647588	-0.87601	0.112177	1
comp633850	0.885127	0.0655436	1	comp288058	-0.613545	0.112353	1
comp573000	0.780935	0.0656234	1	comp612240	-0.902064	0.112632	1
comp632795	0.670765	0.066097	1	comp635583	-0.5847	0.112683	1
comp648525	-0.400479	0.0662443	1	comp654065	-0.775756	0.112715	1
comp647912	-0.844651	0.0662881	1	comp629127	0.489195	0.112742	1
comp648092	-0.401376	0.0664303	1	comp637582	-0.572036	0.112827	1
comp613791	0.726164	0.0669029	1	comp631328	-0.83725	0.112876	1
comp652124	-0.980697	0.0670413	1	comp632081	1.00053	0.113076	1
comp572517	-1.1785	0.0671385	1	comp619497	0.851141	0.113216	1
comp651930	0.922534	0.0671723	1	comp525740	-0.478029	0.113228	1
comp653060	0.942151	0.0671868	1	comp642371	0.639458	0.113347	1
comp652017	-0.576268	0.0674617	1	comp647697	-1.45158	0.113494	1
comp641370	-0.497291	0.0676528	1	comp626648	0.426087	0.113552	1
comp651241	-1.00831	0.067686	1	comp630089	0.950128	0.113795	1
comp514810	1.03802	0.0677887	1	comp629839	0.825984	0.113817	1
comp627267	-0.413409	0.0678761	1	comp643378	-1.08503	0.113845	1
comp586629	1.10384	0.0678856	1	comp649580	-0.794435	0.113845	1
comp594904	0.793793	0.0684401	1	comp634174	-0.552937	0.114038	1
comp370795	0.904791	0.0686365	1	comp600269	-0.958039	0.114053	1
comp645438	-0.425861	0.068698	1	comp613366	-0.753124	0.114105	1
comp628988	-0.768481	0.0688682	1	comp636187	0.921598	0.11412	1
comp651766	-0.427702	0.0688996	1	comp650912	-0.869157	0.115583	1
comp642296	-0.897442	0.0690466	1	comp598955	-0.409594	0.115857	1
comp643022	-0.929891	0.0692203	1	comp649609	0.540581	0.116098	1
comp651717	0.563658	0.0692488	1	comp618762	-0.947016	0.116138	1
comp612809	-0.401373	0.0693081	1	comp646285	-0.49483	0.116425	1
comp654095	-1.54033	0.0695575	1	comp649085	-0.887249	0.11655	1
comp595044	-0.861598	0.0695581	1	comp567822	0.806528	0.116695	1
comp644526	0.971821	0.0695839	1	comp511451	0.959265	0.116831	1
comp780693	1.06031	0.0697519	1	comp634107	0.592586	0.116866	1
comp629422	0.933419	0.0697938	1	comp576574	-1.19077	0.116888	1
comp633306	-1.3683	0.0698086	1	comp629621	0.771376	0.117014	1
comp647137	-1.1675	0.0699081	1	comp631425	-0.781451	0.11721	1
comp645623	-0.393569	0.069918	1	comp627100	-0.940184	0.117217	1
comp638665	-0.382285	0.070084	1	comp625420	-0.947863	0.117227	1
comp610675	0.897359	0.0700979	1	comp562233	1.23202	0.117301	1
comp606572	-1.70116	0.0702339	1	comp620604	-0.887688	0.117301	1
comp649135	-0.381631	0.0704008	1	comp612158	-0.791475	0.11735	1
comp628247	0.528343	0.070423	1	comp646198	-1.02121	0.11736	1
comp639619	0.759337	0.0708099	1	comp573364	-0.593411	0.118034	1
comp568175	0.976425	0.0708509	1	comp641800	-0.927004	0.118231	1
comp640933	-0.56579	0.0709872	1	comp413540	-0.775292	0.11834	1
comp653248	-0.880017	0.0710386	1	comp629995	-0.676677	0.118474	1
comp622915	-0.94941	0.0711787	1	comp607043	0.573895	0.118532	1
comp628096	1.06177	0.0712403	1	comp634694	-0.73444	0.118551	1
comp634008	-0.749728	0.0715415	1	comp568076	-0.517136	0.118664	1
comp612012	-0.969142	0.0716369	1	comp644041	0.649941	0.118725	1
comp640739	-0.943901	0.071843	1	comp639629	0.55056	0.118792	1
comp626606	0.943839	0.072288	1	comp637670	0.707181	0.119259	1
comp397198	2.44605	0.072431	1	comp651297	-0.749295	0.119401	1
comp639359	-0.43064	0.073152	1	comp635446	-0.84143	0.119475	1
comp597077	0.553051	0.0732522	1	comp651901	-0.403699	0.119518	1
comp614541	-0.825322	0.0733578	1	comp646677	-0.485058	0.119935	1
comp634630	0.792632	0.0737707	1	comp632531	-0.82928	0.120006	1
comp638064	-0.460196	0.0737821	1	comp645694	-1.08909	0.120052	1
comp653491	0.933416	0.0738118	1	comp452529	-0.396932	0.120156	1
comp625953	-0.669822	0.0738721	1	comp636211	-0.720102	0.120166	1
comp571725	-1.04203	0.0741703	1	comp631135	0.843273	0.120361	1
comp640580	0.630846	0.0742069	1	comp654292	-0.718704	0.120518	1
comp645725	0.914463	0.074286	1	comp651795	0.41202	0.120817	1
comp641842	-0.751952	0.0743945	1	comp636982	0.828046	0.120872	1
comp635621	0.633897	0.0744527	1	comp630470	-0.906666	0.12093	1
comp629332	0.709745	0.074485	1	comp646800	0.858451	0.121006	1
comp644879	0.983376	0.0746809	1	comp623588	0.356067	0.121011	1
comp646202	-0.486219	0.0747047	1	comp630995	-0.891921	0.121173	1
comp645697	1.50424	0.0748071	1	comp618471	-0.878815	0.121543	1
comp637992	0.878788	0.0749918	1	comp625118	0.638606	0.121564	1
comp637235	2.09988	0.0750104	1	comp617941	-0.443351	0.1216	1
comp619153	-0.545227	0.0750552	1	comp627832	-1.02652	0.121608	1
comp573262	0.807611	0.0750596	1	comp598728	0.585794	0.121746	1
comp644643	-0.972647	0.0752202	1	comp270544	-1.00498	0.122026	1
comp633655	1.0449	0.0753209	1	comp631972	0.263302	0.12229	1
comp638350	0.434593	0.0755277	1	comp645746	0.755398	0.12257	1
comp534178	0.872113	0.0755853	1	comp649370	0.368605	0.122928	1
comp562588	-0.848622	0.0756726	1	comp643739	-0.752483	0.122948	1
comp639283	0.886029	0.0757054	1	comp633058	-0.969115	0.122979	1
comp642654	0.843485	0.075722	1	comp635790	0.480175	0.123683	1
comp638365	-0.975382	0.0757795	1	comp761799	-0.688787	0.123704	1
comp612201	-0.65182	0.075814	1	comp614366	-0.945406	0.123728	1
comp515385	-1.07263	0.0759752	1	comp650081	0.28807	0.124014	1
comp652393	-0.584449	0.0761325	1	comp637992	0.766615	0.124144	1
comp628914	0.919481	0.0763257	1	comp650128	-0.802014	0.124367	1
comp632401	2.2533	0.0764011	1	comp652455	-0.821456	0.124386	1
comp629031	0.830612	0.0764526	1	comp650354	0.383299	0.124469	1
comp627620	0.764513	0.076619	1	comp645334	-0.85983	0.124583	1
comp637896	-0.430173	0.0768229	1	comp607884	0.836585	0.124805	1
comp626171	1.1622	0.0768306	1	comp626606	0.770421	0.125631	1
comp278966	1.19154	0.0769869	1	comp572575	-1.52998	0.125742	1
comp747502	-1.12337	0.0772251	1	comp654203	-0.51212	0.125844	1
comp609287	-0.962318	0.0776737	1	comp573396	-0.858555	0.125855	1
comp638451	0.854639	0.0776959	1	comp268356	-0.549778	0.126154	1
comp604518	0.742476	0.0780196	1	comp649670	-0.435877	0.12617	1
comp652027	-0.676351	0.0780372	1	comp651344	0.340056	0.126183	1
comp318502	-1.1835	0.0785817	1	comp638092	-0.962683	0.126315	1
comp647701	0.681671	0.0785893	1	comp645463	1.04637	0.12634	1
comp641126	0.610691	0.0787665	1	comp648003	0.505174	0.126464	1
comp530617	0.604193	0.0788984	1	comp622919	-0.632088	0.126623	1
comp651081	-1.1072	0.0789327	1	comp609457	0.698463	0.12669	1
comp643015	0.91598	0.0792966	1	comp633134	-0.989786	0.126763	1
comp640439	0.833982	0.0793164	1	comp638979	-1.05535	0.126767	1
comp645547	-0.782351	0.0793178	1	comp654294	-0.386985	0.127047	1
comp643621	0.733928	0.0793416	1	comp589360	-0.670117	0.127416	1
comp740422	-1.06101	0.0793562	1	comp644097	0.814951	0.127563	1
comp641765	-0.901261	0.0793617	1	comp646506	0.605655	0.127697	1
comp579416	-1.05496	0.0795003	1	comp635849	-0.586345	0.127891	1
comp639694	-0.877449	0.079594	1	comp301044	0.868051	0.128022	1
comp647796	-0.940174	0.0797081	1	comp628927	0.913515	0.128061	1
comp614743	0.850551	0.0797927	1	comp392463	-0.506925	0.128095	1
comp640102	0.996098	0.0799767	1	comp615967	-0.669827	0.128208	1
comp633698	0.687531	0.0803833	1	comp639320	-0.436953	0.128275	1
comp621757	-0.585022	0.0805517	1	comp329125	-0.910878	0.128492	1
comp780958	-1.29043	0.0805708	1	comp634473	-0.569042	0.128492	1
comp643552	-0.910824	0.0806601	1	comp639674	-0.946565	0.128679	1
comp645416	-0.603066	0.0809046	1	comp639669	0.835078	0.129014	1
comp633454	-0.98132	0.0809617	1	comp654303	-0.702738	0.12909	1
comp619359	-0.884275	0.0810066	1	comp649592	-0.517677	0.129354	1
comp643532	-0.344951	0.0810426	1	comp626347	0.439671	0.129461	1
comp639586	-0.605977	0.0811005	1	comp628438	-0.735569	0.129482	1
comp654203	-0.581234	0.0814425	1	comp647636	-0.830496	0.129538	1
comp642082	0.537356	0.0815523	1	comp640242	0.736781	0.129573	1
comp623035	1.55716	0.0816568	1	comp617538	-0.887379	0.130045	1
comp531847	0.745116	0.0816792	1	comp623093	-0.562622	0.130468	1
comp643312	-0.371421	0.0817285	1	comp634402	0.694625	0.130686	1
comp613507	-0.631742	0.081982	1	comp624221	-0.831779	0.130817	1
comp272982	-0.803201	0.082141	1	comp653550	0.236936	0.130852	1
comp612109	-0.42495	0.0822504	1	comp632725	-0.976953	0.130909	1
comp560527	-0.986599	0.082596	1	comp638104	-0.940761	0.130924	1
comp621720	-1.30873	0.082641	1	comp636180	-0.42349	0.131008	1
comp651901	-0.450659	0.0826959	1	comp646533	0.440898	0.131026	1
comp645783	-0.580247	0.0827012	1	comp465290	0.912964	0.131137	1
comp643536	-0.965136	0.0827444	1	comp650787	-0.754717	0.131489	1
comp653115	0.548698	0.0827674	1	comp632363	-0.906577	0.131556	1
comp588690	0.9341	0.0828178	1	comp642538	-1.14063	0.131734	1
comp649913	-0.693584	0.0834685	1	comp647814	0.46349	0.13205	1
comp561987	-1.2004	0.0834805	1	comp642123	-0.750258	0.132101	1
comp643696	0.506642	0.0836854	1	comp651106	0.853736	0.132144	1
comp650182	0.591341	0.0836908	1	comp435311	0.717545	0.132146	1
comp554404	-0.688796	0.0837008	1	comp646430	0.822948	0.132153	1
comp654310	0.92522	0.0840525	1	comp634401	0.561492	0.13229	1
comp646533	-0.521023	0.084079	1	comp616780	0.8293	0.13243	1
comp645941	-0.286581	0.0842833	1	comp637331	-0.663812	0.132821	1
comp653231	-0.900427	0.0844825	1	comp639785	-0.591524	0.132996	1
comp608614	1.04895	0.0845427	1	comp652977	0.561668	0.13303	1
comp639308	-0.660998	0.0846225	1	comp640290	0.714218	0.133193	1
comp635611	-0.972797	0.0848435	1	comp648731	-0.902398	0.133275	1
comp379696	1.20611	0.0850366	1	comp380663	0.507791	0.133458	1
comp633175	-0.633591	0.0851947	1	comp644669	-0.648802	0.133662	1
comp625482	0.772601	0.0853105	1	comp640513	-0.642646	0.133707	1
comp588015	0.764994	0.0853705	1	comp633295	-0.542848	0.133785	1
comp619520	-0.94407	0.0854849	1	comp356538	-1.33307	0.133836	1
comp636993	0.499936	0.0854899	1	comp635556	-0.661912	0.133997	1
comp635211	-0.815921	0.0857928	1	comp652111	0.606464	0.134211	1
comp637264	0.556194	0.0858922	1	comp562792	-0.971325	0.134484	1
comp636038	1.04492	0.0862014	1	comp643459	0.705541	0.134768	1
comp629810	0.584456	0.0862692	1	comp653122	-0.421787	0.134845	1
comp573384	1.3297	0.0862748	1	comp626465	1.03674	0.134967	1
comp635366	-1.72783	0.0863623	1	comp485986	-0.702186	0.135027	1
comp632595	0.803119	0.0864367	1	comp598546	0.34048	0.135054	1
comp636368	-0.833136	0.0866097	1	comp642554	-1.06585	0.135443	1
comp572692	-0.767879	0.0870808	1	comp630246	0.659749	0.135453	1
comp641496	-0.367892	0.0871396	1	comp651181	0.902722	0.135654	1
comp640479	-0.37282	0.0871797	1	comp638083	0.664444	0.135705	1
comp648698	0.904583	0.0872067	1	comp616867	0.410289	0.13604	1
comp643985	-0.630724	0.0872498	1	comp635997	-1.91141	0.13607	1
comp638571	-1.08737	0.087277	1	comp610639	-0.491349	0.136214	1
comp662981	-0.547821	0.0875224	1	comp645114	-0.816449	0.136259	1
comp538917	-0.823355	0.0876599	1	comp634422	0.724165	0.13628	1
comp607214	0.759669	0.0877328	1	comp630238	-0.792549	0.136861	1
comp746144	-0.959514	0.0881051	1	comp619763	-0.860526	0.136907	1
comp642666	-0.41983	0.0881871	1	comp651541	-0.552729	0.137138	1
comp626334	-0.579565	0.0882102	1	comp647972	-0.723876	0.137405	1
comp651188	-0.442554	0.088281	1	comp624581	-0.561229	0.137422	1
comp640294	0.833824	0.0884967	1	comp642803	0.231304	0.137494	1
comp642642	-0.437719	0.0885653	1	comp513103	1.14958	0.137563	1
comp632581	0.623769	0.0886817	1	comp623959	-1.03672	0.137672	1
comp608801	-0.845115	0.0886992	1	comp374307	-0.774449	0.138005	1
comp637097	0.549888	0.0888631	1	comp645705	-1.09141	0.13831	1
comp383993	1.19354	0.088877	1	comp647139	0.7003	0.138555	1
comp636950	0.899716	0.0889663	1	comp641228	-0.66569	0.138676	1
comp648322	0.38296	0.0890919	1	comp642810	-0.352814	0.138941	1
comp607088	-0.948106	0.0891466	1	comp573311	0.824207	0.139008	1
comp647301	0.514612	0.0891724	1	comp643956	0.459497	0.139038	1
comp573821	-0.423216	0.089311	1	comp634187	-0.664105	0.139068	1
comp635491	-0.772695	0.0899246	1	comp644344	-0.86688	0.139194	1
comp634121	0.879752	0.0900945	1	comp630976	-0.764793	0.139358	1
comp627746	0.58328	0.0901619	1	comp620905	-0.735292	0.139526	1
comp643318	-0.574305	0.0901704	1	comp637413	-1.00958	0.139562	1
comp635172	-0.61023	0.0906416	1	comp634905	-0.564128	0.139771	1
comp631419	0.856142	0.0906926	1	comp628808	0.900652	0.139826	1
comp644251	0.885043	0.0907222	1	comp644948	0.773971	0.139873	1
comp647260	0.425545	0.0907748	1	comp626441	-0.66952	0.140651	1
comp651181	1.05215	0.0908228	1	comp639792	1.26487	0.140687	1
comp633053	-0.765243	0.090879	1	comp647870	0.520522	0.141315	1
comp560048	0.80723	0.0909844	1	comp622107	-0.458573	0.141381	1
comp409581	0.703752	0.0912367	1	comp628095	1.03169	0.141442	1
comp642483	-0.626359	0.0912681	1	comp628716	0.608142	0.141446	1
comp652619	0.406219	0.0913221	1	comp605415	-0.550274	0.141499	1
comp641043	1.06608	0.0913572	1	comp606508	-0.649279	0.142189	1
comp610182	-0.721523	0.0914021	1	comp637249	-0.563333	0.142248	1
comp641715	-0.531789	0.0914733	1	comp619265	-1.04294	0.142515	1
comp573591	-0.779795	0.0916031	1	comp648113	-0.771075	0.142779	1
comp647462	0.742568	0.0916759	1	comp494466	0.692938	0.142833	1
comp637775	1.30242	0.0917446	1	comp636395	-0.864923	0.143059	1
comp653745	-0.872084	0.0918393	1	comp618088	-0.538468	0.143201	1
comp553483	-0.710494	0.0918573	1	comp650213	0.45846	0.143209	1
comp580934	-0.800545	0.091901	1	comp605544	-0.638671	0.143676	1
comp651185	0.505295	0.0920958	1	comp653205	0.261945	0.14384	1
comp640536	-0.42267	0.0920978	1	comp642239	-0.738892	0.144031	1
comp610696	-0.402747	0.0921149	1	comp628092	-0.79291	0.144052	1
comp648958	-0.908319	0.0924051	1	comp647384	0.317448	0.144348	1
comp639989	-0.779634	0.0924178	1	comp611118	-0.68892	0.144361	1
comp609326	-1.04392	0.0926411	1	comp636107	-0.845349	0.144453	1
comp652441	-0.300259	0.0926489	1	comp648638	0.698569	0.144479	1
comp624666	-0.970366	0.0927575	1	comp620663	0.864152	0.144554	1
comp633197	-0.929633	0.0928155	1	comp652687	-0.609098	0.144599	1
comp612450	0.536512	0.0928832	1	comp614031	0.327344	0.144779	1
comp610103	0.658094	0.0929994	1	comp632510	-0.985519	0.145437	1
comp613743	1.22911	0.0931386	1	comp572894	-0.477652	0.14546	1
comp635414	-1.30571	0.0931527	1	comp638859	-0.731403	0.145554	1
comp611657	0.681941	0.093159	1	comp592750	-0.713177	0.14559	1
comp635670	0.50306	0.0932595	1	comp629209	-0.706137	0.145839	1
comp651005	1.01042	0.0935147	1	comp647041	-0.346751	0.145959	1
comp625846	0.795491	0.0937	1	comp555170	-0.964813	0.1461	1
comp645863	0.84124	0.0937612	1	comp648941	-0.730311	0.146197	1
comp630212	0.972495	0.0939296	1	comp636755	-1.11626	0.146215	1
comp646075	1.04907	0.09424	1	comp623384	0.737616	0.146673	1
comp639397	0.676755	0.0943395	1	comp625321	-0.403982	0.14673	1
comp625847	0.825001	0.0943619	1	comp641017	-0.528818	0.146742	1
comp535002	-0.756298	0.0943677	1	comp606207	-1.64512	0.146753	1
comp614179	-0.542004	0.0945192	1	comp637180	0.807495	0.146809	1
comp645243	0.767103	0.0945221	1	comp648149	-0.517388	0.146874	1
comp631057	-0.648589	0.0945284	1	comp638256	-0.755937	0.146954	1
comp645663	0.740944	0.0947484	1	comp636781	0.999078	0.14701	1
comp635778	0.810878	0.0953135	1	comp639049	0.498124	0.147197	1
comp635017	-1.07011	0.0955524	1	comp756528	0.796639	0.147221	1
comp573556	-0.551915	0.0957802	1	comp435591	0.648168	0.147248	1
comp653796	-0.768921	0.0957883	1	comp651441	-0.781426	0.147321	1
comp619851	1.04415	0.0959634	1	comp667361	0.672449	0.147556	1
comp637853	-0.274571	0.0960221	1	comp639901	0.26594	0.147595	1
comp622711	0.871022	0.0961254	1	comp634735	-1.05715	0.147603	1
comp590209	-0.95008	0.0961629	1	comp631097	0.672003	0.147944	1
comp631554	0.521161	0.0961879	1	comp647451	-0.514821	0.148053	1
comp628031	-0.929265	0.0962984	1	comp607370	-0.876473	0.148096	1
comp645581	1.29701	0.0963035	1	comp633155	0.882183	0.148314	1
comp629074	0.59019	0.0963296	1	comp643884	-0.549735	0.148752	1
comp650469	-0.387009	0.0964186	1	comp572760	0.668399	0.149014	1
comp640838	-0.399323	0.0965533	1	comp621252	-0.851443	0.149165	1
comp645817	0.427275	0.0965907	1	comp623377	-0.63708	0.14918	1
comp636202	-1.22802	0.0967133	1	comp652700	0.699583	0.149311	1
comp643617	-0.350531	0.096742	1	comp649452	-0.294858	0.149598	1
comp651421	-0.999608	0.0967925	1	comp545427	0.747812	0.149954	1
comp637352	1.00296	0.0968237	1	comp650293	-1.23843	0.150669	1
comp631888	1.37257	0.0969506	1	comp640739	-0.756255	0.150751	1
comp611771	-0.579283	0.0969943	1	comp611294	0.531514	0.150805	1
comp633950	0.951142	0.0972409	1	comp630175	-0.843751	0.150835	1
comp647716	-0.241346	0.0974027	1	comp627932	-0.83954	0.150934	1
comp634606	0.923636	0.0975252	1	comp639505	0.767974	0.151034	1
comp609964	1.00495	0.0976301	1	comp238179	-0.599484	0.151396	1
comp641543	0.535167	0.097667	1	comp650516	-0.320392	0.151403	1
comp647902	-0.33394	0.0977278	1	comp626611	0.73861	0.151688	1
comp622294	-0.983487	0.0978346	1	comp625849	-0.527057	0.151771	1
comp638886	0.519005	0.0978905	1	comp619469	-0.968263	0.151903	1
comp269275	-0.891606	0.0979864	1	comp641717	-0.90306	0.152039	1
comp588922	-0.754031	0.0982146	1	comp360362	-0.686569	0.152376	1
comp648725	-0.713663	0.098257	1	comp607254	0.692895	0.152671	1
comp640677	0.670381	0.0983669	1	comp651710	-0.363568	0.152853	1
comp526680	-0.690204	0.0984297	1	comp605159	-0.722581	0.15328	1
comp639762	-0.415121	0.0985374	1	comp613312	-1.28448	0.153449	1
comp631693	-0.8206	0.0986166	1	comp618199	0.700061	0.153515	1
comp609093	0.836575	0.098671	1	comp271864	-0.460524	0.153617	1
comp643061	-0.434071	0.0987127	1	comp653990	-0.575253	0.153721	1
comp638049	-0.405033	0.0987573	1	comp607578	0.675001	0.153861	1
comp644924	-0.872858	0.0988304	1	comp638681	0.42645	0.153879	1
comp606038	0.831422	0.0990425	1	comp647703	0.400364	0.153883	1
comp652190	1.06429	0.0991171	1	comp637609	-0.695075	0.153965	1
comp572668	0.792428	0.0991648	1	comp643296	-0.658254	0.154005	1
comp614839	0.780057	0.0991661	1	comp559631	-0.83968	0.154028	1
comp651710	0.424355	0.0992159	1	comp436127	-0.768668	0.1541	1
comp639446	-1.58755	0.0993722	1	comp647959	-0.601063	0.154163	1
comp620336	1.40493	0.0993735	1	comp580768	1.68236	0.154598	1
comp565480	0.783127	0.099443	1	comp632595	0.669915	0.154837	1
comp647265	-0.976298	0.0994482	1	comp646271	0.403706	0.155072	1
comp554033	1.20583	0.0994865	1	comp593626	-0.78231	0.155228	1
comp646861	0.793544	0.0995175	1	comp636001	-0.761085	0.15547	1
comp636779	1.14422	0.099698	1	comp632478	-0.872104	0.155519	1
comp642174	-0.299464	0.0998762	1	comp632390	0.319544	0.155626	1
comp628873	1.54821	0.0999925	1	comp631196	0.568259	0.155832	1
comp618667	0.94723	0.100017	1	comp631984	-0.606796	0.156141	1
comp642070	-0.606853	0.1001	1	comp653396	-0.469409	0.156364	1
comp650643	1.07871	0.100365	1	comp620533	0.302635	0.156413	1
comp635722	-0.593512	0.100436	1	comp652160	-0.67144	0.156459	1
comp598139	0.634248	0.100478	1	comp632489	0.654106	0.156628	1
comp626154	-0.755361	0.100614	1	comp648912	0.53513	0.156635	1
comp629200	-0.764034	0.100615	1	comp647361	-0.780258	0.156709	1
comp587344	-0.942964	0.100807	1	comp593046	-0.744991	0.157158	1
comp644149	1.37625	0.10084	1	comp643995	-0.60873	0.157224	1
comp653379	0.580891	0.100882	1	comp634108	-0.897235	0.157337	1
comp577045	0.773875	0.101292	1	comp347023	-0.579842	0.157418	1
comp647671	-0.322029	0.101316	1	comp649187	0.383534	0.157428	1
comp650333	0.543373	0.101613	1	comp634723	-0.545218	0.157619	1
comp628028	0.5767	0.102195	1	comp653882	0.340516	0.157711	1
comp272028	-0.911032	0.102444	1	comp627542	-0.711677	0.157871	1
comp629512	-0.716973	0.102506	1	comp651815	0.512254	0.158031	1
comp641709	0.921321	0.102679	1	comp626036	0.779455	0.158131	1
comp650977	1.32379	0.102703	1	comp643321	-0.562768	0.158237	1
comp626225	-0.428571	0.102836	1	comp634685	-1.1712	0.158395	1
comp644022	-0.706422	0.102885	1	comp637739	0.749442	0.158537	1
comp653385	0.378481	0.102959	1	comp637362	0.218142	0.158628	1
comp649256	0.919612	0.102981	1	comp632168	-1.36785	0.158754	1
comp646438	0.409515	0.103016	1	comp644201	-0.775273	0.158798	1
comp646501	0.545692	0.103134	1	comp650985	0.682862	0.158904	1
comp645701	-0.794433	0.103138	1	comp568615	-0.954712	0.159231	1
comp648320	0.761534	0.103283	1	comp605971	0.643891	0.159644	1
comp639299	0.758802	0.103395	1	comp632528	-0.811106	0.159839	1
comp631122	0.50997	0.10353	1	comp637831	-0.628688	0.15989	1
comp626246	0.906717	0.103591	1	comp652224	0.806506	0.160429	1
comp629705	0.890515	0.103873	1	comp631340	-0.545227	0.160447	1
comp604473	0.768706	0.103923	1	comp623274	-0.581551	0.160692	1
comp279844	-0.791391	0.104002	1	comp632401	-1.76483	0.160698	1
comp653842	0.449379	0.104202	1	comp635139	-0.7166	0.160862	1
comp569819	0.954199	0.104259	1	comp645426	0.465292	0.161345	1
comp523322	-0.90023	0.104534	1	comp623702	-0.829705	0.161494	1
comp612797	0.614519	0.104777	1	comp653255	0.282118	0.161506	1
comp635061	1.02925	0.104857	1	comp565296	0.712712	0.161846	1
comp543109	0.948058	0.104858	1	comp641027	-0.711238	0.162082	1
comp643705	0.847474	0.10487	1	comp622406	-0.548727	0.162121	1
comp637325	0.896408	0.1049	1	comp540777	0.635777	0.162152	1
comp480106	0.795651	0.104921	1	comp652498	0.248946	0.162155	1
comp456227	0.697649	0.104976	1	comp645088	0.745308	0.162192	1
comp644901	0.407664	0.105223	1	comp724612	-0.701955	0.162265	1
comp638208	0.762699	0.105253	1	comp632313	-0.756052	0.162478	1
comp1554733	1.3951	0.105325	1	comp623342	0.659014	0.162507	1
comp638987	0.398008	0.105402	1	comp637599	0.725176	0.162623	1
comp648597	0.948302	0.105455	1	comp640251	1.57614	0.162785	1
comp640588	0.473272	0.105651	1	comp608153	0.838299	0.162841	1
comp647159	0.56541	0.105725	1	comp648062	1.24767	0.162905	1
comp591169	-0.524799	0.106081	1	comp612087	-0.678075	0.162907	1
comp648267	-0.981325	0.106094	1	comp640437	-0.562958	0.163021	1
comp669685	-0.871185	0.106101	1	comp653574	-0.577533	0.163093	1
comp631852	-0.583725	0.106326	1	comp627527	-0.800278	0.163322	1
comp750219	0.675288	0.106557	1	comp641368	-0.562083	0.163449	1
comp651752	1.09552	0.106614	1	comp423768	0.652175	0.163557	1
comp633904	0.693274	0.106681	1	comp652858	-0.332051	0.163625	1
comp612907	-0.54722	0.106924	1	comp608273	-0.720474	0.163769	1
comp616250	0.823512	0.107064	1	comp654109	-0.60101	0.163858	1
comp640361	-0.583504	0.107121	1	comp572803	-0.526359	0.163872	1
comp606207	1.78099	0.107198	1	comp418933	-0.488369	0.16389	1
comp652858	-0.389883	0.10723	1	comp654111	0.286053	0.164147	1
comp648628	0.724662	0.107456	1	comp566850	-1.50627	0.16425	1
comp637944	-0.517069	0.107496	1	comp651511	0.590407	0.164398	1
comp651482	-2.12846	0.107565	1	comp568599	0.488919	0.164419	1
comp651536	-0.368765	0.107623	1	comp618506	-0.727896	0.16457	1
comp650247	1.22573	0.107905	1	comp628295	0.648651	0.164597	1
comp633610	-0.786279	0.107983	1	comp604923	-0.806996	0.164619	1
comp640052	-0.64269	0.108248	1	comp644908	0.774925	0.164733	1
comp622184	0.609155	0.108427	1	comp635666	-0.768534	0.16477	1
comp636985	0.715801	0.108854	1	comp648412	-0.319549	0.164991	1
comp649949	-0.347181	0.108948	1	comp643251	0.274494	0.165022	1
comp406425	-0.535441	0.109545	1	comp645016	0.360544	0.165221	1
comp589950	-0.719411	0.109748	1	comp645101	-0.760818	0.165287	1
comp621726	0.870597	0.109748	1	comp594904	-0.645182	0.16531	1
comp436845	-0.79783	0.109789	1	comp630835	0.36569	0.165595	1
comp529725	-0.873041	0.109951	1	comp639136	0.87508	0.165649	1
comp631896	-0.424135	0.109967	1	comp652988	-1.13442	0.165657	1
comp650799	-0.72285	0.110054	1	comp277156	-0.750521	0.165689	1
comp653690	-0.531727	0.110093	1	comp647034	-0.460303	0.16587	1
comp636940	0.83401	0.110133	1	comp615505	-0.508069	0.165928	1
comp637753	-0.694294	0.110142	1	comp646241	-0.88011	0.166046	1
comp641851	-0.291919	0.110416	1	comp641534	0.2878	0.16657	1
comp753395	-1.01728	0.110495	1	comp653567	0.636508	0.166881	1
comp683585	1.07432	0.110595	1	comp640140	-0.44323	0.166976	1
comp641802	0.79458	0.110599	1	comp619831	-0.809742	0.166991	1
comp616324	1.02735	0.110604	1	comp649541	-0.739265	0.16714	1
comp652331	-0.459071	0.110642	1	comp651705	0.536222	0.167205	1
comp604883	-0.857408	0.110717	1	comp633617	0.38713	0.167481	1
comp649660	1.33037	0.110805	1	comp615702	-0.978373	0.167531	1
comp619434	1.18613	0.111285	1	comp646928	-0.42355	0.167671	1
comp630228	0.451202	0.111358	1	comp629601	-0.895397	0.167701	1
comp637010	-0.559757	0.111476	1	comp576643	0.692646	0.167904	1
comp475248	-0.626483	0.11177	1	comp469885	-0.83939	0.167947	1
comp635696	0.471805	0.11195	1	comp622433	0.666454	0.16822	1
comp608007	0.734688	0.111987	1	comp294286	0.565115	0.168237	1
comp643623	0.877633	0.11206	1	comp644183	0.503281	0.168409	1
comp619355	-0.640972	0.112207	1	comp638189	-1.04482	0.168443	1
comp651217	0.578385	0.112574	1	comp637321	0.439235	0.168484	1
comp648441	0.466095	0.112604	1	comp652206	0.508021	0.168666	1
comp608867	-0.36833	0.112855	1	comp609787	-0.73676	0.168695	1
comp634859	-0.613745	0.11287	1	comp637653	-0.899376	0.16897	1
comp597389	0.871437	0.112943	1	comp650381	0.569015	0.169112	1
comp631728	-0.682107	0.113015	1	comp653763	0.981174	0.169216	1
comp650283	0.774548	0.113176	1	comp573238	-0.520371	0.169468	1
comp642426	-0.553023	0.113214	1	comp550883	0.914635	0.169507	1
comp573337	0.70376	0.113233	1	comp573448	0.733729	0.169729	1
comp649855	-0.568049	0.113235	1	comp640500	-0.664518	0.169934	1
comp526443	-0.926163	0.113327	1	comp634724	-0.774011	0.170228	1
comp634064	0.979486	0.113394	1	comp601906	0.419134	0.170418	1
comp626219	0.561757	0.113555	1	comp610480	0.775532	0.170708	1
comp614924	-0.704055	0.113684	1	comp615096	0.547114	0.170968	1
comp646733	1.11752	0.113754	1	comp604624	0.691068	0.171002	1
comp542497	-0.845793	0.113867	1	comp639918	0.413497	0.17102	1
comp640918	0.616609	0.113871	1	comp435204	-0.741774	0.171054	1
comp635190	0.761331	0.113885	1	comp599762	0.640304	0.171191	1
comp642238	-1.78268	0.11402	1	comp633275	0.426129	0.171439	1
comp654109	-0.697699	0.11403	1	comp641839	-0.883859	0.171582	1
comp641390	-0.853931	0.11405	1	comp639612	-0.490546	0.17162	1
comp611843	0.878294	0.114057	1	comp632801	-0.630885	0.171706	1
comp523538	0.780938	0.114091	1	comp639039	0.477436	0.171871	1
comp492455	0.61622	0.114168	1	comp635995	-0.975038	0.172313	1
comp636919	0.87625	0.114569	1	comp633550	-0.800645	0.17247	1
comp632263	0.6278	0.114757	1	comp632452	-0.778017	0.172551	1
comp633682	0.535572	0.114767	1	comp548358	0.345367	0.172948	1
comp651457	0.75006	0.114771	1	comp650999	-0.304791	0.173096	1
comp609170	-0.909882	0.114791	1	comp631149	-0.5202	0.173242	1
comp623487	-0.571013	0.114824	1	comp651016	0.557374	0.173266	1
comp639276	-0.468507	0.114825	1	comp541466	0.341008	0.173377	1
comp511218	0.871416	0.115208	1	comp641266	-0.654922	0.173925	1
comp634102	-0.709806	0.11532	1	comp643900	-0.717273	0.174311	1
comp642243	0.482711	0.115392	1	comp476982	-0.845428	0.174436	1
comp608773	-0.897019	0.115471	1	comp635768	-0.587429	0.17455	1
comp530250	-0.69742	0.115608	1	comp638922	-0.572688	0.1747	1
comp640513	0.646187	0.115609	1	comp652914	-0.717297	0.175099	1
comp573339	0.654309	0.115614	1	comp629242	-0.665001	0.175251	1
comp440426	-0.68766	0.115671	1	comp649311	-1.68866	0.175308	1
comp616767	0.773776	0.115692	1	comp600970	-0.510887	0.175541	1
comp652624	-0.236079	0.115733	1	comp611646	-0.685384	0.175807	1
comp624052	-1.21855	0.115952	1	comp305905	-0.467105	0.175854	1
comp642759	0.792569	0.116088	1	comp652075	0.258713	0.17599	1
comp639747	-0.315613	0.116101	1	comp636821	-0.91094	0.176115	1
comp578563	0.939481	0.116394	1	comp635034	0.696363	0.176203	1
comp643467	-0.323226	0.116431	1	comp650792	-0.818761	0.17624	1
comp618595	-0.943538	0.116536	1	comp643752	0.293156	0.176453	1
comp584945	-0.904795	0.116568	1	comp569276	0.533465	0.176464	1
comp642926	-0.378941	0.116904	1	comp573468	-0.752354	0.176565	1
comp630145	0.954205	0.117092	1	comp647483	0.705555	0.176645	1
comp624820	-0.382018	0.117173	1	comp622558	0.704313	0.17668	1
comp643130	0.575588	0.117177	1	comp626323	0.724127	0.176682	1
comp645641	0.605204	0.117206	1	comp640873	-0.31777	0.177148	1
comp642460	-0.28509	0.117468	1	comp633421	-1.17098	0.177341	1
comp647318	-0.828214	0.117713	1	comp573833	-0.637149	0.177434	1
comp611642	-0.438326	0.117735	1	comp636647	0.621655	0.177482	1
comp639653	0.680415	0.117759	1	comp630671	-0.668227	0.177488	1
comp646060	0.642677	0.117789	1	comp640406	0.39794	0.177516	1
comp631217	0.434827	0.117796	1	comp636361	-0.757612	0.177577	1
comp279743	-0.92408	0.117893	1	comp628158	-0.288371	0.177584	1
comp563606	1.15339	0.118039	1	comp644251	-0.702765	0.177603	1
comp630252	0.49562	0.11805	1	comp606293	0.472933	0.177619	1
comp615312	0.818048	0.118056	1	comp635233	-0.740902	0.177699	1
comp621158	0.848434	0.118116	1	comp621121	-0.891191	0.177831	1
comp531733	-0.613066	0.118146	1	comp642599	-0.513919	0.177951	1
comp633295	-0.565441	0.11833	1	comp634754	-1.11676	0.178008	1
comp643140	1.09481	0.118356	1	comp618434	0.553285	0.178011	1
comp635306	-1.10256	0.118371	1	comp652005	0.359942	0.178058	1
comp648877	0.753352	0.118617	1	comp648973	-0.625914	0.178063	1
comp528103	-0.537587	0.118716	1	comp648727	-0.556439	0.178227	1
comp651961	-0.408422	0.118849	1	comp562639	-0.768898	0.178314	1
comp643495	0.551777	0.11912	1	comp623387	0.856436	0.17841	1
comp613962	-0.836674	0.119239	1	comp644370	0.595308	0.178472	1
comp643575	-0.796249	0.119268	1	comp624628	-0.824101	0.178676	1
comp316419	-0.824082	0.11929	1	comp638195	-0.977016	0.178711	1
comp568706	0.472688	0.119317	1	comp639204	0.328699	0.178933	1
comp628174	-0.685936	0.11938	1	comp627884	0.594477	0.17908	1
comp651884	0.592947	0.119413	1	comp630314	-0.590653	0.17908	1
comp636478	-0.776576	0.119581	1	comp650858	-0.489595	0.179113	1
comp647438	-0.514947	0.119661	1	comp642595	-0.997007	0.17925	1
comp626722	-0.577855	0.119972	1	comp645794	0.699354	0.179265	1
comp623186	0.64852	0.119983	1	comp636231	0.451546	0.179278	1
comp647176	0.591665	0.120143	1	comp646932	-0.469904	0.179442	1
comp633305	1.0675	0.120253	1	comp635001	-0.633381	0.179641	1
comp602388	-0.691382	0.120264	1	comp629788	-0.503524	0.17976	1
comp607446	-0.833335	0.120306	1	comp536327	0.721928	0.179832	1
comp639242	-0.881764	0.120448	1	comp557944	0.72659	0.179981	1
comp301820	-0.657483	0.120603	1	comp606601	0.628736	0.179985	1
comp619364	1.07416	0.120635	1	comp653984	-0.695208	0.179986	1
comp618545	0.572798	0.120672	1	comp492708	-1.55216	0.18001	1
comp573783	1.23413	0.120673	1	comp640065	-0.492985	0.180149	1
comp637845	0.856608	0.120825	1	comp638622	-0.758785	0.180162	1
comp629832	-0.891175	0.120855	1	comp626545	0.64022	0.180167	1
comp511971	1.5446	0.121162	1	comp637464	-0.689225	0.180357	1
comp572745	-0.44493	0.121296	1	comp522108	-0.839946	0.180419	1
comp640746	-1.7447	0.121321	1	comp316875	0.64885	0.180494	1
comp605925	0.752125	0.121637	1	comp649689	0.497177	0.180567	1
comp648371	-0.432867	0.121643	1	comp653491	0.68289	0.180585	1
comp629788	0.579938	0.121889	1	comp651836	0.332812	0.180964	1
comp478074	-0.759754	0.122087	1	comp619750	0.717679	0.181091	1
comp632551	0.8942	0.122118	1	comp645825	-0.728272	0.181114	1
comp608792	-0.505847	0.122205	1	comp631690	-0.675144	0.181151	1
comp624156	-0.893512	0.122284	1	comp633446	0.564168	0.181208	1
comp624216	0.830239	0.122349	1	comp629629	0.655222	0.181577	1
comp651638	0.827999	0.122421	1	comp643338	-0.592753	0.181608	1
comp653881	-0.237554	0.122499	1	comp642382	0.460034	0.181616	1
comp629206	-0.639413	0.122558	1	comp637447	0.249631	0.18176	1
comp629241	-0.887983	0.122593	1	comp647094	-0.541777	0.181766	1
comp523149	-0.574046	0.122687	1	comp525228	0.301388	0.181775	1
comp651978	0.465766	0.122693	1	comp611597	0.632024	0.181994	1
comp646843	-0.555789	0.122859	1	comp625439	0.629742	0.182001	1
comp347788	-0.274327	0.123165	1	comp631089	0.665273	0.182027	1
comp572609	1.27995	0.123226	1	comp417460	0.6583	0.1821	1
comp636631	1.20467	0.123306	1	comp636131	-0.512095	0.182114	1
comp650952	-0.511723	0.12334	1	comp643524	-0.662717	0.182198	1
comp641999	0.98316	0.123603	1	comp637242	-0.485296	0.182219	1
comp653597	-0.460962	0.123735	1	comp524001	-0.771362	0.182353	1
comp626822	0.509585	0.123843	1	comp631852	-0.483378	0.182521	1
comp646033	-0.992261	0.123847	1	comp621730	0.274898	0.182552	1
comp279176	-0.488745	0.123872	1	comp746144	-0.675399	0.182558	1
comp647667	0.599247	0.123888	1	comp636586	-0.50643	0.182574	1
comp644727	0.635205	0.124092	1	comp616324	-0.83205	0.182753	1
comp633715	-0.569838	0.124312	1	comp641842	0.540286	0.182785	1
comp620576	-0.436766	0.124444	1	comp641082	0.403668	0.183033	1
comp555223	0.807631	0.124462	1	comp648588	-0.514502	0.183073	1
comp652553	-0.849283	0.124654	1	comp644903	0.839895	0.183116	1
comp653319	-0.336192	0.124879	1	comp632992	0.431553	0.183136	1
comp627720	1.18622	0.124919	1	comp620898	0.336755	0.183285	1
comp642126	0.969634	0.124951	1	comp646369	0.831294	0.183297	1
comp547148	-0.884943	0.124976	1	comp640433	-0.631356	0.183306	1
comp653679	0.744476	0.125026	1	comp643095	-0.707878	0.183586	1
comp527664	-0.950426	0.12504	1	comp648506	-0.956354	0.183719	1
comp641833	0.935458	0.125139	1	comp628292	-0.680688	0.183967	1
comp648141	-1.11507	0.125258	1	comp646579	1.07507	0.184041	1
comp628707	0.56973	0.125348	1	comp645259	0.315547	0.184147	1
comp643169	0.52745	0.125511	1	comp637945	0.689731	0.184181	1
comp645268	0.864344	0.125539	1	comp629470	0.357511	0.184216	1
comp606592	-0.759066	0.125692	1	comp651668	-0.320886	0.184234	1
comp592360	0.766259	0.125744	1	comp644753	0.936353	0.1844	1
comp638904	-0.248622	0.125836	1	comp269966	0.675215	0.184436	1
comp559764	-0.707831	0.126097	1	comp526992	0.586208	0.184633	1
comp611938	-1.07	0.126105	1	comp522733	0.666293	0.18472	1
comp641086	-0.752563	0.126116	1	comp645555	-0.750723	0.184843	1
comp643414	0.591198	0.126248	1	comp637817	-0.812852	0.184863	1
comp642131	0.730284	0.126295	1	comp630795	-0.432841	0.184864	1
comp633693	-0.6999	0.126514	1	comp639752	-0.531852	0.184922	1
comp323760	-0.396819	0.126616	1	comp287163	0.674886	0.18499	1
comp644419	1.0696	0.126875	1	comp646704	0.645844	0.185122	1
comp646136	-0.815027	0.126951	1	comp649833	0.535931	0.185198	1
comp606293	-0.564657	0.126954	1	comp653100	-1.07827	0.185494	1
comp626397	-0.673903	0.127024	1	comp653414	0.289408	0.18572	1
comp652434	0.391214	0.127134	1	comp652591	0.549103	0.185791	1
comp646796	1.15376	0.127256	1	comp628407	0.476924	0.185989	1
comp639599	0.663351	0.127362	1	comp636140	-0.806983	0.185994	1
comp632936	0.452769	0.12739	1	comp626600	-0.682122	0.186048	1
comp351594	-0.862674	0.127532	1	comp610370	-0.709868	0.186547	1
comp610403	0.882494	0.127578	1	comp603316	0.380537	0.18655	1
comp651593	-0.707351	0.127637	1	comp642547	-0.60217	0.186775	1
comp639571	-0.618654	0.127956	1	comp652130	0.701508	0.187043	1
comp606830	0.776093	0.128138	1	comp645138	0.254996	0.18714	1
comp630967	0.688355	0.128178	1	comp636752	1.58033	0.18722	1
comp633949	0.379317	0.128389	1	comp651259	0.283991	0.187325	1
comp645644	0.517037	0.128446	1	comp647284	-0.613291	0.187499	1
comp511428	0.859623	0.128459	1	comp612981	-0.621544	0.187541	1
comp613323	-0.330433	0.128691	1	comp587194	0.72895	0.187792	1
comp625707	0.724543	0.12885	1	comp642420	0.319488	0.187859	1
comp573018	-0.36287	0.128927	1	comp633717	0.292816	0.188003	1
comp569348	1.05945	0.129022	1	comp623014	-0.695337	0.188012	1
comp644928	-0.252797	0.129042	1	comp624186	0.632669	0.188036	1
comp625514	-0.40872	0.129194	1	comp605165	-0.831108	0.188052	1
comp641487	-0.374269	0.129241	1	comp631359	0.762163	0.188205	1
comp646219	-0.685165	0.12938	1	comp635058	0.269686	0.188274	1
comp642865	-0.621854	0.129385	1	comp645169	0.274159	0.188532	1
comp604982	-0.823989	0.129439	1	comp572662	-0.863603	0.188567	1
comp572920	0.384459	0.129519	1	comp649576	0.290771	0.18866	1
comp640394	0.698368	0.129599	1	comp635791	-0.600896	0.188722	1
comp651552	0.741873	0.129811	1	comp532706	-0.841511	0.188793	1
comp572514	-0.533792	0.130094	1	comp629310	0.706127	0.188931	1
comp622278	-0.860662	0.130169	1	comp339841	1.2036	0.189085	1
comp652820	0.373079	0.130355	1	comp627865	0.35145	0.189175	1
comp650917	-0.318891	0.130433	1	comp635925	-0.884548	0.18948	1
comp634569	-0.300121	0.130522	1	comp324089	0.603103	0.189526	1
comp643780	0.733379	0.130816	1	comp633467	-0.888871	0.18967	1
comp648409	-0.382386	0.130824	1	comp629590	-0.748608	0.189945	1
comp624053	0.813559	0.130844	1	comp544645	-0.520515	0.190076	1
comp643417	0.676634	0.130887	1	comp632153	-0.554587	0.190102	1
comp648204	0.886527	0.13091	1	comp640373	1.14967	0.19022	1
comp643957	0.820968	0.131008	1	comp613443	0.610664	0.190236	1
comp628400	0.60616	0.131174	1	comp528543	0.579025	0.190334	1
comp652700	-0.863546	0.131349	1	comp585263	0.684055	0.190411	1
comp627796	-0.618434	0.131725	1	comp620451	0.910602	0.190637	1
comp650601	0.626667	0.131745	1	comp238897	-0.655406	0.19066	1
comp609507	1.43803	0.131933	1	comp492962	-0.689072	0.190673	1
comp629760	-0.817167	0.131985	1	comp613727	-0.680585	0.190745	1
comp633895	0.530967	0.132102	1	comp647843	0.32958	0.190754	1
comp641229	-0.397826	0.13234	1	comp641716	-0.333013	0.190849	1
comp658172	-0.881826	0.1325	1	comp643794	0.763912	0.190994	1
comp639649	0.786207	0.132508	1	comp609175	0.737006	0.1912	1
comp624837	0.390038	0.132582	1	comp636512	0.402046	0.191392	1
comp626096	-0.859953	0.132679	1	comp637225	-0.613947	0.191433	1
comp640365	0.923704	0.132901	1	comp653544	0.319683	0.191438	1
comp629946	-0.855227	0.132918	1	comp636093	-0.595104	0.191525	1
comp630470	0.892382	0.13331	1	comp613681	-0.494952	0.191604	1
comp640384	0.712035	0.133353	1	comp573568	-0.458097	0.191778	1
comp645485	-0.444941	0.133376	1	comp630132	0.515921	0.191818	1
comp647324	-0.51296	0.133384	1	comp648447	-0.263865	0.191852	1
comp650474	-0.244679	0.133562	1	comp635650	0.290783	0.191989	1
comp614997	0.763077	0.13358	1	comp277241	0.869169	0.192041	1
comp638160	-0.40634	0.133929	1	comp638695	-0.453308	0.192041	1
comp576524	-1.12612	0.133968	1	comp640455	-0.780949	0.192239	1
comp638216	-0.475233	0.134143	1	comp282010	-0.659724	0.192706	1
comp648800	-0.388209	0.134172	1	comp640814	0.583082	0.192749	1
comp651557	0.69978	0.134192	1	comp630194	-0.644485	0.192995	1
comp628107	-0.520886	0.134262	1	comp573276	0.519817	0.193095	1
comp578720	0.959688	0.134509	1	comp639591	0.787714	0.193129	1
comp650384	-0.942525	0.134542	1	comp645319	0.324578	0.193142	1
comp644794	-0.355968	0.134823	1	comp610870	-0.439848	0.193154	1
comp464414	-0.70268	0.134932	1	comp649088	0.637609	0.193271	1
comp640747	0.552533	0.135069	1	comp653818	-0.462882	0.193288	1
comp598068	0.662814	0.135122	1	comp604320	0.620757	0.193417	1
comp633477	0.584011	0.135138	1	comp634369	0.68932	0.193558	1
comp573475	-0.671179	0.135189	1	comp632773	0.443898	0.19395	1
comp571698	-0.924017	0.135244	1	comp577164	0.670857	0.193993	1
comp576954	0.54971	0.135334	1	comp648020	-0.747091	0.194101	1
comp630902	0.968468	0.135521	1	comp628795	-0.482795	0.194165	1
comp650930	-0.539885	0.135669	1	comp637757	-0.751214	0.194174	1
comp647325	-0.634419	0.135846	1	comp636087	0.575187	0.194331	1
comp635447	-0.577961	0.136015	1	comp569691	0.513264	0.194429	1
comp645160	-0.312324	0.136045	1	comp644744	-0.413713	0.194544	1
comp621749	-0.52705	0.136192	1	comp635452	-0.556704	0.194614	1
comp638593	-0.604883	0.136216	1	comp638243	0.349471	0.194691	1
comp646428	-0.356217	0.136293	1	comp621935	0.640471	0.19519	1
comp640452	-0.41901	0.136392	1	comp645664	-0.66952	0.195191	1
comp639695	-0.473209	0.136476	1	comp650472	0.377631	0.195627	1
comp639969	-0.395372	0.136763	1	comp283419	0.891204	0.195673	1
comp641778	0.40955	0.13696	1	comp648842	0.209598	0.196033	1
comp616485	0.579473	0.136975	1	comp636758	-0.601585	0.196159	1
comp637078	0.591884	0.137053	1	comp626198	0.959904	0.196346	1
comp638720	-0.889459	0.137062	1	comp639261	-0.660642	0.196376	1
comp641505	0.95443	0.137407	1	comp265997	0.754624	0.19644	1
comp629887	-0.780414	0.137434	1	comp606324	-0.496748	0.196441	1
comp649011	-0.337079	0.137556	1	comp652728	0.359464	0.196467	1
comp644041	-0.650045	0.137568	1	comp628545	-0.551635	0.19659	1
comp645440	-0.38983	0.137594	1	comp577947	-0.755089	0.196713	1
comp629081	0.636025	0.137806	1	comp614539	0.326255	0.196794	1
comp650924	-0.544758	0.137852	1	comp639346	-0.623562	0.196924	1
comp648780	-0.349097	0.138021	1	comp649971	0.358457	0.196929	1
comp553613	1.24638	0.138022	1	comp633596	0.265177	0.196931	1
comp628983	0.95256	0.138155	1	comp653199	0.281305	0.197011	1
comp640938	-0.634967	0.138233	1	comp645164	-0.502364	0.197102	1
comp651361	-0.255346	0.138355	1	comp631760	-0.861868	0.197209	1
comp622084	0.762544	0.138393	1	comp649777	0.65375	0.197388	1
comp646771	-0.351742	0.138475	1	comp638903	0.586805	0.197571	1
comp618975	-0.865984	0.138623	1	comp632221	-0.634541	0.197606	1
comp652497	0.465251	0.138663	1	comp527545	0.816733	0.197667	1
comp636501	0.639736	0.13872	1	comp644651	0.542282	0.197859	1
comp617313	-0.359124	0.138961	1	comp629514	-0.388157	0.197906	1
comp642863	-0.690322	0.139038	1	comp583639	-0.700933	0.197989	1
comp640861	-0.719012	0.139103	1	comp628116	-0.640226	0.198161	1
comp631383	1.0913	0.139121	1	comp616877	0.492052	0.198515	1
comp621654	-0.879665	0.1392	1	comp649325	-0.557651	0.19862	1
comp644633	-0.385407	0.139286	1	comp628459	-0.683386	0.198724	1
comp639427	-0.56301	0.139287	1	comp611620	-0.732828	0.198755	1
comp665242	0.880162	0.139372	1	comp595657	0.964576	0.199096	1
comp468368	0.763495	0.139378	1	comp648959	-1.06156	0.199196	1
comp451641	1.35728	0.139387	1	comp632469	0.643277	0.199239	1
comp642481	0.318647	0.139399	1	comp549227	-0.652421	0.199511	1
comp650972	-0.563949	0.139436	1	comp650410	-0.529899	0.199551	1
comp637117	0.762626	0.13973	1	comp573084	0.442134	0.19957	1
comp648576	-0.681867	0.139743	1	comp444553	-0.716134	0.19973	1
comp638407	0.489354	0.139761	1	comp640616	-0.328619	0.200415	1
comp631406	0.740217	0.139825	1	comp639035	0.335644	0.200441	1
comp607528	0.455653	0.140013	1	comp642771	0.376262	0.20057	1
comp623537	-0.45512	0.14028	1	comp647198	-0.512064	0.200722	1
comp650002	-0.264026	0.140505	1	comp646086	0.44902	0.200832	1
comp643839	-1.14499	0.140557	1	comp629641	-0.98803	0.200912	1
comp639542	0.554821	0.140598	1	comp562630	-0.937282	0.201057	1
comp632337	0.835579	0.140602	1	comp441877	-0.626454	0.201159	1
comp643635	0.815086	0.140656	1	comp629924	0.839109	0.201209	1
comp650539	0.753058	0.140879	1	comp654030	-0.595231	0.201397	1
comp288058	-0.608618	0.140888	1	comp640634	-0.834862	0.201606	1
comp652111	-0.58558	0.141159	1	comp651320	0.506883	0.201805	1
comp644088	0.633047	0.141228	1	comp464414	-0.596287	0.202381	1
comp642502	0.689768	0.141242	1	comp646305	0.389523	0.202488	1
comp615786	-0.591838	0.141286	1	comp650384	0.789426	0.202491	1
comp645690	1.15251	0.141363	1	comp642931	0.789438	0.202761	1
comp642357	0.802033	0.141391	1	comp642820	0.303345	0.202779	1
comp645551	-0.316838	0.141437	1	comp626554	-0.731504	0.203045	1
comp646388	-0.464941	0.141443	1	comp650827	-0.541399	0.203054	1
comp650984	-0.746422	0.141785	1	comp650039	0.601041	0.203235	1
comp627760	0.450891	0.141838	1	comp651870	-0.621917	0.203304	1
comp639076	-0.339335	0.141878	1	comp635965	0.566388	0.203616	1
comp561766	0.925533	0.141927	1	comp649351	1.05578	0.204093	1
comp628890	0.663382	0.141958	1	comp628286	0.379534	0.204276	1
comp649631	0.458005	0.142043	1	comp646809	0.372063	0.204297	1
comp633300	-0.796438	0.142176	1	comp635976	0.297759	0.20446	1
comp647221	-1.04628	0.142207	1	comp654304	-0.525844	0.204469	1
comp641130	-0.33192	0.142354	1	comp636777	-0.972563	0.204541	1
comp635800	-0.558493	0.142694	1	comp642607	0.52238	0.204842	1
comp602900	0.66913	0.14274	1	comp651505	-0.674609	0.205029	1
comp630427	-0.248082	0.142821	1	comp653993	-0.442019	0.20517	1
comp633094	0.575151	0.142987	1	comp638567	-0.700805	0.205173	1
comp648379	-0.294539	0.143021	1	comp652156	0.191173	0.205203	1
comp573759	0.755885	0.143103	1	comp638796	-0.573743	0.205206	1
comp648989	-0.590092	0.143178	1	comp615397	-0.659453	0.205296	1
comp627702	-0.577706	0.143262	1	comp645656	-0.511839	0.205575	1
comp624305	0.921717	0.143407	1	comp643655	0.31557	0.205597	1
comp638922	-0.634555	0.143514	1	comp632051	-0.512188	0.205633	1
comp409668	0.764227	0.143753	1	comp354668	0.835514	0.205936	1
comp644609	-0.572732	0.143938	1	comp645522	0.722554	0.206165	1
comp651596	0.704297	0.143995	1	comp639630	0.614058	0.206207	1
comp597986	-0.348252	0.144147	1	comp650718	0.418396	0.206456	1
comp634315	0.550565	0.144301	1	comp653249	-0.656343	0.206476	1
comp630366	0.437835	0.144351	1	comp490190	0.588922	0.206487	1
comp563052	-0.609551	0.144401	1	comp644878	0.247934	0.206622	1
comp652564	-0.542845	0.144438	1	comp653525	-0.211697	0.206738	1
comp630216	0.738807	0.144774	1	comp624789	-0.470617	0.20683	1
comp617321	-0.581846	0.144844	1	comp573052	-0.651045	0.206876	1
comp640611	-0.542993	0.144867	1	comp621433	0.823398	0.206902	1
comp629474	-0.571915	0.1449	1	comp632183	-0.566858	0.207128	1
comp649294	-0.681269	0.144902	1	comp651059	0.564635	0.207246	1
comp641067	0.868598	0.144957	1	comp593798	0.369654	0.207271	1
comp534313	-0.51507	0.145147	1	comp614147	-0.970146	0.207353	1
comp648146	0.374318	0.145171	1	comp646694	-0.622598	0.207631	1
comp650324	-0.292106	0.14518	1	comp645059	0.618501	0.207864	1
comp648495	-0.661772	0.145216	1	comp572570	0.583894	0.207925	1
comp646520	-0.42074	0.145327	1	comp654022	0.356615	0.208037	1
comp573642	0.70305	0.145342	1	comp639087	-0.456977	0.208071	1
comp631050	-0.7626	0.145468	1	comp628787	0.546131	0.208166	1
comp654334	0.795092	0.145499	1	comp488494	0.640251	0.208212	1
comp643592	-0.501013	0.145641	1	comp430501	0.681201	0.208253	1
comp628295	-0.767692	0.145772	1	comp621781	0.673828	0.208305	1
comp654091	0.960377	0.146017	1	comp623173	-0.73706	0.208329	1
comp641250	-0.547963	0.146069	1	comp633824	0.518094	0.208427	1
comp636282	-0.669445	0.14623	1	comp629551	-1.04254	0.208471	1
comp601711	0.764328	0.146463	1	comp475950	-0.567262	0.208528	1
comp348937	-0.961984	0.146728	1	comp631325	0.576627	0.208537	1
comp636074	0.675038	0.146734	1	comp652017	0.394692	0.208658	1
comp632333	-0.616448	0.146796	1	comp649798	0.619911	0.208739	1
comp643758	-0.351895	0.146813	1	comp576796	-0.589527	0.208776	1
comp275504	-0.67138	0.146813	1	comp287302	0.668313	0.208878	1
comp605261	0.809097	0.14703	1	comp606860	-0.600996	0.208892	1
comp525109	-0.55608	0.147067	1	comp636509	-0.852313	0.209281	1
comp646816	0.28954	0.147323	1	comp632937	0.665762	0.209504	1
comp627461	-0.425043	0.147328	1	comp636301	0.28192	0.209623	1
comp419100	0.986414	0.147458	1	comp653380	1.18187	0.209625	1
comp613525	-0.495502	0.147626	1	comp598220	0.269078	0.209798	1
comp652340	-0.702448	0.147705	1	comp633459	-0.533245	0.209953	1
comp637069	-0.449072	0.147713	1	comp546996	-0.346345	0.21001	1
comp651325	-0.564816	0.147714	1	comp641942	-0.607454	0.21004	1
comp632168	1.38397	0.147785	1	comp643205	-0.858559	0.210046	1
comp640197	0.399927	0.147938	1	comp643273	-0.62516	0.210047	1
comp426629	-0.93409	0.147964	1	comp643177	0.28454	0.210049	1
comp635504	0.962787	0.148026	1	comp646892	-0.323702	0.210107	1
comp631359	-0.922925	0.148101	1	comp648165	0.665002	0.210261	1
comp632560	-0.842482	0.148404	1	comp644146	-0.508328	0.210289	1
comp647802	0.371508	0.1485	1	comp644001	-0.314716	0.210695	1
comp645799	0.450514	0.148712	1	comp629652	-0.717129	0.210806	1
comp634870	0.896898	0.148723	1	comp626586	-0.678758	0.21081	1
comp652962	-0.246412	0.14884	1	comp636488	-0.685774	0.210821	1
comp650531	-0.252305	0.148979	1	comp324752	-0.62552	0.210884	1
comp552765	-0.539333	0.148987	1	comp647552	0.310309	0.211174	1
comp626828	-0.650516	0.149138	1	comp627681	0.74189	0.211257	1
comp649520	-0.91717	0.1492	1	comp409668	0.616083	0.2116	1
comp653035	-0.316776	0.149379	1	comp643509	-0.530346	0.211664	1
comp286475	0.587205	0.14942	1	comp638563	-0.522973	0.211708	1
comp651107	-0.228986	0.149608	1	comp648197	0.30077	0.211823	1
comp643131	-0.254242	0.149734	1	comp627484	0.417584	0.211828	1
comp448520	-0.657393	0.149885	1	comp653153	0.28389	0.21193	1
comp612457	-0.555718	0.149983	1	comp634259	-0.544117	0.212005	1
comp634625	0.878625	0.149996	1	comp268524	-0.693267	0.212079	1
comp646184	1.00859	0.150002	1	comp632399	-0.459813	0.212189	1
comp618279	-0.732078	0.150357	1	comp642586	-0.247878	0.212366	1
comp645901	0.691533	0.150367	1	comp635054	-0.555733	0.212596	1
comp652919	-0.219536	0.150622	1	comp645893	-0.669408	0.212744	1
comp646682	0.561825	0.150745	1	comp599546	0.79391	0.21275	1
comp636123	-0.732009	0.150881	1	comp635757	0.680531	0.212826	1
comp635816	-0.42323	0.150971	1	comp646729	-0.387312	0.212919	1
comp622740	1.12263	0.151058	1	comp623582	0.56615	0.213072	1
comp572685	-0.568659	0.151146	1	comp637754	-0.703661	0.213075	1
comp629319	-0.800341	0.151152	1	comp629086	-0.710028	0.213296	1
comp646657	-0.51512	0.151227	1	comp619094	0.334139	0.213654	1
comp652970	0.770556	0.151232	1	comp648617	0.439204	0.213902	1
comp629352	0.755742	0.151264	1	comp642743	0.488616	0.213959	1
comp609105	0.853001	0.151374	1	comp545796	0.709332	0.213998	1
comp619571	0.552164	0.151437	1	comp499806	-1.19206	0.21416	1
comp637844	-0.403373	0.151448	1	comp625154	-0.641813	0.214281	1
comp637407	0.894202	0.151467	1	comp632105	0.499325	0.214301	1
comp646706	-0.68755	0.151527	1	comp626129	0.683609	0.214393	1
comp652472	0.439263	0.151672	1	comp631344	-0.501252	0.214534	1
comp569941	-0.762549	0.151731	1	comp647881	-0.626	0.214652	1
comp644936	-0.649538	0.151815	1	comp554404	0.462678	0.214741	1
comp632897	0.492414	0.151901	1	comp637310	-0.517075	0.214786	1
comp458063	-1.0175	0.152006	1	comp640606	0.580987	0.214822	1
comp639817	1.04221	0.152031	1	comp630159	-0.806926	0.214941	1
comp640613	0.331128	0.152042	1	comp497179	0.717545	0.215026	1
comp634128	-0.568271	0.152066	1	comp638245	-0.541093	0.215041	1
comp623349	0.841727	0.152374	1	comp634364	0.482854	0.215102	1
comp641396	-0.550401	0.152378	1	comp649036	0.860346	0.215343	1
comp652263	-0.379427	0.152407	1	comp626083	-0.417361	0.215508	1
comp643634	-0.341968	0.152455	1	comp638351	-0.461008	0.215545	1
comp647148	-0.504171	0.15261	1	comp648016	-0.764656	0.215578	1
comp595868	0.782092	0.152616	1	comp632580	-0.697942	0.215598	1
comp650306	-0.671524	0.152704	1	comp654042	-0.606442	0.215622	1
comp630205	-1.18865	0.15275	1	comp644159	-0.73381	0.215713	1
comp626436	-0.55334	0.152824	1	comp651954	-0.360061	0.215914	1
comp630883	-0.819724	0.1529	1	comp624626	0.292144	0.215965	1
comp613152	-0.794819	0.152961	1	comp575060	-1.05998	0.215974	1
comp647846	0.826954	0.153003	1	comp650327	0.245554	0.216001	1
comp640205	-0.486711	0.153188	1	comp632226	0.409775	0.216186	1
comp643729	-0.403301	0.153239	1	comp627402	-0.438266	0.216293	1
comp631774	0.747479	0.153255	1	comp640338	0.656072	0.216336	1
comp615997	-0.870398	0.153307	1	comp651388	0.251301	0.216753	1
comp620622	0.569719	0.153453	1	comp630040	-0.478273	0.21681	1
comp649776	0.98319	0.153509	1	comp637235	-1.42583	0.217072	1
comp642066	0.536921	0.15353	1	comp638596	-0.318936	0.217116	1
comp642859	-1.19665	0.153647	1	comp648254	0.517033	0.217155	1
comp549120	-0.826857	0.153921	1	comp645680	-1.03372	0.217156	1
comp641279	-0.996225	0.154014	1	comp634468	0.252353	0.217254	1
comp619859	-0.559376	0.154035	1	comp638779	-1.03364	0.217427	1
comp650019	-0.491636	0.15413	1	comp623792	-0.70289	0.217441	1
comp631907	-0.656768	0.154357	1	comp652924	0.304302	0.217604	1
comp650274	0.526541	0.154617	1	comp608580	0.645424	0.217612	1
comp621531	0.589168	0.154637	1	comp632248	-0.78908	0.217654	1
comp653609	-0.297512	0.154677	1	comp573687	0.33412	0.217777	1
comp648528	0.827382	0.15518	1	comp652250	-0.438326	0.217923	1
comp576574	-1.12806	0.155269	1	comp634410	1.41516	0.217972	1
comp646786	0.405068	0.155306	1	comp646181	-0.482727	0.218457	1
comp654183	1.03879	0.15544	1	comp524431	0.537899	0.218497	1
comp625685	0.692373	0.155539	1	comp612292	0.786021	0.218508	1
comp606601	0.693041	0.155562	1	comp652796	-0.549816	0.218522	1
comp646267	-0.468003	0.155574	1	comp645194	-0.669447	0.218566	1
comp648677	-0.493405	0.155594	1	comp635257	-0.583688	0.218601	1
comp641572	1.09094	0.155641	1	comp619712	-0.67172	0.218728	1
comp638269	0.673219	0.155657	1	comp649718	0.23218	0.218736	1
comp610031	0.828587	0.155859	1	comp639373	0.678682	0.218883	1
comp643093	0.438701	0.15599	1	comp644725	-0.734703	0.219057	1
comp631482	-0.6564	0.156143	1	comp593401	0.697107	0.219117	1
comp631767	-0.6179	0.156229	1	comp620479	0.674026	0.219157	1
comp624948	-0.549994	0.156479	1	comp630086	-0.614523	0.219258	1
comp643092	-0.631189	0.15648	1	comp637655	-0.999388	0.219371	1
comp640968	-0.538845	0.156483	1	comp638288	-0.423853	0.219464	1
comp634621	-0.334347	0.156525	1	comp573670	0.480077	0.219505	1
comp578080	-0.575057	0.156548	1	comp528232	0.400605	0.219513	1
comp641012	-0.474282	0.156596	1	comp527239	0.600696	0.219547	1
comp649081	0.654511	0.156616	1	comp645573	-0.440687	0.219575	1
comp626674	1.13234	0.156751	1	comp649348	-0.683233	0.219733	1
comp651749	-0.369375	0.156863	1	comp444744	0.62905	0.219754	1
comp633843	-0.836712	0.156878	1	comp647914	0.303738	0.21979	1
comp632033	-0.701964	0.156977	1	comp612554	-0.538156	0.219792	1
comp637867	-0.381093	0.157175	1	comp635188	-0.460562	0.220055	1
comp634185	-0.310954	0.157249	1	comp638445	-0.657124	0.220058	1
comp643968	-0.89354	0.157429	1	comp561987	-0.830623	0.220214	1
comp621395	0.842517	0.157445	1	comp573556	0.39656	0.220327	1
comp634149	0.711936	0.157449	1	comp643796	-0.484313	0.220423	1
comp652487	0.452427	0.157474	1	comp641477	1.5361	0.22048	1
comp635397	-0.559748	0.157529	1	comp622969	-0.704163	0.220667	1
comp634684	-0.703411	0.157598	1	comp646472	0.538294	0.220729	1
comp614929	0.447946	0.157687	1	comp654082	-0.255389	0.220743	1
comp627687	-0.614227	0.157698	1	comp643002	-0.525446	0.220838	1
comp650337	-0.253153	0.157877	1	comp594294	-0.704207	0.220991	1
comp606131	-1.50479	0.157979	1	comp627003	0.352765	0.221009	1
comp646141	-0.902876	0.158111	1	comp642563	0.547611	0.221049	1
comp652457	-0.87855	0.158135	1	comp606855	0.380013	0.221067	1
comp649574	-0.299702	0.158208	1	comp641046	-0.481444	0.221159	1
comp623524	-0.772286	0.158266	1	comp633647	-0.723047	0.221209	1
comp612839	-0.561691	0.158276	1	comp624993	-0.499182	0.221211	1
comp622826	-1.04762	0.158298	1	comp608051	0.65556	0.221351	1
comp649373	-0.304776	0.158319	1	comp618113	-0.462349	0.221383	1
comp634285	0.702401	0.158355	1	comp650321	0.31946	0.221422	1
comp633754	0.521968	0.158379	1	comp646275	0.2342	0.221548	1
comp612880	0.668905	0.158402	1	comp612347	0.57516	0.22156	1
comp613847	-0.63439	0.158587	1	comp264685	0.758366	0.221636	1
comp631355	-0.525467	0.15861	1	comp634417	-0.581564	0.22172	1
comp653885	-0.339478	0.15863	1	comp646113	0.28281	0.22183	1
comp653924	1.12019	0.158756	1	comp603370	-0.960157	0.22185	1
comp612347	-0.664617	0.159063	1	comp645834	-0.404754	0.221964	1
comp254081	0.362587	0.159084	1	comp640529	0.32438	0.221996	1
comp631366	-0.395059	0.159198	1	comp635734	0.560833	0.222005	1
comp652202	-0.257079	0.159209	1	comp646591	-0.475411	0.222049	1
comp644560	-0.2648	0.159266	1	comp638999	-0.54379	0.222254	1
comp452259	-0.377892	0.159442	1	comp573621	-0.551538	0.222328	1
comp523649	0.682314	0.159475	1	comp636297	-0.399788	0.222364	1
comp469367	0.67179	0.159742	1	comp316419	0.621545	0.222384	1
comp642429	0.906541	0.159774	1	comp609855	-0.439651	0.222425	1
comp640342	-0.901989	0.159782	1	comp609088	-0.720619	0.222685	1
comp653918	-0.233129	0.159793	1	comp654182	0.608956	0.223071	1
comp652786	-0.24271	0.159804	1	comp414394	-0.678159	0.223107	1
comp636231	0.472367	0.159818	1	comp654270	-0.634596	0.223209	1
comp603903	-0.665261	0.159945	1	comp348530	0.577623	0.223616	1
comp635125	-0.401549	0.159996	1	comp572502	0.657778	0.223666	1
comp645111	-0.334589	0.160159	1	comp629466	-0.558455	0.223681	1
comp617726	-0.827931	0.160168	1	comp397198	-1.61407	0.223813	1
comp645739	0.542348	0.160226	1	comp573731	0.401105	0.223982	1
comp641847	-0.28865	0.160234	1	comp541395	-0.683236	0.224143	1
comp539432	-0.885041	0.16028	1	comp574401	0.629265	0.224223	1
comp637673	-0.62884	0.160382	1	comp633725	-0.739843	0.22423	1
comp578616	-0.631145	0.160385	1	comp640718	-0.675231	0.224233	1
comp647811	0.823519	0.160575	1	comp588932	-0.665137	0.224323	1
comp639504	0.528724	0.160628	1	comp641047	0.235598	0.224376	1
comp628768	-1.11638	0.16066	1	comp641792	-0.623486	0.224379	1
comp597004	1.04826	0.160719	1	comp628768	0.960008	0.224456	1
comp627783	-0.629711	0.160857	1	comp628457	-0.669451	0.224494	1
comp616496	-0.509623	0.160965	1	comp648594	-0.502901	0.224754	1
comp319980	-0.691007	0.161312	1	comp634860	-0.668216	0.224758	1
comp633282	-0.858732	0.16135	1	comp652227	0.390507	0.224819	1
comp651530	0.609158	0.161628	1	comp638950	-0.48877	0.224993	1
comp632328	-0.771924	0.161644	1	comp588096	-0.595712	0.225032	1
comp606230	0.620751	0.161677	1	comp630277	-0.794672	0.225067	1
comp619367	-0.740864	0.161733	1	comp648843	0.420409	0.225116	1
comp635272	-0.67699	0.161748	1	comp632844	0.79866	0.22554	1
comp643302	0.890058	0.161764	1	comp619113	-0.519382	0.225593	1
comp657720	-0.269823	0.161788	1	comp646096	0.186274	0.22567	1
comp401509	0.362865	0.161846	1	comp653101	-0.501038	0.225787	1
comp640430	-0.538342	0.161864	1	comp635246	0.447237	0.225806	1
comp644256	-0.332525	0.161901	1	comp646608	-0.628433	0.226198	1
comp612835	0.641203	0.161938	1	comp587582	-0.436758	0.226248	1
comp645708	0.454953	0.161948	1	comp624942	0.626172	0.226316	1
comp638230	-0.648392	0.162006	1	comp647464	0.393984	0.226342	1
comp525230	0.772741	0.162063	1	comp648696	0.595091	0.226376	1
comp650270	-0.271722	0.162191	1	comp639833	0.65855	0.226407	1
comp640732	-0.565562	0.162379	1	comp644295	-0.615424	0.226453	1
comp509293	0.773084	0.162598	1	comp635491	-0.527073	0.226464	1
comp703334	0.69164	0.162635	1	comp643677	0.381448	0.22654	1
comp645394	-0.305018	0.162721	1	comp634281	0.459287	0.226843	1
comp631911	-0.595534	0.162827	1	comp616121	0.615675	0.226844	1
comp647812	0.672418	0.162842	1	comp279222	-0.647381	0.227418	1
comp642815	0.5735	0.162873	1	comp633749	0.713889	0.227684	1
comp621978	0.610039	0.162956	1	comp573635	-0.589141	0.227868	1
comp632602	0.364632	0.163109	1	comp579102	-0.682436	0.228144	1
comp633191	-0.647209	0.16328	1	comp632334	-0.32892	0.228674	1
comp613429	-0.630095	0.163316	1	comp619694	-0.624847	0.228693	1
comp629201	-0.597538	0.163339	1	comp650813	0.241804	0.228787	1
comp645007	0.609535	0.163339	1	comp643945	-0.530586	0.228904	1
comp633553	-0.281424	0.16337	1	comp645376	0.466418	0.228975	1
comp606000	-0.802937	0.163398	1	comp743600	-0.327373	0.229301	1
comp652643	-0.445729	0.163539	1	comp645160	0.251103	0.229334	1
comp636142	-0.717668	0.163607	1	comp636425	-0.643538	0.229477	1
comp638215	0.456955	0.163622	1	comp573526	0.815317	0.229535	1
comp650230	-0.3273	0.163626	1	comp644704	0.240024	0.229539	1
comp721652	-0.61542	0.163757	1	comp636626	-0.524865	0.22993	1
comp634980	0.738599	0.163783	1	comp638489	-0.404394	0.230031	1
comp562602	0.647278	0.163886	1	comp630267	-0.697247	0.230095	1
comp630984	-0.745358	0.163887	1	comp398100	0.563875	0.230141	1
comp632060	0.542548	0.163956	1	comp641536	0.21988	0.23017	1
comp639172	-0.321736	0.163973	1	comp634105	0.528451	0.230215	1
comp643962	0.461847	0.163978	1	comp624228	0.406385	0.230652	1
comp637095	-0.473919	0.163989	1	comp644154	0.312568	0.230711	1
comp647944	1.29795	0.164141	1	comp636259	-0.536418	0.230738	1
comp597686	-0.443896	0.164178	1	comp642443	0.648357	0.230757	1
comp642682	-0.646754	0.164237	1	comp644258	-0.542277	0.230811	1
comp630957	-0.494712	0.164284	1	comp581990	-0.733855	0.230986	1
comp569786	-0.57386	0.164402	1	comp637717	-0.715217	0.231525	1
comp591497	-0.693942	0.164442	1	comp638296	-0.515177	0.231538	1
comp636979	0.630642	0.164594	1	comp642217	-0.522859	0.231538	1
comp632773	-0.492906	0.164641	1	comp621531	0.505367	0.231558	1
comp643086	-0.671961	0.164651	1	comp650837	-0.722051	0.231595	1
comp652630	-0.197842	0.164699	1	comp642733	-0.635107	0.231604	1
comp625171	-0.281522	0.164888	1	comp639122	-0.82761	0.231621	1
comp647173	0.304807	0.164906	1	comp635711	-0.737388	0.231632	1
comp618293	-0.773158	0.164935	1	comp628361	0.397587	0.231902	1
comp644222	0.614189	0.165077	1	comp653608	0.224977	0.231954	1
comp525577	0.573504	0.165108	1	comp621756	0.583914	0.232031	1
comp651885	-0.388464	0.165222	1	comp639182	-0.723257	0.232167	1
comp650746	0.737902	0.165305	1	comp645805	-0.334019	0.232173	1
comp641047	-0.269676	0.165343	1	comp642001	0.48409	0.232198	1
comp540611	0.758103	0.165432	1	comp634810	-0.697564	0.232257	1
comp648630	-0.262828	0.165458	1	comp643560	-0.530576	0.232265	1
comp630214	-0.417065	0.165567	1	comp559716	-0.440173	0.232279	1
comp574401	-0.743914	0.165571	1	comp606992	0.613248	0.232378	1
comp634804	0.438245	0.165601	1	comp608825	-0.513193	0.232464	1
comp631901	1.21311	0.165672	1	comp642895	0.51646	0.232524	1
comp645805	-0.390057	0.165764	1	comp654242	0.342605	0.232607	1
comp649606	0.511083	0.165864	1	comp643882	-0.430705	0.232614	1
comp621437	-0.735975	0.165889	1	comp378778	0.339619	0.232633	1
comp642984	-0.485151	0.165907	1	comp646758	0.493783	0.232695	1
comp633214	-0.447415	0.166014	1	comp650643	0.775792	0.232824	1
comp619203	-0.437861	0.166039	1	comp648185	-0.498862	0.233039	1
comp636868	0.662913	0.166107	1	comp518723	0.537775	0.23311	1
comp398515	0.836971	0.166176	1	comp650330	-0.510432	0.233151	1
comp616842	-0.696561	0.166242	1	comp610339	-0.596436	0.233187	1
comp270229	0.544205	0.166262	1	comp611611	-0.667189	0.233451	1
comp566015	0.907751	0.166298	1	comp399914	0.393336	0.233469	1
comp646841	-0.587541	0.16647	1	comp650477	-0.793868	0.233531	1
comp648858	-0.331875	0.166492	1	comp643344	-0.513151	0.233594	1
comp644657	-0.448576	0.166521	1	comp642307	0.207628	0.233609	1
comp635281	-0.411948	0.166674	1	comp612400	-0.529402	0.233635	1
comp628223	0.490158	0.166679	1	comp625675	0.484356	0.23364	1
comp623262	-0.927244	0.166732	1	comp625784	0.476418	0.233708	1
comp651992	0.889812	0.166813	1	comp632956	-0.736851	0.233753	1
comp634195	0.896258	0.166848	1	comp637486	0.638697	0.233798	1
comp571626	-0.637713	0.166894	1	comp628896	0.641614	0.233846	1
comp637656	0.298919	0.166927	1	comp638284	0.529205	0.23394	1
comp634732	0.719855	0.167028	1	comp625978	-0.832073	0.233954	1
comp639090	0.765203	0.167028	1	comp632104	-0.370558	0.234015	1
comp637619	0.487816	0.16703	1	comp461872	-0.729354	0.234066	1
comp649539	0.41888	0.16704	1	comp644909	-0.685518	0.23416	1
comp640967	-0.351068	0.167071	1	comp635508	-0.449842	0.23422	1
comp628607	-0.685051	0.167109	1	comp641977	1.05814	0.234299	1
comp562811	-0.705762	0.167157	1	comp651993	-0.735076	0.234436	1
comp653489	-0.562005	0.167182	1	comp652813	-0.270178	0.23448	1
comp652453	0.646137	0.167256	1	comp653426	0.202675	0.234638	1
comp622949	0.67876	0.167334	1	comp641624	0.378914	0.234707	1
comp641830	-0.445902	0.167407	1	comp569078	0.621082	0.234777	1
comp629163	0.414171	0.167441	1	comp649836	-0.482645	0.235174	1
comp643448	0.38848	0.167448	1	comp639129	-0.705602	0.235453	1
comp275541	1.04207	0.167734	1	comp648782	0.201936	0.235499	1
comp653599	0.34386	0.16794	1	comp637924	-0.532424	0.235769	1
comp558503	-0.711679	0.168004	1	comp610303	-0.408384	0.235793	1
comp379989	-0.76474	0.168143	1	comp621888	-0.481387	0.235855	1
comp650288	0.390302	0.168285	1	comp653817	0.262587	0.235882	1
comp639697	-0.271641	0.168688	1	comp594711	0.742222	0.236049	1
comp648811	0.453735	0.168705	1	comp431071	-0.553961	0.236082	1
comp650629	-0.968319	0.168719	1	comp573583	0.519706	0.236099	1
comp649022	-0.294096	0.168794	1	comp646534	0.547989	0.236179	1
comp643097	-0.361509	0.168832	1	comp637967	-0.728072	0.236197	1
comp647963	-0.658874	0.168845	1	comp653585	0.60772	0.236556	1
comp652739	-0.572115	0.168963	1	comp563015	-0.699053	0.236597	1
comp491512	0.541905	0.169066	1	comp649605	0.209545	0.236622	1
comp646777	-0.597867	0.169104	1	comp625990	-0.614259	0.236725	1
comp649070	-0.578882	0.16911	1	comp627576	-0.713703	0.236868	1
comp641555	0.481949	0.16921	1	comp642057	-0.686536	0.236879	1
comp638387	-0.864767	0.169514	1	comp651766	-0.274639	0.236944	1
comp619270	-0.709697	0.169646	1	comp651723	-0.280367	0.237029	1
comp630058	0.458095	0.169785	1	comp443809	-0.435842	0.23724	1
comp643164	-0.436186	0.169809	1	comp654255	-0.639589	0.237499	1
comp628588	-0.489909	0.169809	1	comp648661	-0.470316	0.23755	1
comp644957	-0.580098	0.169882	1	comp652654	0.33188	0.23764	1
comp646191	0.726029	0.169946	1	comp642435	-0.310946	0.237656	1
comp649226	-0.463668	0.169994	1	comp643825	-0.476939	0.23769	1
comp639541	-0.727177	0.17	1	comp430562	0.697126	0.237723	1
comp572694	-0.639222	0.170006	1	comp642384	0.33436	0.237908	1
comp648085	0.383899	0.17006	1	comp624254	0.629898	0.238004	1
comp586736	0.789316	0.170064	1	comp262462	-0.626008	0.238027	1
comp646165	0.761304	0.170093	1	comp638938	-0.467823	0.238075	1
comp653699	-0.393206	0.170406	1	comp615776	-0.678394	0.238203	1
comp643820	0.622606	0.170466	1	comp653784	-0.685919	0.238211	1
comp645618	-0.687503	0.17049	1	comp423370	0.671546	0.238372	1
comp617245	0.563472	0.170518	1	comp650602	-0.835737	0.238406	1
comp632754	0.545898	0.170662	1	comp482262	0.50642	0.23841	1
comp621352	-0.418028	0.170663	1	comp635300	0.878706	0.238535	1
comp632410	-0.713759	0.170928	1	comp646875	-0.389174	0.238655	1
comp640850	1.15199	0.170957	1	comp416699	-0.408649	0.23874	1
comp648175	-0.40709	0.170959	1	comp624568	0.674623	0.238755	1
comp651486	-0.560643	0.171039	1	comp649359	0.712564	0.238977	1
comp645519	-0.248688	0.1712	1	comp636022	0.434324	0.239349	1
comp635188	-0.508067	0.171276	1	comp649819	-0.30525	0.239358	1
comp614664	-1.06118	0.171286	1	comp644529	-0.415857	0.239367	1
comp642060	-0.241716	0.171302	1	comp651859	0.342135	0.2394	1
comp636986	0.549358	0.171404	1	comp543492	0.425842	0.239425	1
comp634025	-0.919701	0.171644	1	comp652088	-0.359908	0.239516	1
comp628918	-0.612786	0.171705	1	comp632353	0.341439	0.239667	1
comp648588	-0.595623	0.171993	1	comp638637	0.457833	0.24003	1
comp679629	-0.850195	0.172092	1	comp646174	0.552111	0.240089	1
comp607017	-0.756879	0.172096	1	comp652576	-0.304684	0.240129	1
comp573285	-0.406977	0.172108	1	comp621330	0.593892	0.240131	1
comp573775	0.463562	0.172136	1	comp634464	0.445709	0.240186	1
comp651456	-0.297731	0.172242	1	comp628988	0.499502	0.240209	1
comp623684	-0.492863	0.172302	1	comp721652	0.507303	0.240277	1
comp646776	-0.397551	0.172374	1	comp633047	-0.380663	0.240281	1
comp645835	-0.584847	0.172537	1	comp653832	-0.487808	0.24045	1
comp642230	0.434572	0.172551	1	comp542715	-0.471522	0.240512	1
comp641225	-0.546555	0.172562	1	comp641087	0.458599	0.240674	1
comp499255	-0.785055	0.172609	1	comp631742	-0.51939	0.240846	1
comp630647	-0.757885	0.172655	1	comp628475	-0.492223	0.240867	1
comp607063	0.661028	0.17269	1	comp531224	-0.737595	0.241035	1
comp631671	-0.454961	0.172824	1	comp626116	0.539807	0.241049	1
comp643658	-0.742144	0.172827	1	comp653640	0.318863	0.241385	1
comp621668	-0.51419	0.17295	1	comp511130	0.374941	0.241453	1
comp645648	-0.466033	0.172989	1	comp618151	-0.360589	0.241801	1
comp640271	-0.591842	0.173106	1	comp621300	-0.73022	0.242131	1
comp566921	-0.384521	0.173181	1	comp618453	-0.51509	0.242181	1
comp666255	-0.424704	0.173208	1	comp649723	0.213834	0.242238	1
comp647192	0.691151	0.173253	1	comp633590	0.566813	0.242258	1
comp311063	-0.722749	0.173363	1	comp647539	0.384877	0.242391	1
comp623300	0.688091	0.173429	1	comp650340	0.280619	0.242439	1
comp631568	0.685921	0.173464	1	comp630272	-1.03807	0.242548	1
comp650111	-0.274482	0.173477	1	comp646827	0.221057	0.242631	1
comp630033	-0.942625	0.173563	1	comp618855	0.5541	0.242914	1
comp525238	-0.468765	0.173576	1	comp540949	0.465646	0.243119	1
comp723467	-0.566169	0.173719	1	comp277393	-1.42335	0.243187	1
comp604476	-0.804738	0.173795	1	comp585214	0.669764	0.243226	1
comp635535	0.49087	0.173856	1	comp639394	-0.657765	0.243449	1
comp640516	0.738614	0.173866	1	comp651932	0.210527	0.243701	1
comp649661	-0.628009	0.173903	1	comp629804	0.575449	0.243773	1
comp645396	-0.523024	0.173915	1	comp619445	0.578075	0.243785	1
comp264881	0.763217	0.174214	1	comp648805	-0.459051	0.243795	1
comp646616	0.306813	0.174233	1	comp610561	-0.670643	0.24387	1
comp645091	0.675413	0.174274	1	comp644321	-0.289382	0.244131	1
comp649575	-1.35075	0.174281	1	comp630618	0.508834	0.24432	1
comp652136	-0.227178	0.174462	1	comp652203	-0.637145	0.244439	1
comp630131	-0.821338	0.174484	1	comp653362	-0.358505	0.244514	1
comp653056	-0.440558	0.17452	1	comp651843	0.35787	0.244567	1
comp629637	0.33239	0.174635	1	comp639061	-0.445589	0.244587	1
comp636621	0.775912	0.174685	1	comp635693	-0.494851	0.244688	1
comp652398	-0.299421	0.174868	1	comp640441	-0.790675	0.24483	1
comp629726	-0.469637	0.174887	1	comp646930	0.316387	0.245009	1
comp650854	-0.57141	0.174908	1	comp643687	-0.406053	0.245183	1
comp638844	-0.376321	0.174959	1	comp637165	0.491098	0.245315	1
comp641663	-0.890818	0.174961	1	comp624522	0.317981	0.245374	1
comp631857	0.662957	0.174993	1	comp650271	0.201417	0.245455	1
comp653695	-0.673986	0.175069	1	comp651926	0.750125	0.245467	1
comp624319	-0.465328	0.175092	1	comp629847	0.580051	0.245565	1
comp642338	-0.48799	0.175148	1	comp640959	0.478815	0.245871	1
comp630290	-0.365993	0.17518	1	comp641583	0.191146	0.24603	1
comp649630	-0.220012	0.175196	1	comp647306	0.295531	0.246109	1
comp641398	-0.34619	0.175319	1	comp642293	-0.86094	0.246142	1
comp641291	0.762767	0.175514	1	comp642552	-0.365197	0.246191	1
comp264845	-0.4101	0.175533	1	comp627566	0.59063	0.246275	1
comp631926	1.71523	0.175766	1	comp603913	0.445883	0.24637	1
comp645671	-0.320723	0.175808	1	comp632879	0.677789	0.246807	1
comp650544	-1.02532	0.175883	1	comp634989	-0.743855	0.246828	1
comp651546	0.298938	0.175904	1	comp599774	0.52319	0.246896	1
comp650440	-0.952591	0.175942	1	comp640412	-0.324778	0.246914	1
comp616176	-0.558566	0.176008	1	comp608856	-0.824144	0.247064	1
comp624493	0.547528	0.176126	1	comp648299	-0.386545	0.247078	1
comp642542	0.422953	0.176164	1	comp645069	-0.312641	0.247367	1
comp636398	0.528475	0.17646	1	comp648955	0.541419	0.247393	1
comp608308	-0.781289	0.176497	1	comp648132	-0.258461	0.2474	1
comp650506	-0.559959	0.176566	1	comp647436	-0.586927	0.247415	1
comp647142	-0.550713	0.176605	1	comp634949	0.589024	0.247441	1
comp625119	0.625428	0.176642	1	comp644078	-0.569049	0.247698	1
comp641805	-0.474153	0.176665	1	comp653609	0.241102	0.24773	1
comp622483	-0.502652	0.176841	1	comp379989	0.634289	0.247765	1
comp608157	0.527103	0.176844	1	comp635161	-0.451225	0.247771	1
comp552327	-0.40968	0.176926	1	comp646135	0.203523	0.247935	1
comp645619	-0.422169	0.177151	1	comp648477	0.479376	0.247988	1
comp647561	-0.416387	0.177415	1	comp629115	0.339784	0.248038	1
comp320372	-0.288832	0.177696	1	comp651274	-0.914972	0.248081	1
comp645762	-0.42023	0.177786	1	comp409065	0.636311	0.248249	1
comp651516	-0.544738	0.177806	1	comp731450	0.610455	0.248324	1
comp626441	0.595997	0.177862	1	comp633206	0.408812	0.248471	1
comp629028	-0.497407	0.177904	1	comp644843	0.658828	0.248494	1
comp639453	-0.281786	0.178047	1	comp624863	-0.41183	0.248679	1
comp635750	0.705777	0.178051	1	comp654221	0.412678	0.24868	1
comp584570	-1.05818	0.178088	1	comp527113	0.375513	0.24869	1
comp644405	0.64368	0.178092	1	comp618497	-0.439449	0.248715	1
comp644630	-0.263208	0.17835	1	comp404799	0.5488	0.248753	1
comp653580	-0.453399	0.178368	1	comp646826	-0.668541	0.248966	1
comp647252	-0.584456	0.178419	1	comp621135	0.297938	0.249095	1
comp642471	-0.483856	0.178433	1	comp646485	-0.428279	0.249203	1
comp637223	0.538683	0.178468	1	comp646020	-0.290945	0.249219	1
comp277393	1.61697	0.178483	1	comp602659	0.535491	0.249266	1
comp643257	-0.76597	0.178491	1	comp626973	-0.390419	0.24941	1
comp639381	0.67934	0.178579	1	comp672561	-0.572277	0.249424	1
comp617336	-0.752303	0.178583	1	comp642726	-0.353746	0.249443	1
comp653858	1.08205	0.178805	1	comp369793	0.26912	0.249511	1
comp640543	-0.87639	0.178869	1	comp645478	0.329028	0.249643	1
comp623127	-0.984378	0.178924	1	comp634278	0.387807	0.249727	1
comp610775	0.502107	0.178951	1	comp632765	-0.57209	0.249737	1
comp643399	-0.882991	0.179083	1	comp654256	0.270847	0.249775	1
comp652282	-0.656143	0.179096	1	comp493147	-0.642885	0.249803	1
comp639573	0.664123	0.179102	1	comp629946	0.610065	0.249812	1
comp629639	-0.463343	0.179129	1	comp630672	0.437176	0.249847	1
comp618497	0.535688	0.17929	1	comp653722	0.719976	0.250252	1
comp618290	-0.409434	0.17955	1	comp573444	-0.387151	0.250283	1
comp612158	0.6904	0.17956	1	comp641797	0.399836	0.25038	1
comp632881	-0.631681	0.179765	1	comp641366	-0.332478	0.250454	1
comp651748	0.537227	0.179915	1	comp635070	-0.435388	0.250539	1
comp626140	0.49615	0.180057	1	comp649521	-0.488763	0.25075	1
comp651338	-0.670688	0.180109	1	comp618288	0.582638	0.25077	1
comp645133	-0.459157	0.180209	1	comp525182	-0.282819	0.250975	1
comp642602	0.631955	0.180285	1	comp625872	-0.492187	0.25107	1
comp623762	-0.80512	0.180354	1	comp620544	-0.699962	0.251107	1
comp642177	0.569102	0.180407	1	comp640842	0.609355	0.251285	1
comp639651	0.577186	0.180429	1	comp623754	-0.631972	0.251309	1
comp619394	-0.834361	0.180459	1	comp636469	-0.680674	0.251427	1
comp613378	0.637975	0.180565	1	comp635680	-0.513396	0.251533	1
comp617547	-0.584418	0.1806	1	comp638683	0.337108	0.251534	1
comp632562	0.967078	0.180611	1	comp639604	-0.61078	0.251604	1
comp614796	-0.46212	0.180636	1	comp653864	0.191669	0.25161	1
comp624061	0.892133	0.180753	1	comp640450	-0.509926	0.25168	1
comp573833	-0.677897	0.18094	1	comp640008	0.218741	0.251694	1
comp641757	0.677608	0.18094	1	comp493065	-0.46544	0.251722	1
comp523978	0.652935	0.180968	1	comp631001	-0.424437	0.251922	1
comp639007	0.367371	0.180982	1	comp618038	0.525292	0.251955	1
comp651963	-0.34037	0.181008	1	comp649215	0.308581	0.252215	1
comp629400	-0.688029	0.181037	1	comp647024	0.307785	0.252261	1
comp652648	-0.540565	0.181062	1	comp621332	-0.5756	0.252294	1
comp621257	0.505742	0.181079	1	comp638087	-0.675035	0.252353	1
comp649247	0.462138	0.181097	1	comp573824	-0.546976	0.252544	1
comp628915	-0.451395	0.181142	1	comp643463	0.488645	0.252692	1
comp639260	0.500839	0.181221	1	comp643525	-0.612777	0.253104	1
comp607338	0.840914	0.181272	1	comp479330	0.53263	0.253105	1
comp651001	0.412701	0.181371	1	comp623132	-0.540535	0.25324	1
comp573796	-0.422418	0.181409	1	comp607533	0.47141	0.253249	1
comp640567	-0.415024	0.181476	1	comp255143	0.651572	0.253262	1
comp451836	0.632264	0.181532	1	comp646820	-0.405178	0.253289	1
comp633398	-0.320627	0.181604	1	comp650085	-0.571741	0.253327	1
comp615652	-0.699619	0.181661	1	comp647489	0.297582	0.253535	1
comp635183	0.89907	0.182027	1	comp640173	-0.622935	0.253539	1
comp653013	-0.256651	0.182084	1	comp640227	0.584631	0.253544	1
comp610603	0.484772	0.182085	1	comp648539	0.424448	0.253696	1
comp625827	0.711631	0.182137	1	comp629306	-0.543552	0.253769	1
comp653649	-0.669952	0.182329	1	comp639864	-0.216482	0.253825	1
comp646170	-0.341833	0.18239	1	comp649094	-0.562614	0.253887	1
comp653283	-0.35513	0.182487	1	comp622526	0.328366	0.253889	1
comp536397	-0.601107	0.182499	1	comp397398	0.431725	0.253961	1
comp618852	0.764727	0.182514	1	comp633758	0.223387	0.254349	1
comp627295	1.76983	0.182602	1	comp634034	-0.64288	0.254592	1
comp645963	0.887055	0.182676	1	comp648493	0.383031	0.254737	1
comp637402	0.393577	0.182902	1	comp633965	-0.676212	0.254885	1
comp651514	0.321706	0.183061	1	comp637510	0.278415	0.254922	1
comp646624	-0.526725	0.183094	1	comp640780	0.362242	0.254946	1
comp636485	-0.460623	0.183157	1	comp650089	0.260672	0.254988	1
comp648752	0.294582	0.183243	1	comp644087	0.460318	0.255154	1
comp642592	0.630189	0.183372	1	comp630490	0.198644	0.255157	1
comp651156	-0.306293	0.183528	1	comp617423	0.347562	0.255195	1
comp631931	-0.600139	0.18361	1	comp611272	0.993106	0.255205	1
comp651616	-0.238492	0.183989	1	comp651475	-0.347093	0.255577	1
comp645670	-0.456507	0.18399	1	comp618754	0.558042	0.255789	1
comp650435	-0.457496	0.183993	1	comp577329	-0.682	0.256101	1
comp649769	-0.477594	0.18404	1	comp635441	0.206365	0.256365	1
comp646433	-0.553067	0.184043	1	comp597054	-0.378618	0.256383	1
comp614402	-0.407144	0.184086	1	comp728204	0.59767	0.256386	1
comp653153	0.303161	0.1841	1	comp628396	-0.544941	0.256395	1
comp639780	-0.396062	0.184144	1	comp306113	-0.547609	0.256431	1
comp643191	-0.359299	0.184223	1	comp634805	-0.470922	0.256448	1
comp653498	0.277745	0.184367	1	comp623202	-0.426286	0.256478	1
comp628273	-0.40481	0.184493	1	comp644438	-0.183198	0.256503	1
comp647619	0.402116	0.184644	1	comp569212	0.57477	0.256543	1
comp653352	0.741956	0.184658	1	comp644209	0.292497	0.256669	1
comp650683	0.939147	0.184712	1	comp607238	-0.665598	0.256696	1
comp634160	-0.373632	0.184755	1	comp641914	-0.518025	0.256709	1
comp646088	-0.733749	0.184771	1	comp429219	-0.545387	0.256723	1
comp642548	0.931726	0.184807	1	comp626513	-0.67785	0.256914	1
comp625622	-0.759288	0.18489	1	comp634074	-0.487835	0.25697	1
comp626617	0.576381	0.184987	1	comp581367	0.594617	0.257053	1
comp644386	-0.5442	0.185053	1	comp624948	-0.435803	0.257187	1
comp447970	0.840092	0.185151	1	comp527534	-0.341347	0.257188	1
comp627825	-0.566486	0.185201	1	comp652369	-0.278025	0.257378	1
comp493976	0.553476	0.185227	1	comp643700	-0.345758	0.257415	1
comp637344	-0.841201	0.185309	1	comp637207	0.429713	0.257587	1
comp621930	-0.737015	0.185429	1	comp598234	0.723527	0.257696	1
comp638001	-0.701819	0.185445	1	comp642487	-0.424439	0.257744	1
comp647494	0.480586	0.185882	1	comp503633	-0.356692	0.257871	1
comp641950	-0.55067	0.185931	1	comp644303	-0.327578	0.258016	1
comp632617	-0.316658	0.185996	1	comp624994	0.683342	0.258094	1
comp608928	0.563136	0.186157	1	comp643337	-0.480941	0.25826	1
comp629734	0.442278	0.186368	1	comp684622	-0.315284	0.258267	1
comp644664	-0.432224	0.1864	1	comp642056	0.306964	0.258324	1
comp647444	-0.427775	0.186419	1	comp635498	-0.656746	0.25837	1
comp642381	-0.293429	0.186594	1	comp652213	0.218427	0.258491	1
comp641037	0.910852	0.186655	1	comp530361	-0.605033	0.258525	1
comp632351	0.615358	0.18666	1	comp644737	-0.624424	0.258531	1
comp651891	-0.555448	0.186662	1	comp653355	0.25954	0.258543	1
comp569704	0.582002	0.186669	1	comp583465	-0.607706	0.258554	1
comp636954	0.639269	0.186898	1	comp641148	-0.405919	0.258572	1
comp620808	-0.391945	0.186914	1	comp626630	-0.535077	0.258961	1
comp647996	-0.315671	0.186965	1	comp642414	0.323055	0.25898	1
comp647543	-0.591902	0.187007	1	comp639582	-0.359006	0.259153	1
comp597383	0.585718	0.187213	1	comp630690	-0.301451	0.259175	1
comp628352	-0.307865	0.187224	1	comp618298	-0.625306	0.259303	1
comp649105	0.594969	0.187321	1	comp615804	-0.407798	0.259342	1
comp644687	-0.439333	0.187478	1	comp647804	-0.36573	0.259387	1
comp629628	0.519595	0.187565	1	comp610798	0.596642	0.259424	1
comp643095	-0.741989	0.187756	1	comp643709	0.443688	0.259483	1
comp649110	-0.331639	0.187831	1	comp651398	-0.597065	0.259589	1
comp612001	0.486915	0.187906	1	comp630658	-0.528806	0.259973	1
comp652296	0.876062	0.188041	1	comp638812	0.303989	0.260167	1
comp629365	-0.678618	0.188061	1	comp637568	0.271017	0.260266	1
comp456929	0.703437	0.18845	1	comp642229	0.248041	0.260278	1
comp619794	-1.60058	0.188629	1	comp642415	0.290035	0.260415	1
comp636487	-0.284303	0.18863	1	comp616334	-0.752794	0.260484	1
comp636506	-0.872723	0.188663	1	comp637976	0.336017	0.26057	1
comp509920	-0.56847	0.188699	1	comp616178	0.635317	0.260627	1
comp617104	-0.635794	0.188711	1	comp628815	-0.540059	0.260779	1
comp653567	-0.606972	0.188714	1	comp634055	-0.525937	0.260871	1
comp647857	-0.36802	0.188944	1	comp652085	0.196392	0.260991	1
comp615418	0.93165	0.189204	1	comp589827	-0.491423	0.261059	1
comp572629	1.28206	0.189298	1	comp652027	0.4379	0.261149	1
comp639555	-0.293686	0.189348	1	comp641022	-0.490477	0.261214	1
comp639346	-0.667108	0.189417	1	comp643949	-0.570607	0.261656	1
comp629900	-0.607062	0.189476	1	comp637343	-0.589971	0.261867	1
comp639388	-0.447685	0.189514	1	comp644281	-0.45028	0.261915	1
comp636467	-0.390033	0.189534	1	comp645321	0.33375	0.261989	1
comp562727	-0.737066	0.189592	1	comp647224	0.297223	0.26203	1
comp636088	0.661526	0.1896	1	comp639773	-0.678441	0.262148	1
comp563893	-0.694301	0.189658	1	comp650187	0.245989	0.262228	1
comp648398	0.596183	0.189678	1	comp644187	0.556052	0.262334	1
comp612414	0.606551	0.189705	1	comp619367	-0.574194	0.262481	1
comp643800	0.660643	0.189799	1	comp651353	0.305997	0.262502	1
comp635526	0.325676	0.18988	1	comp613525	-0.369663	0.262506	1
comp632213	0.895061	0.189885	1	comp628366	-0.629628	0.262633	1
comp647986	-0.349892	0.189891	1	comp652221	-0.221479	0.2627	1
comp640392	-0.593811	0.189959	1	comp610035	-0.528765	0.262706	1
comp533053	0.371592	0.18997	1	comp646605	-0.768309	0.262859	1
comp654274	0.62911	0.189981	1	comp646038	-0.481467	0.26289	1
comp648572	0.63261	0.190027	1	comp630534	-0.464709	0.262997	1
comp622841	0.748757	0.190128	1	comp603776	-0.566086	0.263042	1
comp620873	0.782283	0.190168	1	comp632563	-0.608797	0.263051	1
comp636805	-0.767789	0.190216	1	comp638873	0.191169	0.263089	1
comp654252	-0.35277	0.190295	1	comp639469	-0.629905	0.263378	1
comp572963	0.772292	0.190353	1	comp654175	-0.440037	0.263474	1
comp343783	0.551276	0.190552	1	comp637405	-0.488151	0.263515	1
comp623567	-0.590623	0.190608	1	comp637621	0.377372	0.263534	1
comp648088	-0.402387	0.190633	1	comp640967	0.286903	0.263554	1
comp653413	-0.32394	0.190681	1	comp572652	-0.39327	0.263638	1
comp639255	0.593112	0.190733	1	comp633769	-0.375504	0.263942	1
comp630293	-0.320292	0.190982	1	comp649727	-0.512478	0.264061	1
comp644816	0.38244	0.191097	1	comp622964	-0.566372	0.264115	1
comp624425	0.546412	0.191107	1	comp625450	-0.584941	0.264251	1
comp648380	0.621449	0.191213	1	comp647099	0.440328	0.264285	1
comp644121	-0.367982	0.191366	1	comp536400	-0.535821	0.26437	1
comp649975	-0.583335	0.191625	1	comp652058	0.491134	0.264475	1
comp652550	-0.240571	0.191709	1	comp648705	-0.702077	0.264528	1
comp648603	0.401109	0.191723	1	comp635573	-0.698707	0.264601	1
comp653160	-0.545728	0.191782	1	comp649399	0.285463	0.26479	1
comp652422	-0.812894	0.19187	1	comp526197	0.579333	0.264902	1
comp640829	0.605141	0.19188	1	comp652837	0.750768	0.264974	1
comp653206	-0.276838	0.191945	1	comp642012	-0.484457	0.265115	1
comp636934	0.809833	0.192067	1	comp639780	0.319515	0.265255	1
comp641046	-0.51918	0.192155	1	comp636869	0.519657	0.26528	1
comp652865	0.701949	0.192193	1	comp638668	-0.254365	0.265304	1
comp653806	-0.424427	0.192223	1	comp608301	-0.57621	0.265402	1
comp636321	0.883734	0.192499	1	comp448565	-0.615726	0.265434	1
comp610364	-0.724444	0.19261	1	comp673671	-0.611539	0.265446	1
comp652194	0.357919	0.192708	1	comp651614	-0.39637	0.265616	1
comp536284	-0.693686	0.192729	1	comp648455	-0.831404	0.265645	1
comp524573	1.0224	0.192907	1	comp651518	-0.206309	0.265704	1
comp643767	-0.609269	0.192912	1	comp643305	-0.773138	0.265754	1
comp628831	0.689797	0.193016	1	comp638782	0.653028	0.265857	1
comp647538	-0.576664	0.193156	1	comp630556	0.62508	0.266252	1
comp624699	0.647797	0.193161	1	comp523978	-0.529406	0.266378	1
comp856086	-0.729218	0.193181	1	comp646060	-0.444412	0.266406	1
comp646684	-0.547323	0.193473	1	comp322622	-0.57054	0.266506	1
comp640341	0.456995	0.193484	1	comp651604	0.26117	0.266541	1
comp629664	-0.63964	0.19349	1	comp651341	-0.838136	0.266674	1
comp649060	0.572089	0.193496	1	comp649768	0.213899	0.26672	1
comp645090	-0.460823	0.193521	1	comp648498	-0.272332	0.266746	1
comp645054	-0.396964	0.193709	1	comp651747	0.29299	0.26679	1
comp640301	0.367469	0.193771	1	comp646442	0.286632	0.266885	1
comp638701	-0.236361	0.193805	1	comp643311	0.441745	0.266934	1
comp650024	-0.237929	0.193917	1	comp646448	-0.627082	0.26701	1
comp601257	-0.415925	0.19394	1	comp649563	-0.480641	0.267229	1
comp644032	-0.471834	0.193963	1	comp631248	-0.682445	0.26724	1
comp542894	-0.547759	0.193982	1	comp635672	0.521821	0.267285	1
comp650685	-0.411259	0.193992	1	comp643055	0.362009	0.267285	1
comp639207	-0.409029	0.193993	1	comp643361	-0.253749	0.267363	1
comp620832	0.638569	0.194117	1	comp643166	0.549258	0.26753	1
comp589708	-0.740835	0.194259	1	comp651531	-0.261512	0.26759	1
comp623196	-0.485606	0.194278	1	comp766911	-0.427567	0.26762	1
comp647824	0.930939	0.194357	1	comp610068	-0.656961	0.267662	1
comp559583	-0.658745	0.194361	1	comp632268	0.443144	0.267731	1
comp643665	-0.457422	0.19446	1	comp635715	-0.515622	0.267755	1
comp644077	0.304596	0.194512	1	comp620631	0.754845	0.267889	1
comp638500	0.729986	0.194674	1	comp418897	-0.423868	0.267906	1
comp651677	-0.676444	0.194679	1	comp639967	-0.336066	0.267943	1
comp636981	-0.44166	0.194977	1	comp539728	-0.569949	0.267946	1
comp647183	-0.278521	0.195036	1	comp622483	0.404817	0.268069	1
comp633526	-0.464504	0.195044	1	comp643586	-0.698921	0.268233	1
comp614208	-0.720196	0.195065	1	comp647795	-0.641099	0.268309	1
comp635161	-0.506331	0.195099	1	comp647011	-0.604771	0.268569	1
comp645088	-0.714539	0.195283	1	comp646724	-0.48767	0.268588	1
comp650548	0.468099	0.195343	1	comp607014	-0.579882	0.268646	1
comp650937	-0.303646	0.195436	1	comp627434	-0.637044	0.26875	1
comp650848	-0.302242	0.195521	1	comp619854	-0.348928	0.268827	1
comp636643	0.560865	0.195554	1	comp636294	-0.638879	0.268923	1
comp652991	0.405093	0.195573	1	comp570157	0.685894	0.26893	1
comp467491	0.695404	0.195631	1	comp529051	-0.335132	0.268966	1
comp635134	-0.685778	0.195659	1	comp600149	0.407752	0.269073	1
comp641835	-0.423858	0.195962	1	comp621865	-0.442613	0.269117	1
comp599969	-0.38309	0.19631	1	comp653169	0.219359	0.269235	1
comp651046	0.574043	0.196498	1	comp642246	-0.50277	0.26933	1
comp311713	-0.547594	0.196588	1	comp643220	0.26917	0.26947	1
comp636886	0.735435	0.196591	1	comp613771	-1.01134	0.269512	1
comp651333	0.348043	0.196607	1	comp609711	-0.596894	0.269516	1
comp586152	0.712756	0.196788	1	comp640093	0.656697	0.269558	1
comp619872	0.58152	0.196839	1	comp617728	0.545894	0.269768	1
comp651730	-0.254912	0.196932	1	comp618029	-0.422724	0.2698	1
comp650053	-0.730093	0.197053	1	comp630434	-0.455222	0.269856	1
comp640374	0.37627	0.197223	1	comp617248	-0.657283	0.270042	1
comp607278	0.430109	0.197283	1	comp637072	-0.570916	0.270068	1
comp644484	-0.451931	0.197285	1	comp644422	0.393947	0.270104	1
comp645646	0.91664	0.19734	1	comp650575	0.416111	0.270248	1
comp607493	0.583228	0.197544	1	comp613563	0.39447	0.270357	1
comp573722	-0.350098	0.197633	1	comp643500	-0.52029	0.270416	1
comp643405	-0.880472	0.197633	1	comp656488	0.598527	0.270702	1
comp573243	-0.699671	0.197711	1	comp633183	-0.442212	0.270752	1
comp615665	-0.360767	0.197722	1	comp638494	0.302922	0.270807	1
comp523189	-0.490017	0.197832	1	comp646945	-0.379075	0.270821	1
comp616841	-0.371969	0.197901	1	comp635408	-0.484994	0.270916	1
comp640010	-0.325176	0.197902	1	comp616164	0.526917	0.270965	1
comp650356	0.632087	0.197995	1	comp643349	0.346317	0.271113	1
comp636131	-0.495427	0.198045	1	comp643964	0.990923	0.271113	1
comp630111	-0.622185	0.198292	1	comp643031	-0.293107	0.271142	1
comp573570	0.549282	0.198347	1	comp625953	-0.39632	0.271166	1
comp626164	-0.392379	0.198589	1	comp648386	0.202903	0.271247	1
comp345750	-0.565102	0.198792	1	comp617925	0.505921	0.271248	1
comp636451	-0.517694	0.198811	1	comp634959	0.420702	0.271281	1
comp644623	-0.339579	0.199006	1	comp640565	-0.359783	0.271402	1
comp632698	-0.478927	0.199012	1	comp516553	0.530073	0.271495	1
comp634438	0.516062	0.199039	1	comp604545	-0.658564	0.271523	1
comp631723	0.346488	0.199082	1	comp642535	-0.383044	0.271591	1
comp649901	-0.675319	0.199085	1	comp644664	0.351717	0.271959	1
comp642731	0.404579	0.19911	1	comp645224	0.415358	0.271983	1
comp650483	0.606176	0.199197	1	comp642928	0.254443	0.272046	1
comp641201	-0.356116	0.199199	1	comp649772	0.383983	0.272196	1
comp653186	0.2523	0.199278	1	comp596592	-0.659069	0.27232	1
comp603971	-0.394708	0.199431	1	comp645915	0.469164	0.272484	1
comp631757	-0.376154	0.199432	1	comp591169	-0.344294	0.272532	1
comp642211	0.338939	0.199451	1	comp271943	0.713491	0.272676	1
comp617540	0.755777	0.199472	1	comp631122	-0.341512	0.272691	1
comp646440	-0.386767	0.199555	1	comp636471	0.512209	0.272802	1
comp627980	-0.587907	0.199576	1	comp632125	-0.447744	0.273079	1
comp636348	-0.608672	0.199676	1	comp638349	-0.742964	0.273115	1
comp629468	-0.61468	0.199734	1	comp642101	-0.256889	0.273164	1
comp573662	-0.299536	0.199852	1	comp645994	0.570943	0.273167	1
comp646454	-0.283992	0.199877	1	comp641290	-0.250674	0.273171	1
comp631334	-0.442865	0.200132	1	comp641720	0.238452	0.273226	1
comp637350	0.567578	0.200167	1	comp644856	0.343325	0.273307	1
comp641731	0.534847	0.200201	1	comp633146	0.540793	0.273375	1
comp651359	0.575958	0.200477	1	comp638451	0.493166	0.273501	1
comp572649	-0.316495	0.200585	1	comp650534	-0.365766	0.273588	1
comp634143	-0.424125	0.200649	1	comp640060	-0.648069	0.27361	1
comp612554	0.571784	0.200693	1	comp634635	0.373099	0.273648	1
comp631464	0.454791	0.200716	1	comp605709	-0.355305	0.273663	1
comp648978	0.838808	0.200839	1	comp632294	0.664137	0.273712	1
comp559099	-0.473722	0.201004	1	comp562594	-0.451535	0.273723	1
comp582632	-0.771668	0.201027	1	comp624673	-0.775776	0.273829	1
comp653169	0.258103	0.201088	1	comp622933	-0.483288	0.273853	1
comp641933	-0.55381	0.201232	1	comp640530	0.394903	0.274094	1
comp624713	-0.614626	0.201295	1	comp639597	0.213816	0.274118	1
comp608146	-0.568555	0.201647	1	comp637421	-0.623148	0.274342	1
comp651228	-0.239265	0.20165	1	comp623929	0.282271	0.274391	1
comp648474	0.546817	0.201665	1	comp632483	-0.437816	0.2744	1
comp648724	-0.368106	0.201952	1	comp605855	-0.493572	0.274438	1
comp643415	-0.266203	0.202013	1	comp643567	0.324839	0.274439	1
comp269690	0.574445	0.202183	1	comp653037	0.237054	0.274634	1
comp651592	-0.368603	0.20223	1	comp640179	-0.44151	0.274658	1
comp626896	0.31873	0.20235	1	comp628892	0.265794	0.274803	1
comp646797	0.66269	0.202372	1	comp630352	-0.372648	0.274999	1
comp648133	-0.25777	0.202613	1	comp651580	0.449837	0.275033	1
comp608759	-0.347065	0.20266	1	comp659800	-1.25056	0.27511	1
comp634081	-0.418245	0.202722	1	comp637704	-0.645043	0.275217	1
comp643646	-0.278879	0.202742	1	comp631262	-0.315284	0.275385	1
comp641236	-0.286836	0.202794	1	comp623456	-0.672879	0.275624	1
comp602298	-0.545597	0.202921	1	comp653303	0.212692	0.275977	1
comp646912	-0.44551	0.202945	1	comp492166	0.655099	0.276122	1
comp640432	-0.217609	0.202947	1	comp638699	-0.417175	0.276138	1
comp653921	0.457188	0.203012	1	comp616176	-0.422769	0.276149	1
comp646812	-0.243834	0.203048	1	comp644575	0.239388	0.276691	1
comp599032	-0.975383	0.203112	1	comp634361	-0.262162	0.276725	1
comp647608	-0.327466	0.203138	1	comp629264	-0.60434	0.276741	1
comp649030	-0.658862	0.203155	1	comp563052	0.4599	0.276842	1
comp641437	-0.601731	0.203461	1	comp648938	0.194871	0.276858	1
comp621721	-0.46488	0.203538	1	comp284520	0.583884	0.2769	1
comp757994	0.930726	0.203621	1	comp641618	0.495239	0.277086	1
comp634291	-0.844437	0.203624	1	comp643814	-0.338204	0.277088	1
comp649600	-0.561578	0.203685	1	comp643841	-0.606671	0.277145	1
comp621088	-0.684938	0.203843	1	comp625422	0.331053	0.277215	1
comp428632	0.422603	0.20393	1	comp651630	0.216285	0.277251	1
comp586154	-0.71631	0.203967	1	comp610315	0.570012	0.27737	1
comp635951	-0.599221	0.204049	1	comp648156	0.249525	0.277516	1
comp540632	-0.655426	0.204144	1	comp635284	0.293603	0.277555	1
comp649185	-0.415878	0.204174	1	comp632512	-0.3101	0.277622	1
comp636744	-0.333735	0.204211	1	comp313034	-0.855151	0.277715	1
comp648333	-0.364247	0.204409	1	comp543372	0.291606	0.277797	1
comp639771	-0.475068	0.204495	1	comp503354	0.472088	0.277986	1
comp604024	-0.351866	0.204572	1	comp572769	0.381984	0.27818	1
comp651692	-0.231632	0.204691	1	comp649589	-0.454595	0.27823	1
comp644440	-0.246686	0.204756	1	comp645738	0.194964	0.278235	1
comp639721	0.461903	0.204841	1	comp620345	-0.710748	0.278269	1
comp645611	-0.51958	0.205022	1	comp614743	-0.539989	0.278354	1
comp641395	-0.619549	0.205037	1	comp628318	0.291102	0.278414	1
comp630607	0.452167	0.205153	1	comp604033	0.621825	0.278437	1
comp626545	0.586404	0.205257	1	comp650926	0.221852	0.278445	1
comp630316	-1.05213	0.20531	1	comp637827	-0.55252	0.278472	1
comp642101	-0.298222	0.205493	1	comp602445	-0.591998	0.278567	1
comp646324	-0.283982	0.205538	1	comp634836	0.394492	0.278576	1
comp653519	-0.252299	0.205807	1	comp627664	1.37687	0.278597	1
comp649977	-0.244598	0.205873	1	comp642483	-0.381647	0.278657	1
comp645687	0.597478	0.205909	1	comp626617	-0.459866	0.278665	1
comp651336	0.410108	0.205923	1	comp634126	0.212049	0.278666	1
comp516901	-0.739591	0.206139	1	comp635772	-0.604704	0.278679	1
comp639965	-0.571356	0.206204	1	comp643600	-0.388709	0.278697	1
comp627545	-0.750233	0.20623	1	comp630799	-0.78943	0.278791	1
comp646207	-0.331617	0.206261	1	comp644550	-0.826558	0.278824	1
comp645730	-0.237076	0.206368	1	comp636323	0.510187	0.27885	1
comp634885	-0.715047	0.206563	1	comp645867	-0.479372	0.278982	1
comp642107	-0.518266	0.206583	1	comp582743	0.221144	0.278983	1
comp654153	0.352125	0.206706	1	comp619659	-1.16433	0.279137	1
comp639580	0.654425	0.206821	1	comp642085	-0.562792	0.279167	1
comp640688	0.649372	0.206883	1	comp629566	0.334481	0.279252	1
comp652214	0.414603	0.206971	1	comp645754	0.23328	0.279318	1
comp385525	-0.481461	0.207076	1	comp573866	-0.462662	0.279581	1
comp613314	-0.303743	0.207089	1	comp614385	0.448717	0.279676	1
comp634575	-0.481748	0.20711	1	comp602324	0.353268	0.27973	1
comp640652	-0.522	0.207359	1	comp649700	-0.343478	0.279951	1
comp649199	-0.290282	0.207399	1	comp646771	-0.255565	0.279981	1
comp653027	-0.590485	0.207412	1	comp379696	-0.749978	0.279989	1
comp640391	0.466507	0.20784	1	comp637268	-0.257046	0.280203	1
comp644116	0.49527	0.207909	1	comp536901	-0.637364	0.280216	1
comp642217	-0.575133	0.207966	1	comp646388	0.333136	0.280325	1
comp652732	-0.364542	0.208151	1	comp652825	0.234618	0.28036	1
comp528796	0.657834	0.208232	1	comp261288	0.358974	0.280443	1
comp653707	0.607386	0.208243	1	comp648542	0.374645	0.280448	1
comp652384	-0.574615	0.208336	1	comp627920	0.316606	0.280859	1
comp653249	0.653144	0.208348	1	comp635468	0.256121	0.28096	1
comp652849	-0.198239	0.208395	1	comp638804	-0.774666	0.28108	1
comp651282	-0.60762	0.20842	1	comp636780	0.359261	0.281148	1
comp606625	-0.391907	0.20845	1	comp647373	-0.593841	0.281174	1
comp621270	0.552616	0.208513	1	comp630754	-0.687992	0.28133	1
comp630497	0.519282	0.208521	1	comp624399	0.310822	0.2814	1
comp573742	-0.258535	0.208565	1	comp642118	0.257295	0.281405	1
comp625402	-0.296571	0.208572	1	comp648220	0.29044	0.281425	1
comp629839	-0.673959	0.208658	1	comp639626	-0.600203	0.281603	1
comp646683	-0.336045	0.20882	1	comp651083	0.241579	0.281641	1
comp648955	-0.602964	0.208933	1	comp621839	-0.305622	0.281658	1
comp645021	-0.312663	0.209012	1	comp593572	0.801942	0.281727	1
comp645036	-0.423553	0.209101	1	comp642052	-0.556914	0.282211	1
comp620494	0.502328	0.20923	1	comp649186	0.419889	0.282282	1
comp653253	-0.521894	0.209334	1	comp613518	0.746241	0.282284	1
comp646327	0.407599	0.209464	1	comp636860	0.421935	0.282483	1
comp647136	-0.237368	0.2095	1	comp644483	-0.268235	0.282484	1
comp620432	0.573202	0.209535	1	comp618315	0.282366	0.282528	1
comp628629	-0.356799	0.209592	1	comp531148	-0.589518	0.282542	1
comp643109	0.270543	0.209821	1	comp653728	-0.599675	0.282678	1
comp637827	0.627634	0.210033	1	comp648099	0.67161	0.282731	1
comp645704	0.457425	0.21006	1	comp645338	-0.661656	0.282941	1
comp647632	0.34142	0.210086	1	comp622132	-0.43524	0.282984	1
comp642946	-0.438593	0.210209	1	comp531736	0.225601	0.28299	1
comp634840	0.552832	0.210238	1	comp649105	-0.460368	0.283001	1
comp573771	-0.524711	0.210267	1	comp642328	-0.544281	0.283016	1
comp626198	-0.944806	0.210476	1	comp629362	0.275212	0.283073	1
comp640947	0.996871	0.210676	1	comp609938	-0.648467	0.283155	1
comp612223	-0.280738	0.210691	1	comp559296	-0.603028	0.283203	1
comp654220	0.914021	0.210699	1	comp633046	0.384604	0.28327	1
comp651480	-0.744362	0.210872	1	comp624380	-0.692473	0.283341	1
comp646027	0.532869	0.210881	1	comp652763	-0.612747	0.283377	1
comp631189	0.521376	0.210976	1	comp496339	0.627066	0.283403	1
comp639147	-0.376327	0.211002	1	comp605614	0.479502	0.283594	1
comp604221	-0.697704	0.21102	1	comp644562	-0.625498	0.283696	1
comp646790	-0.288875	0.211039	1	comp341948	-1.32618	0.283704	1
comp592784	0.477356	0.211041	1	comp633948	-0.439134	0.28385	1
comp628975	-0.611614	0.211131	1	comp567833	-0.284659	0.283923	1
comp643681	-0.31736	0.211136	1	comp639519	-0.548944	0.283938	1
comp641039	-0.365731	0.211152	1	comp617660	0.323456	0.283977	1
comp649188	-0.504084	0.211183	1	comp640447	-0.516301	0.283987	1
comp648197	0.302131	0.211232	1	comp638845	0.301459	0.283993	1
comp648089	-0.510577	0.211309	1	comp626697	0.457496	0.284071	1
comp620257	-0.665937	0.211311	1	comp651086	0.390169	0.284244	1
comp651744	-0.284479	0.211336	1	comp267267	0.512601	0.284259	1
comp631284	0.819289	0.211401	1	comp644287	-0.417966	0.284286	1
comp646784	-0.301865	0.211699	1	comp633813	-0.432634	0.284407	1
comp642385	-0.918848	0.211712	1	comp642655	0.557466	0.284444	1
comp576943	0.494872	0.211771	1	comp633172	-0.545605	0.284479	1
comp647874	-0.395239	0.211777	1	comp605606	-0.380394	0.284539	1
comp644119	0.666217	0.211825	1	comp653597	0.321642	0.284678	1
comp629947	0.469708	0.212004	1	comp621474	-0.604864	0.284683	1
comp535459	-0.82248	0.212169	1	comp639447	-0.877765	0.284709	1
comp654133	0.595696	0.212169	1	comp601207	0.253629	0.284817	1
comp605620	-0.632295	0.212273	1	comp651425	0.503738	0.284822	1
comp633013	-0.433745	0.21233	1	comp628104	0.412744	0.284853	1
comp573343	-0.402188	0.212382	1	comp650107	0.402496	0.284918	1
comp516050	0.542797	0.212418	1	comp266811	-1.03308	0.284934	1
comp642474	-0.239694	0.21246	1	comp629283	-0.796455	0.284947	1
comp652537	-0.428742	0.212499	1	comp648767	-0.526911	0.285109	1
comp648658	0.29578	0.212603	1	comp640495	0.436631	0.285201	1
comp616178	-0.725664	0.212616	1	comp651127	0.243357	0.285215	1
comp651871	-0.357387	0.212866	1	comp612307	-0.74899	0.285215	1
comp648405	-0.336298	0.212906	1	comp619462	0.827278	0.285404	1
comp569809	0.75641	0.212933	1	comp606976	0.631742	0.285426	1
comp626609	0.654511	0.212946	1	comp640668	-0.626445	0.285463	1
comp626518	-0.477138	0.21298	1	comp642186	0.245516	0.285469	1
comp636900	0.445487	0.21327	1	comp651329	0.441097	0.285499	1
comp629669	-0.584553	0.213428	1	comp643899	-0.488869	0.285581	1
comp643558	-0.51908	0.213429	1	comp618565	0.442579	0.285677	1
comp644634	-0.616947	0.213496	1	comp629563	-0.848458	0.285757	1
comp653704	-0.292708	0.213535	1	comp651143	-0.320585	0.285929	1
comp646589	0.417364	0.213559	1	comp546410	-0.444479	0.285951	1
comp604803	-0.696118	0.2136	1	comp644403	0.458347	0.286118	1
[truncated: 22,478 more rows]

## Sheet: tp_4
Supplementary File S1_4. Estimates of differential gene expression between males and females from time point four (February 2012). Negative log fold change indicates upregulation in females, positive log fold change indicates upregulation in males.
A x A samples				R x R samples
Component	log fold change	p value	FDR corrected p value	Component	log fold change	p value	FDR corrected p value
comp613502	-2.48148	1.01647e-08	0.000375374	comp650544	-6.57879	3.43729e-12	1.26936e-07
comp646387	-2.4179	1.30141e-07	0.00162045	comp633096	-7.66104	1.18591e-11	2.18972e-07
comp628184	-2.23681	1.71905e-07	0.00162045	comp643006	-3.96446	5.77972e-11	7.11464e-07
comp640001	-4.27153	2.03686e-07	0.00162045	comp650462	-2.949	2.78079e-09	1.85182e-05
comp563863	4.02086	3.98861e-07	0.00184119	comp636958	-10.8051	3.00873e-09	1.85182e-05
comp648000	-4.00991	6.60779e-07	0.00253972	comp638278	-4.19442	7.9529e-09	4.19561e-05
comp639203	-3.07519	7.45683e-07	0.00253972	comp651479	-1.80898	7.56682e-08	0.000349294
comp634728	-4.48602	1.26289e-06	0.00333122	comp440174	-3.88186	4.81949e-07	0.00161799
comp651118	-4.84691	1.40979e-06	0.0034556	comp650269	-1.93583	1.08564e-06	0.00250573
comp574098	3.68249	1.49719e-06	0.0034556	comp637251	-2.82459	4.40291e-06	0.00855763
comp642874	-1.83208	3.11092e-06	0.00577516	comp639519	-2.20373	6.09269e-06	0.0107141
comp318279	2.98797	4.27156e-06	0.00661551	comp636752	-6.66859	6.80525e-06	0.0109903
comp626041	2.37894	4.38698e-06	0.00661551	comp612414	-2.01902	1.41811e-05	0.0218205
comp647585	-1.76907	4.87379e-06	0.00661551	comp633633	-3.29368	1.61813e-05	0.0239023
comp632587	-4.01903	5.01595e-06	0.00661551	comp599993	1.94541	2.16861e-05	0.029661
comp630749	-3.09992	5.41206e-06	0.0066831	comp637807	1.29915	2.26927e-05	0.0299292
comp615820	1.65947	5.49202e-06	0.0066831	comp617183	11.2893	2.51077e-05	0.0309393
comp607110	11.1761	6.5712e-06	0.00712577	comp642569	1.77447	2.91496e-05	0.0347247
comp534721	6.65884	6.73226e-06	0.00712577	comp617078	-2.70808	4.40415e-05	0.045178
comp438713	2.29583	6.81757e-06	0.00712577	comp628536	-3.54026	5.18764e-05	0.0513459
comp586294	-3.53858	7.53094e-06	0.00751649	comp644390	-2.69831	6.41988e-05	0.0538817
comp621434	2.75437	8.22649e-06	0.00752962	comp648222	-3.67883	8.33028e-05	0.0668758
comp647133	-1.70553	8.22745e-06	0.00752962	comp636895	-2.04507	0.000101971	0.0784518
comp636795	-1.90505	8.34108e-06	0.00752962	comp583734	-4.01752	0.000134974	0.0923044
comp644160	-2.24378	8.9173e-06	0.00784064	comp648000	2.63345	0.000146774	0.0985497
comp626207	2.1605	9.47166e-06	0.00813439	comp313034	3.21368	0.000152023	0.100251
comp582582	3.34974	1.10133e-05	0.00884153	comp645490	-1.7129	0.000203675	0.119822
comp652115	-1.81901	1.24542e-05	0.00967904	comp624100	-1.50135	0.000219404	0.119822
comp649758	-2.29641	1.32989e-05	0.00982234	comp430294	12.3149	0.00024318	0.127
comp646332	-2.17661	1.41703e-05	0.0102607	comp434249	-2.0949	0.000303069	0.145373
comp447098	2.64212	1.58686e-05	0.0106545	comp638866	-3.40022	0.000325367	0.14653
comp653597	-1.44562	1.5914e-05	0.0106545	comp613006	-2.56828	0.000338709	0.150701
comp588727	3.73425	1.61567e-05	0.0106545	comp638696	-2.21435	0.000346433	0.151688
comp638924	-3.75486	1.76017e-05	0.0112783	comp646247	-2.19664	0.000353429	0.151765
comp643226	-2.31318	1.77135e-05	0.0112783	comp641720	0.768704	0.0004453	0.171412
comp312486	-2.3828	1.87992e-05	0.0117667	comp616582	-3.90504	0.000458343	0.171412
comp631327	2.46975	2.02553e-05	0.0122741	comp650949	2.18453	0.000465063	0.171412
comp400711	1.97921	2.02746e-05	0.0122741	comp623132	-1.71772	0.000472249	0.171412
comp618919	-3.48777	2.11798e-05	0.0124151	comp638146	-3.24558	0.000549994	0.185213
comp650835	-1.51474	2.19358e-05	0.0124677	comp637823	-2.22962	0.000552275	0.185213
comp626592	2.33475	2.21965e-05	0.0124677	comp627128	-2.52763	0.000610458	0.188789
comp604001	2.2653	2.22825e-05	0.0124677	comp650302	-2.0752	0.000613466	0.188789
comp600163	2.92714	2.3129e-05	0.0127482	comp633223	-1.05921	0.000710844	0.202693
comp618834	2.25059	2.36147e-05	0.0128245	comp632085	1.95111	0.00078764	0.207103
comp634970	2.35077	2.4865e-05	0.0130274	comp636652	-1.65205	0.000799089	0.207103
comp604593	-3.29725	2.48701e-05	0.0130274	comp633338	-1.96663	0.000809739	0.207103
comp586272	2.51468	2.86464e-05	0.013598	comp622250	2.12042	0.000850081	0.210689
comp601970	1.62909	2.91146e-05	0.013598	comp641644	-1.95879	0.000895318	0.216849
comp641698	-0.962605	3.04834e-05	0.013598	comp574778	4.81215	0.000947824	0.227287
comp639044	-2.19464	3.10485e-05	0.013598	comp615967	-1.6514	0.00102277	0.23157
comp649973	-2.51537	3.20747e-05	0.013598	comp572807	-1.59104	0.00106505	0.234116
comp617268	-2.70218	3.24451e-05	0.013598	comp634770	-1.31848	0.00111613	0.236882
comp651081	-3.11432	3.30255e-05	0.013598	comp648954	-1.6008	0.00114241	0.237816
comp625641	-2.23329	3.30767e-05	0.013598	comp573650	-1.05197	0.00114629	0.237816
comp632033	-2.43067	3.38136e-05	0.013598	comp641689	-1.61568	0.00120082	0.245001
comp642000	-1.43552	3.46194e-05	0.013598	comp642935	2.16881	0.00136249	0.262639
comp651880	-1.94395	3.49493e-05	0.013598	comp543873	-2.48146	0.00136577	0.262639
comp578909	3.35097	3.55111e-05	0.013598	comp632002	2.72642	0.00144505	0.263795
comp589128	2.04439	3.57625e-05	0.013598	comp401388	0.816822	0.0014554	0.263795
comp653860	-1.30005	3.77423e-05	0.0138842	comp645999	-1.32155	0.00145545	0.263795
comp649443	-1.36732	3.83561e-05	0.0138842	comp626263	1.94275	0.00145722	0.263795
comp627993	-3.66989	3.91e-05	0.0138842	comp654148	1.36856	0.00146198	0.263795
comp669494	-1.30381	4.02656e-05	0.0140644	comp645590	-1.90548	0.00149199	0.263795
comp638914	-1.2306	4.037e-05	0.0140644	comp648778	-1.86452	0.00150735	0.263795
comp458870	2.44752	4.20041e-05	0.0140742	comp649647	-1.55666	0.00155025	0.26752
comp651555	2.89252	4.29117e-05	0.0140742	comp602944	-2.9465	0.00156256	0.267883
comp630226	-2.27551	4.30114e-05	0.0140742	comp641609	-0.839225	0.00160199	0.270136
comp629670	2.00195	4.30802e-05	0.0140742	comp625634	2.29482	0.00167075	0.276789
comp497179	2.41783	4.38283e-05	0.0140742	comp624664	2.20438	0.00167178	0.276789
comp623063	-2.46667	4.42763e-05	0.0140955	comp620848	-1.52594	0.00171809	0.280741
comp655493	2.02003	4.52144e-05	0.0142711	comp629624	0.924019	0.00179908	0.285143
comp526522	-2.46498	4.78665e-05	0.0147422	comp629352	-2.00025	0.00181542	0.286503
comp278380	2.41263	4.79018e-05	0.0147422	comp643340	1.7802	0.00183287	0.288026
comp526211	-2.68128	4.93209e-05	0.0147422	comp629853	2.18637	0.00185053	0.289568
comp616008	-1.52931	4.96716e-05	0.0147422	comp579234	-2.09132	0.0019125	0.298003
comp415925	-4.49015	5.35726e-05	0.0155778	comp603956	1.1671	0.00195419	0.298208
comp636183	-2.41544	5.81693e-05	0.0164979	comp634038	-2.19575	0.00199547	0.30201
comp645088	-2.31799	5.86968e-05	0.0164979	comp363929	1.22903	0.00202731	0.304336
comp633933	1.77082	6.02829e-05	0.0166568	comp477304	2.26365	0.00204091	0.305137
comp639292	-1.25137	6.22178e-05	0.0167943	comp640847	-1.82027	0.00205604	0.306159
comp551487	-2.71374	6.30713e-05	0.0167943	comp639786	-1.10747	0.00216091	0.316667
comp646675	-1.05958	6.53502e-05	0.0167943	comp643573	2.25154	0.0021899	0.319648
comp603747	-1.85571	6.57169e-05	0.0167943	comp625018	1.00181	0.00220824	0.321055
comp636879	1.94722	6.57582e-05	0.0167943	comp598921	1.60299	0.00225303	0.32438
comp630811	-1.76514	6.59421e-05	0.0167943	comp602801	-1.33525	0.00229198	0.32554
comp620403	-1.66002	6.73887e-05	0.0170155	comp643996	0.834909	0.00234975	0.33
comp634098	3.23369	7.20611e-05	0.0173931	comp354351	1.59402	0.00240684	0.333936
comp648408	-4.18772	7.43214e-05	0.0175994	comp638403	0.909496	0.00242373	0.333936
comp648690	1.31106	7.46953e-05	0.0175994	comp648049	1.69012	0.00242389	0.333936
comp643638	-2.26394	7.48222e-05	0.0175994	comp644186	-1.68689	0.00249577	0.333936
comp637210	2.13656	7.62915e-05	0.0176145	comp613590	-1.40442	0.00252157	0.33617
comp615093	-2.28915	7.98515e-05	0.0177641	comp638099	-1.83033	0.00255751	0.339734
comp649383	-2.57844	8.03919e-05	0.0177772	comp625366	-1.86622	0.00257919	0.340002
comp625659	1.71195	8.14141e-05	0.0178961	comp638628	-0.687834	0.00258992	0.340002
comp625383	-2.27589	8.36948e-05	0.0180746	comp597560	1.60706	0.00263833	0.340002
comp630320	-3.1336	8.60174e-05	0.0182187	comp621748	1.51386	0.00264729	0.340002
comp597981	2.77198	8.77474e-05	0.0182187	comp624595	-1.72479	0.00265358	0.340002
comp646378	2.26745	8.84807e-05	0.0182187	comp610371	-2.16503	0.0026579	0.340002
comp628438	2.03105	8.9549e-05	0.0182187	comp647603	1.67533	0.00267854	0.340002
comp595119	1.87011	9.06511e-05	0.0182187	comp614853	2.35972	0.00269421	0.340002
comp652263	-1.07953	9.07612e-05	0.0182187	comp639432	0.729653	0.00274422	0.340002
comp635816	-1.26814	9.16162e-05	0.0182187	comp630086	-1.45736	0.00283055	0.340002
comp646475	-1.26539	9.38712e-05	0.0182187	comp652453	-1.69785	0.00283524	0.340002
comp635694	2.40807	9.44793e-05	0.0182187	comp631116	2.35527	0.00289683	0.340332
comp636698	-1.37725	9.49672e-05	0.0182187	comp631933	0.919542	0.00290299	0.340332
comp640523	-2.0065	9.52201e-05	0.0182187	comp643086	1.8849	0.00293142	0.342083
comp647625	2.0391	9.53881e-05	0.0182187	comp639588	-0.954599	0.00294571	0.342083
comp617918	-2.30281	9.65712e-05	0.0182187	comp642232	3.16627	0.00297048	0.342803
comp698073	2.45276	9.68258e-05	0.0182187	comp610523	1.67231	0.00299839	0.34281
comp602223	2.22217	9.71887e-05	0.0182187	comp619491	1.68296	0.00303735	0.345127
comp650819	-1.43327	9.89073e-05	0.0183545	comp643095	-1.60322	0.00314423	0.350712
comp615967	-2.62106	0.000101304	0.01852	comp651813	2.06819	0.00315298	0.350712
comp635629	-2.03919	0.000102781	0.0186975	comp612751	2.13534	0.00322518	0.356595
comp572671	-1.56272	0.000111474	0.019603	comp631753	1.54569	0.00326845	0.35905
comp643411	-1.49516	0.000114658	0.0199276	comp640328	2.10052	0.00336537	0.364456
comp648565	-2.22753	0.000114939	0.0199276	comp635891	-1.17243	0.00343302	0.368563
comp646229	-2.19339	0.000115762	0.0199464	comp651719	0.64965	0.00344321	0.368563
comp266238	1.96067	0.000116128	0.0199464	comp612554	1.64084	0.00346862	0.368694
comp637999	-1.56134	0.000119502	0.0203308	comp634056	-2.17666	0.00347204	0.368694
comp512019	1.80555	0.000120067	0.0203308	comp630556	2.06134	0.00348189	0.368694
comp639581	-2.24533	0.0001201	0.0203308	comp635924	2.23137	0.00352458	0.370114
comp446459	3.33866	0.000121292	0.02036	comp633255	-1.53371	0.00360104	0.373547
comp637353	-1.89841	0.000128456	0.0212587	comp560043	-2.21437	0.00361792	0.374037
comp727166	2.32159	0.000128721	0.0212587	comp643007	1.83539	0.00371157	0.379669
comp626727	2.38315	0.00012928	0.0212587	comp649467	1.27058	0.00381144	0.382735
comp637339	1.20623	0.000132434	0.021311	comp611095	-1.90743	0.00382435	0.382735
comp647603	2.00567	0.000135293	0.0215355	comp637668	-1.43847	0.0038461	0.383872
comp852255	2.56877	0.000135915	0.0215416	comp641219	1.7439	0.00395198	0.386529
comp439861	2.72352	0.00013658	0.0215546	comp560658	-3.15352	0.00395646	0.386529
comp645565	1.90163	0.00013862	0.0216558	comp529215	-1.67927	0.00407022	0.394512
comp639455	-1.47806	0.000138889	0.0216558	comp640224	2.16642	0.00419863	0.395601
comp646881	-1.92354	0.000143847	0.0221339	comp634954	1.62075	0.0041989	0.395601
comp640575	-1.20143	0.00014488	0.0222003	comp634909	-1.41483	0.00422096	0.395601
comp631411	2.15702	0.000148194	0.0224147	comp638926	-1.42642	0.00424105	0.395601
comp603840	-2.98314	0.000148841	0.0224147	comp637563	-1.68957	0.00427364	0.395601
comp636834	1.23538	0.000149153	0.0224147	comp633705	0.955119	0.00427681	0.395601
comp607558	2.22706	0.000149175	0.0224147	comp646729	-0.928597	0.00429032	0.395601
comp542371	2.40082	0.000149612	0.0224147	comp644097	-1.63901	0.0042957	0.395601
comp618719	-1.50957	0.000152209	0.0224147	comp773398	1.62289	0.00443815	0.400725
comp623727	1.6685	0.000152741	0.0224147	comp652468	-2.41627	0.0044995	0.404092
comp648119	1.61126	0.000154057	0.0224147	comp621699	-0.944252	0.00452177	0.404092
comp597130	3.2238	0.000154093	0.0224147	comp619445	1.47454	0.00452558	0.404092
comp646503	-1.64343	0.00015417	0.0224147	comp593010	-1.78832	0.00454109	0.404092
comp647472	-1.17348	0.000155209	0.0224773	comp627169	0.867861	0.00455936	0.404742
comp641552	1.48233	0.000156024	0.022507	comp581371	2.12262	0.00466463	0.409169
comp642117	-1.79036	0.000158771	0.0226648	comp640529	0.780394	0.00476549	0.409304
comp638973	-1.62001	0.000164993	0.0233449	comp610309	1.65172	0.0048072	0.409304
comp641044	1.21795	0.000166514	0.0234702	comp654274	1.37254	0.00483365	0.409304
comp624149	1.76086	0.000168526	0.0235738	comp650180	-1.8477	0.0048678	0.409304
comp653576	-1.80148	0.000169746	0.023655	comp639631	-1.54923	0.00488659	0.409304
comp632872	-2.07545	0.000171061	0.0237379	comp635996	1.43209	0.00488933	0.409304
comp645103	1.94812	0.000171879	0.0237379	comp772206	-1.71164	0.00489797	0.409304
comp651137	-1.0796	0.00017227	0.0237379	comp560871	2.77077	0.00490839	0.409304
comp632750	-1.55334	0.000174878	0.0239918	comp635009	-2.04566	0.00491985	0.409304
comp641464	2.55313	0.000175412	0.0239918	comp584253	2.50928	0.004923	0.409304
comp638825	-1.78013	0.000177691	0.024048	comp640530	1.02367	0.00494066	0.409304
comp639417	-1.13551	0.000177776	0.024048	comp630922	-0.958341	0.0050791	0.411241
comp573743	1.93196	0.00017927	0.0241615	comp617140	-2.05433	0.00509008	0.411241
comp624446	-3.08331	0.000180247	0.0242048	comp638305	-1.2302	0.00511412	0.411241
comp652802	-1.4942	0.000181653	0.0243053	comp643841	-1.57245	0.00514129	0.411241
comp616877	-1.84588	0.000186004	0.024619	comp617938	3.16818	0.0051536	0.411241
comp641705	-2.97294	0.00018871	0.0247156	comp649268	1.19219	0.00516827	0.411241
comp610499	2.56402	0.000188832	0.0247156	comp649023	1.68594	0.00517824	0.411241
comp652130	-3.01344	0.000189404	0.0247156	comp650994	0.880337	0.00519881	0.411989
comp599399	1.37139	0.000193903	0.0252022	comp646444	-1.17944	0.0052453	0.414431
comp648504	-2.10974	0.000194499	0.0252022	comp649686	-1.44549	0.00525208	0.414431
comp626036	-2.52412	0.000199488	0.0256686	comp638606	1.52648	0.00528776	0.415472
comp604915	-2.25747	0.000203066	0.0258096	comp629275	-1.8587	0.00534542	0.418668
comp639174	-1.0725	0.000203642	0.0258096	comp622342	0.720487	0.00536046	0.418668
comp646743	-2.36803	0.000205753	0.0258096	comp573294	-1.06288	0.00543871	0.419053
comp670758	2.00473	0.00020674	0.0258096	comp640067	1.82926	0.00547708	0.419053
comp621615	1.52935	0.000206873	0.0258096	comp597948	-1.50998	0.00550355	0.419053
comp639526	1.02314	0.000209177	0.0259218	comp644471	-0.679143	0.00560985	0.421929
comp626740	1.5755	0.000213804	0.0261792	comp646133	1.30328	0.00561504	0.421929
comp645887	-2.0382	0.000218873	0.0265462	comp634223	2.75752	0.00562428	0.421929
comp600566	-1.06692	0.000221838	0.0266878	comp625978	-2.07121	0.00571147	0.421929
comp617538	2.00006	0.000224595	0.0268556	comp644685	-0.970316	0.00571571	0.421929
comp687987	2.13351	0.000224712	0.0268556	comp625110	1.67334	0.00575286	0.421929
[truncated: 22,954 more rows]

## Sheet: tp_5
Supplementary File S1_5. Estimates of differential gene expression between males and females from time point five (June 2012). Negative log fold change indicates upregulation in females, positive log fold change indicates upregulation in males.
[truncated: 25,855 more rows]
