# Supplementary material for: Evidence of sex-bias in gene expression in the brain transcriptome of two populations of rainbow trout (Oncorhynchus mykiss) with divergent life histories
Source: PLoS One. 2018 Feb 15;13(2):e0193009. doi: 10.1371/journal.pone.0193009 (PMC5814004; doi:10.1371/journal.pone.0193009)
Supplement: S2 Table — (XLSX) [file pone.0193009.s002.xlsx]

## Sheet: Sheet1
Supplementary file 2:Annotated components showing sex bias in expression in at least one contrast. Negative log fold change indicates the gene was upregulated in females, positive log fold change indicates upregulation in males. TP1 = 4 months old, TP2 = 8 months old, TP3 = 12 months old, TP4 = 20 months old, TP5 = 24 months old. A = samples produced by crossing anadromous parents, R = samples pr…
		TP1_A		TP2_R		TP3_A		TP4_A		TP4_R		TP5_A		TP5_R
Component ID	Annotation	Log fold change	FDR corrected p value	Log fold change	FDR corrected p value	Log fold change	FDR corrected p value	Log fold change	FDR corrected p value	Log fold change	FDR corrected p value	Log fold change	FDR corrected p value	Log fold change	FDR corrected p value
comp630510	hypoxia inducible factor 1, alpha subunit (basic helix-loop-helix transcription factor) [Source:HGNC Symbol;Acc:4910]	-4.76	0
comp648398	5'-nucleotidase, cytosolic II [Source:HGNC Symbol;Acc:8022]	-2.46	0
comp530546	ATPase, Ca++ transporting, cardiac muscle, fast twitch 1 [Source:HGNC Symbol;Acc:811]	4.46	0
comp573383	nicotinamide riboside kinase 2 [Source:HGNC Symbol;Acc:17871]	-2.47	0
comp644104	Fc receptor-like 3 [Source:HGNC Symbol;Acc:18506]	-4.58	0
comp650533	solute carrier family 4, sodium bicarbonate cotransporter, member 7 [Source:HGNC Symbol;Acc:11033]	-3.69	0
comp647345	cellular repressor of E1A-stimulated genes 1 [Source:HGNC Symbol;Acc:2351]	-3.46	0
comp644149	hemoglobin, alpha 1 [Source:HGNC Symbol;Acc:4823]	-4.53	0
comp637153	calsequestrin 1 (fast-twitch, skeletal muscle) [Source:HGNC Symbol;Acc:1512]	3.82	0
comp630633	phosphoglycerate mutase 2 (muscle) [Source:HGNC Symbol;Acc:8889]	3.33	0
comp623941	glycoprotein Ib (platelet), beta polypeptide [Source:HGNC Symbol;Acc:4440]	-3.94	0.01
comp631901	hemoglobin, zeta [Source:HGNC Symbol;Acc:4835]	-4.61	0.01
comp631888	Kell blood group, metallo-endopeptidase [Source:HGNC Symbol;Acc:6308]	-4.26	0.01
comp650977	erythropoietin receptor [Source:HGNC Symbol;Acc:3416]	-4.14	0.01
comp650683	retinoid X receptor, alpha [Source:HGNC Symbol;Acc:10477]	-3.48	0.01
comp635414	myosin binding protein H [Source:HGNC Symbol;Acc:7552]	3.59	0.01
comp641505	biliverdin reductase B (flavin reductase (NADPH)) [Source:HGNC Symbol;Acc:1063]	-3.11	0.01
comp645953	xin actin-binding repeat containing 2 [Source:HGNC Symbol;Acc:14303]	-2.65	0.01
comp652142	mitochondrial translational release factor 1 [Source:HGNC Symbol;Acc:7469]	-2.38	0.01
comp654286	myosin, heavy chain 1, skeletal muscle, adult [Source:HGNC Symbol;Acc:7567]	3.25	0.01
comp644185	aminolevulinate, delta-, synthase 1 [Source:HGNC Symbol;Acc:396]	-2.34	0.01
comp619434	solute carrier family 20 (phosphate transporter), member 1 [Source:HGNC Symbol;Acc:10946]	-3.55	0.01
comp643500	transmembrane protein 205 [Source:HGNC Symbol;Acc:29631]	-2.12	0.01
comp648788	phosphofructokinase, muscle [Source:HGNC Symbol;Acc:8877]	3.47	0.01
comp645725	enoyl CoA hydratase 1, peroxisomal [Source:HGNC Symbol;Acc:3149]	-2.25	0.02
comp646448	Rh-associated glycoprotein [Source:HGNC Symbol;Acc:10006]	-2.51	0.02
comp573249	calsequestrin 1 (fast-twitch, skeletal muscle) [Source:HGNC Symbol;Acc:1512]	5.66	0.02
comp609964	pim-3 oncogene [Source:HGNC Symbol;Acc:19310]	-2.69	0.03
comp650585	aldolase A, fructose-bisphosphate [Source:HGNC Symbol;Acc:414]	-2.01	0.03
comp634499	myomesin 1 [Source:HGNC Symbol;Acc:7613]	3.58	0.04
comp653204	acyl-CoA synthetase family member 2 [Source:HGNC Symbol;Acc:26101]	-2.14	0.04
comp648982	adenosine monophosphate deaminase 1 [Source:HGNC Symbol;Acc:468]	3.83	0.05
comp639817	coagulation factor XIII, A1 polypeptide [Source:HGNC Symbol;Acc:3531]	-3.14	0.05
comp623182	parvalbumin [Source:HGNC Symbol;Acc:9704]	4.08	0.05
comp652185	periplakin [Source:HGNC Symbol;Acc:9273]	-1.86	0.05
comp632263	STEAP family member 3, metalloreductase [Source:HGNC Symbol;Acc:24592]	-1.71	0.05
comp643565	FBJ murine osteosarcoma viral oncogene homolog B [Source:HGNC Symbol;Acc:3797]			-2.99	0
comp646038	zona pellucida glycoprotein 3 (sperm receptor) [Source:HGNC Symbol;Acc:13189]			-2.09	0.02
comp639617	FOS-like antigen 2 [Source:HGNC Symbol;Acc:3798]			-1.47	0.03
comp639286	cysteine-serine-rich nuclear protein 3 [Source:HGNC Symbol;Acc:30729]			-1.37	0.03
comp644395	NGFI-A binding protein 2 (EGR1 binding protein 2) [Source:HGNC Symbol;Acc:7627]			-1.38	0.05
comp630297	BRICHOS domain containing 5 [Source:HGNC Symbol;Acc:28309]					4.08	0.01
comp622920	claudin 4 [Source:HGNC Symbol;Acc:2046]					5.1	0.02
comp646763	coagulation factor C homolog, cochlin (Limulus polyphemus) [Source:HGNC Symbol;Acc:2180]					3.01	0.02
comp573480	matrilin 4 [Source:HGNC Symbol;Acc:6910]					7.38	0.03
comp651350	collagen, type IX, alpha 3 [Source:HGNC Symbol;Acc:2219]					3.46	0.03
comp613502	FAD-dependent oxidoreductase domain containing 2 [Source:HGNC Symbol;Acc:26264]							-2.48	0
comp646387	zinc finger protein 480 [Source:HGNC Symbol;Acc:23305]							-2.42	0
comp628184	chromodomain helicase DNA binding protein 4 [Source:HGNC Symbol;Acc:1919]							-2.24	0
comp648000	butyrophilin, subfamily 2, member A2 [Source:HGNC Symbol;Acc:1137]							-4.01	0
comp639203	Ral GEF with PH domain and SH3 binding motif 1 [Source:HGNC Symbol;Acc:16851]							-3.08	0
comp634728	arginine vasopressin-induced 1 [Source:HGNC Symbol;Acc:30898]							-4.49	0
comp651118	centrosomal protein 76kDa [Source:HGNC Symbol;Acc:25727]							-4.85	0
comp642874	spondin 1, extracellular matrix protein [Source:HGNC Symbol;Acc:11252]							-1.83	0.01
comp647585	guanine nucleotide binding protein (G protein), q polypeptide [Source:HGNC Symbol;Acc:4390]							-1.77	0.01
comp632587	LY6/PLAUR domain containing 1 [Source:HGNC Symbol;Acc:28431]							-4.02	0.01
comp630749	TAO kinase 1 [Source:HGNC Symbol;Acc:29259]							-3.1	0.01
comp534721	leukocyte cell-derived chemotaxin 2 [Source:HGNC Symbol;Acc:6550]							6.66	0.01
comp636795	GINS complex subunit 2 (Psf2 homolog) [Source:HGNC Symbol;Acc:24575]							-1.91	0.01
comp644160	retinal pigment epithelium-specific protein 65kDa [Source:HGNC Symbol;Acc:10294]							-2.24	0.01
comp652115	leucine-rich repeat containing G protein-coupled receptor 4 [Source:HGNC Symbol;Acc:13299]							-1.82	0.01
comp649758	RAP1 interacting factor homolog (yeast) [Source:HGNC Symbol;Acc:23207]							-2.3	0.01
comp646332	remodeling and spacing factor 1 [Source:HGNC Symbol;Acc:18118]							-2.18	0.01
comp653597	ATPase, class V, type 10D [Source:HGNC Symbol;Acc:13549]							-1.45	0.01
comp643226	retinoid X receptor, alpha [Source:HGNC Symbol;Acc:10477]							-2.31	0.01
comp650835	chromobox homolog 4 [Source:HGNC Symbol;Acc:1554]							-1.51	0.01
comp641698	transmembrane protein 55B [Source:HGNC Symbol;Acc:19299]							-0.96	0.01
comp639044	5-hydroxytryptamine (serotonin) receptor 1D, G protein-coupled [Source:HGNC Symbol;Acc:5289]							-2.19	0.01
comp649973	protein kinase, cGMP-dependent, type II [Source:HGNC Symbol;Acc:9416]							-2.52	0.01
comp617268	SMAD specific E3 ubiquitin protein ligase 2 [Source:HGNC Symbol;Acc:16809]							-2.7	0.01
comp651081	cytochrome P450, family 4, subfamily F, polypeptide 3 [Source:HGNC Symbol;Acc:2646]							-3.11	0.01
comp625641	ST8 alpha-N-acetyl-neuraminide alpha-2,8-sialyltransferase 4 [Source:HGNC Symbol;Acc:10871]							-2.23	0.01
comp632033	CD163 molecule-like 1 [Source:HGNC Symbol;Acc:30375]							-2.43	0.01
comp642000	PR domain containing 11 [Source:HGNC Symbol;Acc:13996]							-1.44	0.01
comp651880	nestin [Source:HGNC Symbol;Acc:7756]							-1.94	0.01
comp653860	protein-kinase, interferon-inducible double stranded RNA dependent inhibitor, repressor of (P58 repressor) [Source:HGNC Symbol;Acc:9440]							-1.3	0.01
comp649443	SIN3 transcription regulator homolog A (yeast) [Source:HGNC Symbol;Acc:19353]							-1.37	0.01
comp669494	2,4-dienoyl CoA reductase 1, mitochondrial [Source:HGNC Symbol;Acc:2753]							-1.3	0.01
comp638914	phosphoribosyl pyrophosphate synthetase 1 [Source:HGNC Symbol;Acc:9462]							-1.23	0.01
comp629670	McKusick-Kaufman syndrome [Source:HGNC Symbol;Acc:7108]							2	0.01
comp623063	solute carrier family 35 (UDP-glucuronic acid/UDP-N-acetylgalactosamine dual transporter), member D1 [Source:HGNC Symbol;Acc:20800]							-2.47	0.01
comp655493	tubulin, alpha 1c [Source:HGNC Symbol;Acc:20768]							2.02	0.01
comp616008	Hermansky-Pudlak syndrome 1 [Source:HGNC Symbol;Acc:5163]							-1.53	0.01
comp415925	angiopoietin-like 3 [Source:HGNC Symbol;Acc:491]							-4.49	0.02
comp636183	myotubularin related protein 8 [Source:HGNC Symbol;Acc:16825]							-2.42	0.02
comp645088	KIAA1598 [Source:HGNC Symbol;Acc:29319]							-2.32	0.02
comp639292	interleukin 1 receptor-like 1 [Source:HGNC Symbol;Acc:5998]							-1.25	0.02
comp646675	splA/ryanodine receptor domain and SOCS box containing 3 [Source:HGNC Symbol;Acc:30629]							-1.06	0.02
comp630811	Williams Beuren syndrome chromosome region 27 [Source:HGNC Symbol;Acc:19068]							-1.77	0.02
comp648408	thrombospondin, type I, domain containing 1 [Source:HGNC Symbol;Acc:17754]							-4.19	0.02
comp648690	interleukin 12B (natural killer cell stimulatory factor 2, cytotoxic lymphocyte maturation factor 2, p40) [Source:HGNC Symbol;Acc:5970]							1.31	0.02
comp643638	tachykinin receptor 3 [Source:HGNC Symbol;Acc:11528]							-2.26	0.02
comp649383	Homo sapiens polycystic kidney disease 1-like 2 (PKD1L2), transcript variant 1, mRNA. [Source:RefSeq mRNA;Acc:NM_052892]							-2.58	0.02
comp652263	6-phosphofructo-2-kinase/fructose-2,6-biphosphatase 4 [Source:HGNC Symbol;Acc:8875]							-1.08	0.02
comp635816	solute carrier family 25, member 44 [Source:HGNC Symbol;Acc:29036]							-1.27	0.02
comp646475	transmembrane protein 201 [Source:HGNC Symbol;Acc:33719]							-1.27	0.02
comp636698	deoxyribose-phosphate aldolase (putative) [Source:HGNC Symbol;Acc:24269]							-1.38	0.02
comp640523	UDP-N-acetyl-alpha-D-galactosamine:polypeptide N-acetylgalactosaminyltransferase 18 [Source:HGNC Symbol;Acc:30488]							-2.01	0.02
comp647625	family with sequence similarity 20, member C [Source:HGNC Symbol;Acc:22140]							2.04	0.02
comp650819	chimerin 1 [Source:HGNC Symbol;Acc:1943]							-1.43	0.02
comp635629	cyclin T1 [Source:HGNC Symbol;Acc:1599]							-2.04	0.02
comp572671	hippocampus abundant transcript 1 [Source:HGNC Symbol;Acc:23363]							-1.56	0.02
comp643411	transmembrane protein 208 [Source:HGNC Symbol;Acc:25015]							-1.5	0.02
comp648565	relaxin/insulin-like family peptide receptor 2 [Source:HGNC Symbol;Acc:17318]							-2.23	0.02
comp637999	SLIT-ROBO Rho GTPase activating protein 3 [Source:HGNC Symbol;Acc:19744]							-1.56	0.02
comp639581	zinc finger protein 436 [Source:HGNC Symbol;Acc:20814]							-2.25	0.02
comp637353	sortilin-related VPS10 domain containing receptor 3 [Source:HGNC Symbol;Acc:16699]							-1.9	0.02
comp637339	dapper, antagonist of beta-catenin, homolog 3 (Xenopus laevis) [Source:HGNC Symbol;Acc:30745]							1.21	0.02
comp647603	retrotransposon-like 1 [Source:HGNC Symbol;Acc:14665]							2.01	0.02
comp639455	myosin ID [Source:HGNC Symbol;Acc:7598]							-1.48	0.02
comp646881	oxytocin receptor [Source:HGNC Symbol;Acc:8529]							-1.92	0.02
comp640575	ALG3, alpha-1,3- mannosyltransferase [Source:HGNC Symbol;Acc:23056]							-1.2	0.02
comp636834	extracellular leucine-rich repeat and fibronectin type III domain containing 2 [Source:HGNC Symbol;Acc:29396]							1.24	0.02
comp618719	G elongation factor, mitochondrial 2 [Source:HGNC Symbol;Acc:29682]							-1.51	0.02
comp597130	gastric intrinsic factor (vitamin B synthesis) [Source:HGNC Symbol;Acc:4268]							3.22	0.02
comp646503	ADAM metallopeptidase domain 11 [Source:HGNC Symbol;Acc:189]							-1.64	0.02
comp647472	oxysterol binding protein [Source:HGNC Symbol;Acc:8503]							-1.17	0.02
comp642117	poly (ADP-ribose) polymerase family, member 11 [Source:HGNC Symbol;Acc:1186]							-1.79	0.02
comp638973	Mab-21 domain containing 2 [Source:HGNC Symbol;Acc:30438]							-1.62	0.02
comp641044	calcium/calmodulin-dependent protein kinase IG [Source:HGNC Symbol;Acc:14585]							1.22	0.02
comp653576	dicer 1, ribonuclease type III [Source:HGNC Symbol;Acc:17098]							-1.8	0.02
comp632872	adenylate cyclase 5 [Source:HGNC Symbol;Acc:236]							-2.08	0.02
comp645103	leucine rich repeat containing 33 [Source:HGNC Symbol;Acc:24613]							1.95	0.02
comp651137	solute carrier family 6 (neutral amino acid transporter), member 15 [Source:HGNC Symbol;Acc:13621]							-1.08	0.02
comp641464	low density lipoprotein receptor adaptor protein 1 [Source:HGNC Symbol;Acc:18640]							2.55	0.02
comp638825	GNAS complex locus [Source:HGNC Symbol;Acc:4392]							-1.78	0.02
comp639417	hepatoma-derived growth factor [Source:HGNC Symbol;Acc:4856]							-1.14	0.02
comp652802	glutamate receptor, ionotropic, kainate 5 [Source:HGNC Symbol;Acc:4583]							-1.49	0.02
comp616877	YdjC homolog (bacterial) [Source:HGNC Symbol;Acc:27158]							-1.85	0.02
comp641705	jun proto-oncogene [Source:HGNC Symbol;Acc:6204]							-2.97	0.02
comp652130	integrin, alpha 11 [Source:HGNC Symbol;Acc:6136]							-3.01	0.02
comp648504	crumbs homolog 1 (Drosophila) [Source:HGNC Symbol;Acc:2343]							-2.11	0.03
comp626036	centrosomal protein 170B [Source:HGNC Symbol;Acc:20362]							-2.52	0.03
comp604915	zinc finger and BTB domain containing 26 [Source:HGNC Symbol;Acc:23383]							-2.26	0.03
comp639174	uracil phosphoribosyltransferase (FUR1) homolog (S. cerevisiae) [Source:HGNC Symbol;Acc:28334]							-1.07	0.03
comp646743	plectin [Source:HGNC Symbol;Acc:9069]							-2.37	0.03
comp639526	trichoplein, keratin filament binding [Source:HGNC Symbol;Acc:28135]							1.02	0.03
comp645887	RAB34, member RAS oncogene family [Source:HGNC Symbol;Acc:16519]							-2.04	0.03
comp600566	UTP14, U3 small nucleolar ribonucleoprotein, homolog A (yeast) [Source:HGNC Symbol;Acc:10665]							-1.07	0.03
comp638896	CDC42 small effector 1 [Source:HGNC Symbol;Acc:17719]							-1.64	0.03
comp636242	retinal G protein coupled receptor [Source:HGNC Symbol;Acc:9990]							-1.97	0.03
comp648259	histone cluster 1, H2ah [Source:HGNC Symbol;Acc:13671]							-1.68	0.03
comp651721	WD repeat domain 31 [Source:HGNC Symbol;Acc:21421]							-1.34	0.03
comp631583	DAB2 interacting protein [Source:HGNC Symbol;Acc:17294]							-2.42	0.03
comp653392	rhomboid, veinlet-like 3 (Drosophila) [Source:HGNC Symbol;Acc:16502]							1.02	0.03
comp572670	charged multivesicular body protein 6 [Source:HGNC Symbol;Acc:25675]							-1.34	0.03
comp651621	myosin, heavy chain 10, non-muscle [Source:HGNC Symbol;Acc:7568]							-1.44	0.03
comp645125	calcitonin receptor-like [Source:HGNC Symbol;Acc:16709]							-1.43	0.03
comp625776	neuropeptide FF receptor 2 [Source:HGNC Symbol;Acc:4525]							-2.24	0.03
comp641130	torsin family 2, member A [Source:HGNC Symbol;Acc:11996]							-0.9	0.03
comp647696	thymidine kinase 2, mitochondrial [Source:HGNC Symbol;Acc:11831]							-1.42	0.03
comp652450	solute carrier family 6 (neurotransmitter transporter, GABA), member 1 [Source:HGNC Symbol;Acc:11042]							-1.31	0.03
comp646858	nicotinamide nucleotide transhydrogenase [Source:HGNC Symbol;Acc:7863]							-1.5	0.03
comp635557	WD repeat domain 26 [Source:HGNC Symbol;Acc:21208]							-1.35	0.03
comp646288	notum pectinacetylesterase homolog (Drosophila) [Source:HGNC Symbol;Acc:27106]							-2.8	0.03
comp646724	transmembrane protein 200A [Source:HGNC Symbol;Acc:21075]							-1.74	0.03
comp530724	general transcription factor IIH, polypeptide 2, 44kDa [Source:HGNC Symbol;Acc:4656]							-1.18	0.03
comp634465	MAD2 mitotic arrest deficient-like 2 (yeast) [Source:HGNC Symbol;Acc:6764]							-1.13	0.03
comp641713	DIP2 disco-interacting protein 2 homolog B (Drosophila) [Source:HGNC Symbol;Acc:29284]							-1.89	0.03
comp638828	ZFP36 ring finger protein [Source:HGNC Symbol;Acc:12862]							-1.96	0.03
comp411361	family with sequence similarity 173, member A [Source:HGNC Symbol;Acc:14152]							-1.31	0.03
comp647346	potassium voltage-gated channel, subfamily G, member 3 [Source:HGNC Symbol;Acc:18306]							-1.63	0.03
comp653080	family with sequence similarity 160, member A1 [Source:HGNC Symbol;Acc:34237]							-1.83	0.03
comp629415	cysteine-serine-rich nuclear protein 3 [Source:HGNC Symbol;Acc:30729]							-2.01	0.03
comp634828	reprimo, TP53 dependent G2 arrest mediator candidate [Source:HGNC Symbol;Acc:24201]							-1.13	0.03
comp631353	ring finger protein 150 [Source:HGNC Symbol;Acc:23138]							-1.53	0.03
comp652193	SAC1 suppressor of actin mutations 1-like (yeast) [Source:HGNC Symbol;Acc:17059]							-1.21	0.03
comp648216	sphingosine-1-phosphate lyase 1 [Source:HGNC Symbol;Acc:10817]							-1.49	0.03
comp635674	chromosome 4 open reading frame 32 [Source:HGNC Symbol;Acc:26813]							-1.65	0.03
comp518934	pterin-4 alpha-carbinolamine dehydratase/dimerization cofactor of hepatocyte nuclear factor 1 alpha (TCF1) 2 [Source:HGNC Symbol;Acc:24474]							1.8	0.03
comp640816	Src-like-adaptor [Source:HGNC Symbol;Acc:10902]							-2.27	0.03
comp641855	galactose-3-O-sulfotransferase 3 [Source:HGNC Symbol;Acc:24144]							-1.67	0.03
comp642785	zinc finger, FYVE domain containing 27 [Source:HGNC Symbol;Acc:26559]							-1.35	0.04
comp608914	MAP7 domain containing 1 [Source:HGNC Symbol;Acc:25514]							-2.65	0.04
comp640271	vacuolar protein sorting 13 homolog C (S. cerevisiae) [Source:HGNC Symbol;Acc:23594]							-2.38	0.04
comp631857	phosphatidic acid phosphatase type 2B [Source:HGNC Symbol;Acc:9229]							-2.93	0.04
comp614234	GTP cyclohydrolase 1 [Source:HGNC Symbol;Acc:4193]							-2.43	0.04
comp590868	pre-B-cell leukemia homeobox 3 [Source:HGNC Symbol;Acc:8634]							-1.67	0.04
comp634557	Sin3A-associated protein, 130kDa [Source:HGNC Symbol;Acc:29813]							-1.31	0.04
comp637085	solute carrier family 25, member 42 [Source:HGNC Symbol;Acc:28380]							0.83	0.04
comp614687	eukaryotic translation initiation factor 4B [Source:HGNC Symbol;Acc:3285]							1.69	0.04
comp642974	guanylate cyclase 1, soluble, alpha 3 [Source:HGNC Symbol;Acc:4685]							-2.08	0.04
comp621358	cytochrome b5 type A (microsomal) [Source:HGNC Symbol;Acc:2570]							-1.13	0.04
comp646505	family with sequence similarity 53, member A [Source:HGNC Symbol;Acc:31860]							1.17	0.04
comp604387	WD repeat domain 34 [Source:HGNC Symbol;Acc:28296]							-1.13	0.04
comp531389	post-GPI attachment to proteins 2 [Source:HGNC Symbol;Acc:17893]							1.03	0.04
comp636065	zinc finger protein 384 [Source:HGNC Symbol;Acc:11955]							-1.5	0.04
comp648900	Rho GTPase activating protein 22 [Source:HGNC Symbol;Acc:30320]							-1.59	0.04
comp631273	EF-hand calcium binding domain 6 [Source:HGNC Symbol;Acc:24204]							-2.51	0.04
comp547211	peroxisomal biogenesis factor 11 gamma [Source:HGNC Symbol;Acc:20208]							-1.11	0.04
comp637010	eukaryotic translation initiation factor 2-alpha kinase 3 [Source:HGNC Symbol;Acc:3255]							-1.79	0.04
comp632356	M-phase specific PLK1 interacting protein [Source:HGNC Symbol;Acc:16002]							-1.14	0.04
comp643463	collagen, type XIV, alpha 1 [Source:HGNC Symbol;Acc:2191]							-2.06	0.04
comp634484	nucleolar protein 9 [Source:HGNC Symbol;Acc:26265]							-1.28	0.04
comp648526	potassium voltage-gated channel, delayed-rectifier, subfamily S, member 2 [Source:HGNC Symbol;Acc:6301]							0.93	0.04
comp631334	tumor protein p53 inducible protein 11 [Source:HGNC Symbol;Acc:16842]							-1.39	0.04
comp622386	somatostatin receptor 2 [Source:HGNC Symbol;Acc:11331]							1.78	0.04
comp654205	DEAD (Asp-Glu-Ala-Asp) box polypeptide 42 [Source:HGNC Symbol;Acc:18676]							0.71	0.04
comp613489	NADH dehydrogenase (ubiquinone) flavoprotein 3, 10kDa [Source:HGNC Symbol;Acc:7719]							1.02	0.04
comp601200	bone morphogenetic protein receptor, type II (serine/threonine kinase) [Source:HGNC Symbol;Acc:1078]							-1.6	0.04
comp647863	Ras and Rab interactor 2 [Source:HGNC Symbol;Acc:18750]							-2.38	0.04
comp646309	transmembrane protein 100 [Source:HGNC Symbol;Acc:25607]							-1.23	0.04
comp650714	acyl-CoA synthetase long-chain family member 4 [Source:HGNC Symbol;Acc:3571]							-1.03	0.04
comp633813	autophagy related 16-like 2 (S. cerevisiae) [Source:HGNC Symbol;Acc:25464]							-1.85	0.04
comp608671	DEAD (Asp-Glu-Ala-Asp) box polypeptide 31 [Source:HGNC Symbol;Acc:16715]							-1.08	0.04
comp613158	TBC1 domain family, member 2B [Source:HGNC Symbol;Acc:29183]							-1.87	0.04
comp637329	neuropeptide Y [Source:HGNC Symbol;Acc:7955]							-2.29	0.04
comp648657	tau tubulin kinase 1 [Source:HGNC Symbol;Acc:19140]							-1.61	0.04
comp641715	tankyrase, TRF1-interacting ankyrin-related ADP-ribose polymerase [Source:HGNC Symbol;Acc:11941]							-1.17	0.04
comp633675	G protein-coupled receptor kinase 5 [Source:HGNC Symbol;Acc:4544]							2.8	0.04
comp635951	synaptic vesicle glycoprotein 2C [Source:HGNC Symbol;Acc:30670]							-1.8	0.04
comp623859	ankyrin repeat domain 60 [Source:HGNC Symbol;Acc:16217]							-2.07	0.04
comp639932	testis-specific kinase 2 [Source:HGNC Symbol;Acc:11732]							-1.6	0.04
comp530704	mitogen-activated protein kinase associated protein 1 [Source:HGNC Symbol;Acc:18752]							-1.48	0.04
comp640618	NIMA-related kinase 7 [Source:HGNC Symbol;Acc:13386]							-1.28	0.04
comp631344	TM2 domain containing 2 [Source:HGNC Symbol;Acc:24127]							-1.55	0.04
comp633809	ecto-NOX disulfide-thiol exchanger 1 [Source:HGNC Symbol;Acc:25474]							-1.47	0.04
comp633295	sorting nexin 4 [Source:HGNC Symbol;Acc:11175]							-1.41	0.04
comp644694	RIO kinase 3 [Source:HGNC Symbol;Acc:11451]							-0.9	0.04
comp651019	sosondowah ankyrin repeat domain family member C [Source:HGNC Symbol;Acc:26149]							-1.46	0.04
comp649000	chromosome 10 open reading frame 88 [Source:HGNC Symbol;Acc:25822]							1.09	0.04
comp629346	RAB26, member RAS oncogene family [Source:HGNC Symbol;Acc:14259]							-2.2	0.04
comp637844	selenocysteine lyase [Source:HGNC Symbol;Acc:18161]							-1.02	0.04
comp647643	mannosidase, alpha, class 1B, member 1 [Source:HGNC Symbol;Acc:6823]							-0.98	0.04
comp642264	zinc finger protein 16 [Source:HGNC Symbol;Acc:12947]							-1.87	0.04
comp644651	prostaglandin reductase 1 [Source:HGNC Symbol;Acc:18429]							-1.45	0.04
comp641093	intraflagellar transport 81 homolog (Chlamydomonas) [Source:HGNC Symbol;Acc:14313]							-2.14	0.04
comp651165	PR domain containing 12 [Source:HGNC Symbol;Acc:13997]							-1.04	0.04
comp634189	Sad1 and UNC84 domain containing 1 [Source:HGNC Symbol;Acc:18587]							-1.67	0.04
comp652184	natriuretic peptide receptor B/guanylate cyclase B (atrionatriuretic peptide receptor B) [Source:HGNC Symbol;Acc:7944]							-1.01	0.04
comp638350	RNA binding motif, single stranded interacting protein 3 [Source:HGNC Symbol;Acc:13427]							-0.82	0.04
comp652803	telomerase-associated protein 1 [Source:HGNC Symbol;Acc:11726]							-0.9	0.04
comp392505	adaptor-related protein complex 3, beta 1 subunit [Source:HGNC Symbol;Acc:566]							1.35	0.04
comp570935	cysteine conjugate-beta lyase, cytoplasmic [Source:HGNC Symbol;Acc:1564]							-0.78	0.04
comp642890	SWI/SNF-related, matrix-associated actin-dependent regulator of chromatin, subfamily a, containing DEAD/H box 1 [Source:HGNC Symbol;Acc:18398]							-0.9	0.04
comp631366	zinc finger, DHHC-type containing 16 [Source:HGNC Symbol;Acc:20714]							-0.98	0.04
comp650965	toll-like receptor 1 [Source:HGNC Symbol;Acc:11847]							-2.06	0.04
comp597632	nucleolar complex associated 3 homolog (S. cerevisiae) [Source:HGNC Symbol;Acc:24034]							-1.02	0.04
comp649568	RAB37, member RAS oncogene family [Source:HGNC Symbol;Acc:30268]							-0.97	0.04
comp651910	gelsolin [Source:HGNC Symbol;Acc:4620]							-0.72	0.04
comp553912	apolipoprotein D [Source:HGNC Symbol;Acc:612]							-2.27	0.04
comp638802	chromosome 16 open reading frame 45 [Source:HGNC Symbol;Acc:19213]							-2.67	0.04
comp624319	mitochondrial ribosomal protein S31 [Source:HGNC Symbol;Acc:16632]							-1.22	0.04
comp647921	zinc finger protein 568 [Source:HGNC Symbol;Acc:25392]							-0.81	0.04
comp632279	BCL2-associated athanogene 6 [Source:HGNC Symbol;Acc:13919]							-1.58	0.04
comp629652	melanocortin 4 receptor [Source:HGNC Symbol;Acc:6932]							1.8	0.04
comp651237	chromodomain helicase DNA binding protein 8 [Source:HGNC Symbol;Acc:20153]							-1.69	0.04
comp644075	peptidyl-tRNA hydrolase 2 [Source:HGNC Symbol;Acc:24265]							1.17	0.04
comp638722	nuclear receptor coactivator 3 [Source:HGNC Symbol;Acc:7670]							-1.4	0.04
comp642708	bromodomain and WD repeat domain containing 3 [Source:HGNC Symbol;Acc:17342]							-2.06	0.04
comp452133	influenza virus NS1A binding protein [Source:HGNC Symbol;Acc:16951]							-1.86	0.04
comp628375	caldesmon 1 [Source:HGNC Symbol;Acc:1441]							-2.19	0.04
comp519945	tubulin, alpha 1b [Source:HGNC Symbol;Acc:18809]							-1.51	0.04
comp642071	RAB1A, member RAS oncogene family [Source:HGNC Symbol;Acc:9758]							-0.61	0.04
comp648672	leucine rich repeat containing 9 [Source:HGNC Symbol;Acc:19848]							-1.5	0.05
comp499511	calnexin [Source:HGNC Symbol;Acc:1473]							-1.35	0.05
comp647237	fibronectin leucine rich transmembrane protein 2 [Source:HGNC Symbol;Acc:3761]							-1.72	0.05
comp644621	tRNA selenocysteine 1 associated protein 1 [Source:HGNC Symbol;Acc:30813]							-0.88	0.05
comp626225	hydroxysteroid dehydrogenase like 1 [Source:HGNC Symbol;Acc:16475]							-0.92	0.05
comp642827	calcium channel, voltage-dependent, L type, alpha 1D subunit [Source:HGNC Symbol;Acc:1391]							-2.79	0.05
comp272031	family with sequence similarity 151, member B [Source:HGNC Symbol;Acc:33716]							-0.93	0.05
comp442706	Selenoprotein T [Source:UniProtKB/Swiss-Prot;Acc:P62341]							-0.84	0.05
comp626630	hematopoietically expressed homeobox [Source:HGNC Symbol;Acc:4901]							1.42	0.05
comp640018	pleckstrin homology-like domain, family B, member 1 [Source:HGNC Symbol;Acc:23697]							-1.7	0.05
comp643176	mitogen-activated protein kinase 11 [Source:HGNC Symbol;Acc:6873]							-1.72	0.05
comp642461	ubiquitin-conjugating enzyme E2S [Source:HGNC Symbol;Acc:17895]							-1.03	0.05
comp603783	eukaryotic translation initiation factor 4E [Source:HGNC Symbol;Acc:3287]							-1.56	0.05
comp640132	craniofacial development protein 1 [Source:HGNC Symbol;Acc:1873]							-0.83	0.05
comp623593	retinol dehydrogenase 10 (all-trans) [Source:HGNC Symbol;Acc:19975]							-1.35	0.05
comp643183	TRIO and F-actin binding protein [Source:HGNC Symbol;Acc:17009]							-1.51	0.05
comp615078	nucleotide binding protein-like [Source:HGNC Symbol;Acc:20278]							-0.98	0.05
comp636328	discoidin domain receptor tyrosine kinase 2 [Source:HGNC Symbol;Acc:2731]							-1.56	0.05
comp631671	aprataxin [Source:HGNC Symbol;Acc:15984]							-1.06	0.05
comp639660	NLR family, CARD domain containing 3 [Source:HGNC Symbol;Acc:29889]							-0.93	0.05
comp311063	tubulin, alpha 1b [Source:HGNC Symbol;Acc:18809]							-2	0.05
comp645948	tyrosine 3-monooxygenase/tryptophan 5-monooxygenase activation protein, gamma polypeptide [Source:HGNC Symbol;Acc:12852]							-1.04	0.05
comp577202	peroxisomal biogenesis factor 11 alpha [Source:HGNC Symbol;Acc:8852]							-1.6	0.05
comp638512	forty-two-three domain containing 1 [Source:HGNC Symbol;Acc:25407]							-2.18	0.05
comp646263	polymerase (DNA directed), delta 1, catalytic subunit [Source:HGNC Symbol;Acc:9175]							1.24	0.05
comp624289	cyclin-dependent kinase 5, regulatory subunit 1 (p35) [Source:HGNC Symbol;Acc:1775]							-1.32	0.05
comp363628	mitochondrial ribosomal protein L54 [Source:HGNC Symbol;Acc:16685]							-0.9	0.05
comp636383	CUGBP, Elav-like family member 2 [Source:HGNC Symbol;Acc:2550]							-1.42	0.05
comp648613	glutamate-cysteine ligase, catalytic subunit [Source:HGNC Symbol;Acc:4311]							-0.93	0.05
comp640203	nebulette [Source:HGNC Symbol;Acc:16932]							-1.58	0.05
comp643314	kinesin family member 1A [Source:HGNC Symbol;Acc:888]							1.13	0.05
comp645241	leucine rich repeat containing 20 [Source:HGNC Symbol;Acc:23421]							-1.86	0.05
comp606713	SEC13 homolog (S. cerevisiae) [Source:HGNC Symbol;Acc:10697]							-0.78	0.05
comp654299	retrotransposon-like 1 [Source:HGNC Symbol;Acc:14665]							1.88	0.05
comp646838	UBX domain protein 10 [Source:HGNC Symbol;Acc:26354]							-1.24	0.05
comp652723	jumping translocation breakpoint [Source:HGNC Symbol;Acc:6201]							-0.99	0.05
comp596648	bystin-like [Source:HGNC Symbol;Acc:1157]							-0.83	0.05
comp647193	UDP-N-acetyl-alpha-D-galactosamine:polypeptide N-acetylgalactosaminyltransferase 5 (GalNAc-T5) [Source:HGNC Symbol;Acc:4127]							-1.76	0.05
comp640314	protein phosphatase 3, catalytic subunit, alpha isozyme [Source:HGNC Symbol;Acc:9314]							-0.95	0.05
comp624650	RNA binding motif protein 18 [Source:HGNC Symbol;Acc:28413]							-1.58	0.05
comp647191	stromal antigen 2 [Source:HGNC Symbol;Acc:11355]							-0.88	0.05
comp642504	mannosidase, alpha, class 2C, member 1 [Source:HGNC Symbol;Acc:6827]							-1.13	0.05
comp633692	tumor necrosis factor receptor superfamily, member 11a, NFKB activator [Source:HGNC Symbol;Acc:11908]							-1.83	0.05
comp644076	BCL2-related ovarian killer [Source:HGNC Symbol;Acc:1087]							-1.17	0.05
comp634249	guanine nucleotide binding protein (G protein), gamma 7 [Source:HGNC Symbol;Acc:4410]							-1.36	0.05
comp646447	lysosomal protein transmembrane 4 beta [Source:HGNC Symbol;Acc:13646]							-0.81	0.05
comp616754	tripartite motif containing 29 [Source:HGNC Symbol;Acc:17274]							-0.86	0.05
comp649731	echinoderm microtubule associated protein like 2 [Source:HGNC Symbol;Acc:18035]							0.88	0.05
comp639624	DEAD (Asp-Glu-Ala-Asp) box polypeptide 3, X-linked [Source:HGNC Symbol;Acc:2745]							-1.22	0.05
comp636792	zinc finger and BTB domain containing 45 [Source:HGNC Symbol;Acc:23715]							-1.81	0.05
comp643811	upregulator of cell proliferation [Source:HGNC Symbol;Acc:30890]							-1.73	0.05
comp610182	family with sequence similarity 8, member A1 [Source:HGNC Symbol;Acc:16372]							-1.57	0.05
comp653200	NCK-associated protein 1 [Source:HGNC Symbol;Acc:7666]							-0.92	0.05
comp434330	chromosome 6 open reading frame 15 [Source:HGNC Symbol;Acc:13927]							1.9	0.05
comp633723	ring finger protein 4 [Source:HGNC Symbol;Acc:10067]							-1.8	0.05
comp651301	RAB5A, member RAS oncogene family [Source:HGNC Symbol;Acc:9783]							-0.76	0.05
comp648269	synaptotagmin binding, cytoplasmic RNA interacting protein [Source:HGNC Symbol;Acc:16918]							-0.84	0.05
comp633386	Kazal-type serine peptidase inhibitor domain 1 [Source:HGNC Symbol;Acc:25460]							1.67	0.05
comp641749	ER membrane protein complex subunit 8 [Source:HGNC Symbol;Acc:7864]							-1.1	0.05
comp644492	5'-nucleotidase domain containing 2 [Source:HGNC Symbol;Acc:25717]							-0.72	0.05
comp650040	eukaryotic translation initiation factor 2-alpha kinase 2 [Source:HGNC Symbol;Acc:9437]							-1.61	0.05
comp607562	vitamin K epoxide reductase complex, subunit 1-like 1 [Source:HGNC Symbol;Acc:21492]							-0.75	0.05
comp627835	chromodomain helicase DNA binding protein 4 [Source:HGNC Symbol;Acc:1919]							-1.64	0.05
comp601342	family with sequence similarity 194, member A [Source:HGNC Symbol;Acc:28602]							-2.37	0.05
comp652838	fms-related tyrosine kinase 4 [Source:HGNC Symbol;Acc:3767]							-2.29	0.05
comp645813	phospholipase C, delta 3 [Source:HGNC Symbol;Acc:9061]							-1.3	0.05
comp406425	cat eye syndrome chromosome region, candidate 5 [Source:HGNC Symbol;Acc:1843]							-1.15	0.05
comp530514	zinc finger and BTB domain containing 8 opposite strand [Source:HGNC Symbol;Acc:24094]							-1.28	0.05
comp635628	lipoma HMGIC fusion partner-like 4 [Source:HGNC Symbol;Acc:29568]							-1.52	0.05
comp642686	DENN/MADD domain containing 2A [Source:HGNC Symbol;Acc:22212]							-1.23	0.05
comp642152	3'-phosphoadenosine 5'-phosphosulfate synthase 2 [Source:HGNC Symbol;Acc:8604]							-0.73	0.05
comp638336	ubiquitin specific peptidase 20 [Source:HGNC Symbol;Acc:12619]							-1.18	0.05
comp645379	family with sequence similarity 207, member A [Source:HGNC Symbol;Acc:15811]							-0.56	0.05
comp649291	DnaJ (Hsp40) homolog, subfamily C, member 11 [Source:HGNC Symbol;Acc:25570]							-0.78	0.06
comp619419	SET domain containing 6 [Source:HGNC Symbol;Acc:26116]							-0.73	0.06
comp626154	relaxin 3 [Source:HGNC Symbol;Acc:17135]							-1.53	0.06
comp627897	hairy and enhancer of split 5 (Drosophila) [Source:HGNC Symbol;Acc:19764]							-2.31	0.06
comp639110	guanosine monophosphate reductase [Source:HGNC Symbol;Acc:4376]							0.87	0.06
comp650544	MIF4G domain containing [Source:HGNC Symbol;Acc:24030]									-6.58	0
comp643006	NFS1 nitrogen fixation 1 homolog (S. cerevisiae) [Source:HGNC Symbol;Acc:15910]									-3.96	0
comp650462	LON peptidase N-terminal domain and ring finger 2 [Source:HGNC Symbol;Acc:24788]									-2.95	0
comp636958	proopiomelanocortin [Source:HGNC Symbol;Acc:9201]									-10.81	0
comp638278	prolactin [Source:HGNC Symbol;Acc:9445]									-4.19	0
comp651479	proprotein convertase subtilisin/kexin type 2 [Source:HGNC Symbol;Acc:8744]									-1.81	0
comp440174	X-prolyl aminopeptidase (aminopeptidase P) 2, membrane-bound [Source:HGNC Symbol;Acc:12823]									-3.88	0
comp650269	notum pectinacetylesterase homolog (Drosophila) [Source:HGNC Symbol;Acc:27106]									-1.94	0
comp637251	otolin 1 [Source:HGNC Symbol;Acc:34071]									-2.82	0.01
comp636752	growth hormone 1 [Source:HGNC Symbol;Acc:4261]									-6.67	0.01
comp637807	zinc finger, DHHC-type containing 9 [Source:HGNC Symbol;Acc:18475]									1.3	0.03
comp642569	ADP-ribosylation factor-like 2 [Source:HGNC Symbol;Acc:693]									1.77	0.03
comp644390	tetratricopeptide repeat domain 39A [Source:HGNC Symbol;Acc:18657]									-2.7	0.05
comp653765	basal cell adhesion molecule (Lutheran blood group) [Source:HGNC Symbol;Acc:6722]											-1.61	0
comp644731	antigen identified by monoclonal antibody Ki-67 [Source:HGNC Symbol;Acc:7107]											-3.1	0
comp645436	frizzled family receptor 3 [Source:HGNC Symbol;Acc:4041]											-1.26	0
comp653163	SLIT and NTRK-like family, member 6 [Source:HGNC Symbol;Acc:23503]											1.07	0
comp649756	spectrin repeat containing, nuclear envelope 2 [Source:HGNC Symbol;Acc:17084]											-1.6	0
comp646265	paired box 6 [Source:HGNC Symbol;Acc:8620]											-2.39	0
comp641068	cholinergic receptor, nicotinic, alpha 1 (muscle) [Source:HGNC Symbol;Acc:1955]											1.31	0
comp652690	otoferlin [Source:HGNC Symbol;Acc:8515]											1.18	0
comp651800	bicaudal D homolog 2 (Drosophila) [Source:HGNC Symbol;Acc:17208]											-0.99	0
comp547295	RAB26, member RAS oncogene family [Source:HGNC Symbol;Acc:14259]											1.25	0
comp636634	shugoshin-like 1 (S. pombe) [Source:HGNC Symbol;Acc:25088]											-2.54	0
comp646761	POU class 4 homeobox 3 [Source:HGNC Symbol;Acc:9220]											0.85	0
comp638548	integrin, alpha 6 [Source:HGNC Symbol;Acc:6142]											-1.17	0
comp606189	annexin A3 [Source:HGNC Symbol;Acc:541]											-1.96	0
comp629659	cholinergic receptor, nicotinic, beta 3 (neuronal) [Source:HGNC Symbol;Acc:1963]											1.81	0
comp653668	chromodomain helicase DNA binding protein 7 [Source:HGNC Symbol;Acc:20626]											-1.17	0
comp635807	cysteine-rich, angiogenic inducer, 61 [Source:HGNC Symbol;Acc:2654]											1.11	0
comp641707	high mobility group box 1 [Source:HGNC Symbol;Acc:4983]											-1.13	0
comp651139	kelch-like family member 10 [Source:HGNC Symbol;Acc:18829]											0.81	0
comp644498	protein phosphatase 1, regulatory (inhibitor) subunit 14A [Source:HGNC Symbol;Acc:14871]											1.13	0
comp648281	calcium channel, voltage-dependent, T type, alpha 1H subunit [Source:HGNC Symbol;Acc:1395]											1.26	0
comp643580	LIM domain only 1 (rhombotin 1) [Source:HGNC Symbol;Acc:6641]											0.99	0
comp634717	Sp5 transcription factor [Source:HGNC Symbol;Acc:14529]											1.82	0
comp647736	nucleolar protein 8 [Source:HGNC Symbol;Acc:23387]											-0.98	0
comp652948	ALX homeobox 4 [Source:HGNC Symbol;Acc:450]											1.35	0
comp643613	suppressor of variegation 4-20 homolog 1 (Drosophila) [Source:HGNC Symbol;Acc:24283]											0.81	0
comp651687	SKI family transcriptional corepressor 2 [Source:HGNC Symbol;Acc:32695]											-2.21	0
comp641415	melanoma cell adhesion molecule [Source:HGNC Symbol;Acc:6934]											-1.62	0
comp649337	Zic family member 1 [Source:HGNC Symbol;Acc:12872]											-1.95	0
comp642622	ubiquitin-like with PHD and ring finger domains 2, E3 ubiquitin protein ligase [Source:HGNC Symbol;Acc:12557]											-1.43	0
comp609456	cytochrome P450, family 2, subfamily A, polypeptide 7 [Source:HGNC Symbol;Acc:2611]											1.46	0
comp573460	cellular retinoic acid binding protein 1 [Source:HGNC Symbol;Acc:2338]											1.09	0
comp653203	myomesin 1 [Source:HGNC Symbol;Acc:7613]											1.45	0
comp630008	Ca++-dependent secretion activator [Source:HGNC Symbol;Acc:1426]											-1.77	0
comp649972	discs, large (Drosophila) homolog-associated protein 1 [Source:HGNC Symbol;Acc:2905]											1.18	0
comp646239	zinc finger CCCH-type containing 12C [Source:HGNC Symbol;Acc:29362]											-2.08	0
comp651568	biglycan [Source:HGNC Symbol;Acc:1044]											-2.12	0
comp565393	oncomodulin 2 [Source:HGNC Symbol;Acc:34396]											1.29	0
comp649895	GATA binding protein 3 [Source:HGNC Symbol;Acc:4172]											1.2	0
comp647493	ribonucleotide reductase M1 [Source:HGNC Symbol;Acc:10451]											-0.95	0
comp649788	helicase, lymphoid-specific [Source:HGNC Symbol;Acc:4861]											-1.58	0
comp651667	calcium channel, voltage-dependent, gamma subunit 8 [Source:HGNC Symbol;Acc:13628]											0.79	0
comp628813	cytochrome P450, family 1, subfamily A, polypeptide 1 [Source:HGNC Symbol;Acc:2595]											-3.02	0
comp641325	gamma-aminobutyric acid (GABA) A receptor, rho 2 [Source:HGNC Symbol;Acc:4091]											1.1	0
comp613311	chromosome 15 open reading frame 48 [Source:HGNC Symbol;Acc:29898]											2.11	0
comp641446	protein phosphatase 1, regulatory subunit 9A [Source:HGNC Symbol;Acc:14946]											1.41	0
comp652352	transcription factor AP-2 alpha (activating enhancer binding protein 2 alpha) [Source:HGNC Symbol;Acc:11742]											0.87	0
comp642982	one cut homeobox 2 [Source:HGNC Symbol;Acc:8139]											-2.32	0
comp630440	minichromosome maintenance complex component 7 [Source:HGNC Symbol;Acc:6950]											-1.43	0
comp640955	insulinoma-associated 1 [Source:HGNC Symbol;Acc:6090]											-2.21	0
comp643815	diencephalon/mesencephalon homeobox 1 [Source:HGNC Symbol;Acc:19026]											1.5	0
comp646511	transmembrane protease, serine 4 [Source:HGNC Symbol;Acc:11878]											-1.7	0
comp632067	glycoprotein (transmembrane) nmb [Source:HGNC Symbol;Acc:4462]											-2.33	0
comp647518	src-related kinase lacking C-terminal regulatory tyrosine and N-terminal myristylation sites [Source:HGNC Symbol;Acc:11298]											-1.58	0
comp649920	tripartite motif containing 66 [Source:HGNC Symbol;Acc:29005]											0.75	0
comp595962	chromosome 1 open reading frame 177 [Source:HGNC Symbol;Acc:26854]											1.9	0
comp650910	fibroblast growth factor 12 [Source:HGNC Symbol;Acc:3668]											0.61	0
comp630788	regulator of G-protein signaling 5 [Source:HGNC Symbol;Acc:10001]											0.88	0
comp641285	crystallin, gamma S [Source:HGNC Symbol;Acc:2417]											1.57	0
comp648082	Zic family member 2 [Source:HGNC Symbol;Acc:12873]											-1.66	0
comp636017	SRY (sex determining region Y)-box 14 [Source:HGNC Symbol;Acc:11193]											1.63	0
comp644584	T-cell lymphoma invasion and metastasis 2 [Source:HGNC Symbol;Acc:11806]											-1.56	0
comp638131	SWI/SNF related, matrix associated, actin dependent regulator of chromatin, subfamily a, member 5 [Source:HGNC Symbol;Acc:11101]											-0.99	0
comp515045	ligase I, DNA, ATP-dependent [Source:HGNC Symbol;Acc:6598]											-1.6	0
comp636532	calbindin 2 [Source:HGNC Symbol;Acc:1435]											1.17	0
comp638583	actin related protein 2/3 complex, subunit 1A, 41kDa [Source:HGNC Symbol;Acc:703]											-2.88	0
comp645929	centromere protein F, 350/400kDa [Source:HGNC Symbol;Acc:1857]											-2.33	0
comp627729	6-phosphofructo-2-kinase/fructose-2,6-biphosphatase 1 [Source:HGNC Symbol;Acc:8872]											-2.44	0
comp644475	gamma-aminobutyric acid (GABA) A receptor, alpha 6 [Source:HGNC Symbol;Acc:4080]											-1.77	0
comp604976	thioredoxin-related transmembrane protein 3 [Source:HGNC Symbol;Acc:24718]											-2.87	0
comp640768	IQ motif and Sec7 domain 2 [Source:HGNC Symbol;Acc:29059]											0.53	0
comp639748	family with sequence similarity 171, member B [Source:HGNC Symbol;Acc:29412]											-1.45	0
comp628152	delta-like 1 homolog (Drosophila) [Source:HGNC Symbol;Acc:2907]											0.93	0
comp628050	T-cell acute lymphocytic leukemia 1 [Source:HGNC Symbol;Acc:11556]											1.21	0
comp632358	transgelin 3 [Source:HGNC Symbol;Acc:29868]											-2.43	0
comp652150	CDKN2A interacting protein N-terminal like [Source:HGNC Symbol;Acc:30545]											0.62	0
comp649901	potassium voltage-gated channel, Shaw-related subfamily, member 4 [Source:HGNC Symbol;Acc:6236]											-2.3	0
comp653339	RAR-related orphan receptor A [Source:HGNC Symbol;Acc:10258]											1.13	0
comp648865	IQ motif and Sec7 domain 3 [Source:HGNC Symbol;Acc:29193]											0.83	0
comp650873	caspase recruitment domain family, member 10 [Source:HGNC Symbol;Acc:16422]											-1.78	0
comp633323	dorsal root ganglia homeobox [Source:HGNC Symbol;Acc:21536]											-2.52	0
comp638837	homeobox C6 [Source:HGNC Symbol;Acc:5128]											-5.89	0
comp550478	primase, DNA, polypeptide 1 (49kDa) [Source:HGNC Symbol;Acc:9369]											-1.26	0
comp648407	solute carrier family 38, member 5 [Source:HGNC Symbol;Acc:18070]											-1.37	0
comp602136	CART prepropeptide [Source:HGNC Symbol;Acc:24323]											1.68	0
comp596325	ankyrin repeat domain 22 [Source:HGNC Symbol;Acc:28321]											1.64	0
comp653274	mannosyl (alpha-1,6-)-glycoprotein beta-1,6-N-acetyl-glucosaminyltransferase, isozyme B [Source:HGNC Symbol;Acc:24140]											1.07	0
comp648212	cyclin E1 [Source:HGNC Symbol;Acc:1589]											-1.09	0
comp642981	relaxin/insulin-like family peptide receptor 3 [Source:HGNC Symbol;Acc:24883]											1.39	0
comp650422	protease, serine, 35 [Source:HGNC Symbol;Acc:21387]											-1.34	0
comp626573	rhotekin 2 [Source:HGNC Symbol;Acc:19364]											-1.35	0
comp645065	adenosine monophosphate deaminase 3 [Source:HGNC Symbol;Acc:470]											-1	0
comp646246	NADH dehydrogenase (ubiquinone) complex I, assembly factor 1 [Source:HGNC Symbol;Acc:18828]											-0.81	0
comp653665	ciliary rootlet coiled-coil, rootletin [Source:HGNC Symbol;Acc:21299]											-1.11	0
comp633195	ER membrane protein complex subunit 3 [Source:HGNC Symbol;Acc:23999]											0.72	0
comp541405	lysyl oxidase [Source:HGNC Symbol;Acc:6664]											-4.48	0
comp642451	aldehyde dehydrogenase 1 family, member A2 [Source:HGNC Symbol;Acc:15472]											2.24	0
comp643369	nuclear factor, interleukin 3 regulated [Source:HGNC Symbol;Acc:7787]											0.94	0
comp620482	calcium channel, voltage-dependent, gamma subunit 3 [Source:HGNC Symbol;Acc:1407]											2.03	0
comp650059	early B-cell factor 1 [Source:HGNC Symbol;Acc:3126]											0.78	0
comp635366	homeobox C5 [Source:HGNC Symbol;Acc:5127]											-4.13	0
comp652873	breakpoint cluster region [Source:HGNC Symbol;Acc:1014]											-1.29	0
comp648469	FAM47E-STBD1 readthrough [Source:HGNC Symbol;Acc:44667]											-1.71	0
comp643847	complement component 3 [Source:HGNC Symbol;Acc:1318]											-3.84	0
comp631965	solute carrier family 30 (zinc transporter), member 2 [Source:HGNC Symbol;Acc:11013]											-2.32	0
comp644338	glutamate receptor, ionotropic, AMPA 3 [Source:HGNC Symbol;Acc:4573]											0.86	0
comp646639	Rho guanine nucleotide exchange factor (GEF) 12 [Source:HGNC Symbol;Acc:14193]											-1.15	0
comp651828	nuclear protein, ataxia-telangiectasia locus [Source:HGNC Symbol;Acc:7896]											0.59	0
comp654252	cadherin, EGF LAG seven-pass G-type receptor 1 [Source:HGNC Symbol;Acc:1850]											-0.99	0
comp649454	Ras association (RalGDS/AF-6) domain family (N-terminal) member 9 [Source:HGNC Symbol;Acc:15739]											-1.87	0
comp649970	opioid receptor, mu 1 [Source:HGNC Symbol;Acc:8156]											-1.55	0
comp639814	calpain 5 [Source:HGNC Symbol;Acc:1482]											-1.23	0
comp648886	protein-kinase, interferon-inducible double stranded RNA dependent inhibitor, repressor of (P58 repressor) [Source:HGNC Symbol;Acc:9440]											-0.93	0
comp642772	StAR-related lipid transfer (START) domain containing 10 [Source:HGNC Symbol;Acc:10666]											1.48	0
comp649226	transmembrane protein 229A [Source:HGNC Symbol;Acc:37279]											1.12	0
comp651795	protocadherin 10 [Source:HGNC Symbol;Acc:13404]											0.86	0
comp647861	StAR-related lipid transfer (START) domain containing 13 [Source:HGNC Symbol;Acc:19164]											0.95	0
comp634830	calcium binding protein 7 [Source:HGNC Symbol;Acc:20834]											0.97	0
comp650397	TPX2, microtubule-associated, homolog (Xenopus laevis) [Source:HGNC Symbol;Acc:1249]											-1.39	0
comp622302	phospholipase C-like 2 [Source:HGNC Symbol;Acc:9064]											-1.94	0
comp650435	msh homeobox 2 [Source:HGNC Symbol;Acc:7392]											-1.09	0
comp646022	cyclin F [Source:HGNC Symbol;Acc:1591]											-1.35	0
comp646235	RAR-related orphan receptor B [Source:HGNC Symbol;Acc:10259]											1.24	0
comp642837	Ets2 repressor factor [Source:HGNC Symbol;Acc:3444]											0.96	0
comp642218	stress-associated endoplasmic reticulum protein 1 [Source:HGNC Symbol;Acc:10759]											0.66	0
comp278358	DnaJ (Hsp40) homolog, subfamily C, member 9 [Source:HGNC Symbol;Acc:19123]											-1.1	0
comp644869	LIM homeobox 9 [Source:HGNC Symbol;Acc:14222]											1.16	0
comp642920	H2A histone family, member Y [Source:HGNC Symbol;Acc:4740]											0.93	0
comp653321	discs, large homolog 1 (Drosophila) [Source:HGNC Symbol;Acc:2900]											-0.99	0
comp638155	immediate early response 5-like [Source:HGNC Symbol;Acc:23679]											1.71	0
comp651738	erythrocyte membrane protein band 4.1 like 4B [Source:HGNC Symbol;Acc:19818]											-1.93	0
comp642715	spermatid perinuclear RNA binding protein [Source:HGNC Symbol;Acc:16462]											-0.97	0
comp652019	Rho GTPase activating protein 18 [Source:HGNC Symbol;Acc:21035]											0.85	0
comp636083	formin 2 [Source:HGNC Symbol;Acc:14074]											0.97	0
comp669806	v-maf musculoaponeurotic fibrosarcoma oncogene homolog B (avian) [Source:HGNC Symbol;Acc:6408]											-1.65	0
comp647097	myelin transcription factor 1 [Source:HGNC Symbol;Acc:7622]											-1.21	0
comp653906	kin of IRRE like 3 (Drosophila) [Source:HGNC Symbol;Acc:23204]											0.8	0
comp646575	coagulation factor VII (serum prothrombin conversion accelerator) [Source:HGNC Symbol;Acc:3544]											-2.07	0
comp652406	anillin, actin binding protein [Source:HGNC Symbol;Acc:14082]											-1.77	0
comp647404	EMI domain containing 1 [Source:HGNC Symbol;Acc:18036]											0.75	0
comp651551	ADAM metallopeptidase with thrombospondin type 1 motif, 8 [Source:HGNC Symbol;Acc:224]											0.86	0
comp643338	insulin-like growth factor 2 receptor [Source:HGNC Symbol;Acc:5467]											1.29	0
comp641380	EPH receptor A5 [Source:HGNC Symbol;Acc:3389]											1	0
comp649362	Zic family member 5 [Source:HGNC Symbol;Acc:20322]											-1.35	0
comp634179	pannexin 3 [Source:HGNC Symbol;Acc:20573]											-2.85	0
comp636452	transmembrane protein 121 [Source:HGNC Symbol;Acc:20511]											1.11	0
comp644047	monooxygenase, DBH-like 1 [Source:HGNC Symbol;Acc:21063]											1.67	0
comp639508	liver expressed antimicrobial peptide 2 [Source:HGNC Symbol;Acc:29571]											1.7	0
comp440370	glutamate receptor, metabotropic 7 [Source:HGNC Symbol;Acc:4599]											1.07	0
comp651587	glycerophosphodiester phosphodiesterase domain containing 5 [Source:HGNC Symbol;Acc:28804]											-0.75	0
comp650916	BUB1 mitotic checkpoint serine/threonine kinase [Source:HGNC Symbol;Acc:1148]											-1.91	0
comp626027	v-myb myeloblastosis viral oncogene homolog (avian) [Source:HGNC Symbol;Acc:7545]											-1.65	0
comp649175	aryl hydrocarbon receptor [Source:HGNC Symbol;Acc:348]											-1.82	0
comp608484	HECT domain containing E3 ubiquitin protein ligase 2 [Source:HGNC Symbol;Acc:26736]											-1.75	0
comp635850	cAMP responsive element binding protein 1 [Source:HGNC Symbol;Acc:2345]											-1.16	0
comp541870	SPARC related modular calcium binding 2 [Source:HGNC Symbol;Acc:20323]											-1.45	0
comp652027	myosin phosphatase Rho interacting protein [Source:HGNC Symbol;Acc:30321]											1.18	0
comp651752	ribonuclease/angiogenin inhibitor 1 [Source:HGNC Symbol;Acc:10074]											-2.26	0
comp628144	GRB2-associated binding protein 2 [Source:HGNC Symbol;Acc:14458]											-1.78	0
comp638681	family with sequence similarity 84, member A [Source:HGNC Symbol;Acc:20743]											0.99	0
comp642895	sterile alpha motif domain containing 10 [Source:HGNC Symbol;Acc:16129]											1.4	0
comp625373	polymerase (DNA directed), alpha 1, catalytic subunit [Source:HGNC Symbol;Acc:9173]											-1.08	0
comp635285	poly(rC) binding protein 3 [Source:HGNC Symbol;Acc:8651]											-1.35	0
comp644285	melatonin receptor 1A [Source:HGNC Symbol;Acc:7463]											1.25	0
comp652831	abhydrolase domain containing 2 [Source:HGNC Symbol;Acc:18717]											1.15	0
comp626782	BTB (POZ) domain containing 17 [Source:HGNC Symbol;Acc:33758]											0.87	0
comp637293	helt bHLH transcription factor [Source:HGNC Symbol;Acc:33783]											0.88	0
comp648602	glutamate receptor, ionotropic, kainate 2 [Source:HGNC Symbol;Acc:4580]											-1.59	0
comp644726	glutamate receptor, ionotropic, N-methyl-D-aspartate 3B [Source:HGNC Symbol;Acc:16768]											1.18	0
comp648962	snail homolog 2 (Drosophila) [Source:HGNC Symbol;Acc:11094]											0.81	0
comp649915	protein tyrosine phosphatase, receptor type, A [Source:HGNC Symbol;Acc:9664]											0.71	0
comp645081	deoxycytidine kinase [Source:HGNC Symbol;Acc:2704]											-1.96	0.01
comp645610	prolactin receptor [Source:HGNC Symbol;Acc:9446]											1.8	0.01
comp641971	Mab-21 domain containing 1 [Source:HGNC Symbol;Acc:21367]											1.88	0.01
comp627482	ring finger protein 151 [Source:HGNC Symbol;Acc:23235]											1.85	0.01
comp648255	H2.0-like homeobox [Source:HGNC Symbol;Acc:4978]											1.17	0.01
comp650014	kinesin family member 20B [Source:HGNC Symbol;Acc:7212]											-1.32	0.01
comp639591	opsin 4 [Source:HGNC Symbol;Acc:14449]											1.67	0.01
comp634777	hydroxysteroid (17-beta) dehydrogenase 12 [Source:HGNC Symbol;Acc:18646]											1.33	0.01
comp637607	retinoschisin 1 [Source:HGNC Symbol;Acc:10457]											-1.46	0.01
comp652196	solute carrier family 6 (neurotransmitter transporter, GABA), member 1 [Source:HGNC Symbol;Acc:11042]											1.04	0.01
comp552267	complement component 6 [Source:HGNC Symbol;Acc:1339]											2.11	0.01
comp649588	kinesin family member 20B [Source:HGNC Symbol;Acc:7212]											-2.15	0.01
comp642151	glutamate receptor, metabotropic 4 [Source:HGNC Symbol;Acc:4596]											0.98	0.01
comp650408	oligophrenin 1 [Source:HGNC Symbol;Acc:8148]											-1.3	0.01
comp645632	scratch homolog 2, zinc finger protein (Drosophila) [Source:HGNC Symbol;Acc:15952]											0.87	0.01
comp623590	myelin transcription factor 1-like [Source:HGNC Symbol;Acc:7623]											1.19	0.01
comp638410	proline rich 16 [Source:HGNC Symbol;Acc:29654]											0.99	0.01
comp636169	POU class 4 homeobox 3 [Source:HGNC Symbol;Acc:9220]											1.56	0.01
comp648009	von Willebrand factor C domain containing 2 [Source:HGNC Symbol;Acc:30200]											-1.9	0.01
comp640859	coiled-coil and C2 domain containing 1A [Source:HGNC Symbol;Acc:30237]											-1.19	0.01
comp638510	collagen-like tail subunit (single strand of homotrimer) of asymmetric acetylcholinesterase [Source:HGNC Symbol;Acc:2226]											-2.43	0.01
comp639549	plakophilin 1 (ectodermal dysplasia/skin fragility syndrome) [Source:HGNC Symbol;Acc:9023]											-1.59	0.01
comp553483	neuropeptide Y [Source:HGNC Symbol;Acc:7955]											1.25	0.01
comp639727	solute carrier family 6 (neurotransmitter transporter, dopamine), member 3 [Source:HGNC Symbol;Acc:11049]											-2.57	0.01
comp652513	beta-carotene oxygenase 2 [Source:HGNC Symbol;Acc:18503]											2.79	0.01
comp651780	zinc finger protein, FOG family member 2 [Source:HGNC Symbol;Acc:16700]											0.9	0.01
comp640732	netrin G2 [Source:HGNC Symbol;Acc:14288]											1.2	0.01
comp643359	retrotransposon-like 1 [Source:HGNC Symbol;Acc:14665]											1.34	0.01
comp643792	growth differentiation factor 10 [Source:HGNC Symbol;Acc:4215]											-1.52	0.01
comp645252	family with sequence similarity 166, member B [Source:HGNC Symbol;Acc:34242]											0.77	0.01
comp644142	myelin transcription factor 1-like [Source:HGNC Symbol;Acc:7623]											1.01	0.01
comp640696	BUB1 mitotic checkpoint serine/threonine kinase B [Source:HGNC Symbol;Acc:1149]											-1.59	0.01
comp634987	guanylate cyclase 1, soluble, beta 3 [Source:HGNC Symbol;Acc:4687]											1.97	0.01
comp642527	v-myb myeloblastosis viral oncogene homolog (avian)-like 2 [Source:HGNC Symbol;Acc:7548]											-1.84	0.01
comp648815	IQ motif containing GTPase activating protein 3 [Source:HGNC Symbol;Acc:20669]											-1.95	0.01
comp578616	protocadherin gamma subfamily B, 2 [Source:HGNC Symbol;Acc:8709]											-1.48	0.01
comp651439	kinesin family member 26B [Source:HGNC Symbol;Acc:25484]											-1.39	0.01
comp647502	autocrine motility factor receptor, E3 ubiquitin protein ligase [Source:HGNC Symbol;Acc:463]											0.68	0.01
comp648977	transcription factor AP-2 beta (activating enhancer binding protein 2 beta) [Source:HGNC Symbol;Acc:11743]											1.26	0.01
comp646214	brain-enriched guanylate kinase-associated [Source:HGNC Symbol;Acc:24163]											1.04	0.01
comp651333	VANGL planar cell polarity protein 1 [Source:HGNC Symbol;Acc:15512]											0.8	0.01
comp625805	plexin B2 [Source:HGNC Symbol;Acc:9104]											-2.15	0.01
comp638886	bone morphogenetic protein 7 [Source:HGNC Symbol;Acc:1074]											0.83	0.01
comp638820	cytoskeleton associated protein 2-like [Source:HGNC Symbol;Acc:26877]											-1.91	0.01
comp650999	angiotensin II receptor, type 2 [Source:HGNC Symbol;Acc:338]											0.65	0.01
comp640892	RAS guanyl releasing protein 3 (calcium and DAG-regulated) [Source:HGNC Symbol;Acc:14545]											-1.37	0.01
comp636719	palmdelphin [Source:HGNC Symbol;Acc:15846]											1.67	0.01
comp599273	cell division cycle 20 [Source:HGNC Symbol;Acc:1723]											-1.6	0.01
comp642888	early B-cell factor 3 [Source:HGNC Symbol;Acc:19087]											1.2	0.01
comp632159	SHC SH2-domain binding protein 1 [Source:HGNC Symbol;Acc:29547]											-1.6	0.01
comp653103	immunoglobulin superfamily, member 9 [Source:HGNC Symbol;Acc:18132]											-1.07	0.01
comp613247	MIS18 kinetochore protein homolog A (S. pombe) [Source:HGNC Symbol;Acc:1286]											-1.78	0.01
comp632580	prostaglandin E receptor 2 (subtype EP2), 53kDa [Source:HGNC Symbol;Acc:9594]											-1.77	0.01
comp652072	structural maintenance of chromosomes 2 [Source:HGNC Symbol;Acc:14011]											-1.63	0.01
comp643365	frizzled family receptor 9 [Source:HGNC Symbol;Acc:4047]											1.04	0.01
comp637914	homeobox B3 [Source:HGNC Symbol;Acc:5114]											-3.93	0.01
comp649764	protocadherin 7 [Source:HGNC Symbol;Acc:8659]											0.46	0.01
comp643053	SNF related kinase [Source:HGNC Symbol;Acc:30598]											0.61	0.01
comp629432	paired box 2 [Source:HGNC Symbol;Acc:8616]											-1.7	0.01
comp646144	shisa homolog 6 (Xenopus laevis) [Source:HGNC Symbol;Acc:34491]											0.61	0.01
comp654101	tensin 1 [Source:HGNC Symbol;Acc:11973]											0.59	0.01
comp654196	protocadherin alpha subfamily C, 2 [Source:HGNC Symbol;Acc:8677]											0.83	0.01
comp641693	neuron navigator 2 [Source:HGNC Symbol;Acc:15997]											-1.46	0.01
comp635287	caveolin 2 [Source:HGNC Symbol;Acc:1528]											-1.78	0.01
comp643521	neuronal differentiation 2 [Source:HGNC Symbol;Acc:7763]											-1.33	0.01
comp640941	ladybird homeobox 1 [Source:HGNC Symbol;Acc:16960]											-1.75	0.01
comp650176	cerebellin 1 precursor [Source:HGNC Symbol;Acc:1543]											-1.69	0.01
comp647769	mitochondrial genome maintenance exonuclease 1 [Source:HGNC Symbol;Acc:16205]											-1.18	0.01
comp525281	immunoglobulin superfamily containing leucine-rich repeat 2 [Source:HGNC Symbol;Acc:29286]											-1.12	0.01
comp638516	cerebellin 1 precursor [Source:HGNC Symbol;Acc:1543]											-2.11	0.01
comp642119	3-hydroxyisobutyryl-CoA hydrolase [Source:HGNC Symbol;Acc:4908]											-0.6	0.01
comp638392	crystallin, alpha A [Source:HGNC Symbol;Acc:2388]											-2.11	0.01
comp649417	glutamate receptor, ionotropic, AMPA 2 [Source:HGNC Symbol;Acc:4572]											0.74	0.01
comp653541	aryl hydrocarbon receptor [Source:HGNC Symbol;Acc:348]											-0.91	0.01
comp580912	protein tyrosine phosphatase, non-receptor type 14 [Source:HGNC Symbol;Acc:9647]											-1.79	0.01
comp643969	transmembrane protein 240 [Source:HGNC Symbol;Acc:25186]											0.53	0.01
comp647250	GA binding protein transcription factor, beta subunit 2 [Source:HGNC Symbol;Acc:28441]											-1.4	0.01
comp645201	LIM homeobox transcription factor 1, beta [Source:HGNC Symbol;Acc:6654]											-1.53	0.01
comp650384	membrane protein, palmitoylated 4 (MAGUK p55 subfamily member 4) [Source:HGNC Symbol;Acc:13680]											-1.93	0.01
comp652870	integrin, alpha 6 [Source:HGNC Symbol;Acc:6142]											0.96	0.01
comp648291	leucine-rich repeat containing G protein-coupled receptor 5 [Source:HGNC Symbol;Acc:4504]											-1.53	0.01
comp637509	receptor (G protein-coupled) activity modifying protein 1 [Source:HGNC Symbol;Acc:9843]											-1.46	0.01
comp635700	vacuolar protein sorting 37 homolog D (S. cerevisiae) [Source:HGNC Symbol;Acc:18287]											0.86	0.01
comp492166	RNA binding protein with multiple splicing [Source:HGNC Symbol;Acc:19097]											1.7	0.01
comp651188	syntrophin, gamma 1 [Source:HGNC Symbol;Acc:13740]											0.74	0.01
comp653827	connector enhancer of kinase suppressor of Ras 2 [Source:HGNC Symbol;Acc:19701]											0.88	0.01
comp646402	pleckstrin homology-like domain, family A, member 1 [Source:HGNC Symbol;Acc:8933]											0.77	0.01
comp648549	UDP-glucose glycoprotein glucosyltransferase 1 [Source:HGNC Symbol;Acc:15663]											0.63	0.01
comp647993	interleukin 16 [Source:HGNC Symbol;Acc:5980]											-1.49	0.01
comp646398	family with sequence similarity 19 (chemokine (C-C motif)-like), member A1 [Source:HGNC Symbol;Acc:21587]											0.64	0.01
comp648396	lymphoid enhancer-binding factor 1 [Source:HGNC Symbol;Acc:6551]											0.61	0.01
comp648895	ubiquitin specific peptidase 43 [Source:HGNC Symbol;Acc:20072]											-1.43	0.01
comp628182	pancreas specific transcription factor, 1a [Source:HGNC Symbol;Acc:23734]											-1.75	0.01
comp646034	dachsous 1 (Drosophila) [Source:HGNC Symbol;Acc:13681]											-1.74	0.01
comp633577	PLAC8-like 1 [Source:HGNC Symbol;Acc:31746]											-1.36	0.01
comp647896	latrophilin 2 [Source:HGNC Symbol;Acc:18582]											0.78	0.01
comp647707	NLR family, CARD domain containing 3 [Source:HGNC Symbol;Acc:29889]											-1.18	0.01
comp651235	zinc finger protein 510 [Source:HGNC Symbol;Acc:29161]											-0.84	0.01
comp642989	solute carrier family 4, anion exchanger, member 3 [Source:HGNC Symbol;Acc:11029]											0.71	0.01
comp629669	ribosomal L1 domain containing 1 [Source:HGNC Symbol;Acc:24534]											1.28	0.01
comp653903	RNA binding protein, fox-1 homolog (C. elegans) 2 [Source:HGNC Symbol;Acc:9906]											0.45	0.01
comp647036	dopa decarboxylase (aromatic L-amino acid decarboxylase) [Source:HGNC Symbol;Acc:2719]											-2.21	0.01
comp643099	ets variant 1 [Source:HGNC Symbol;Acc:3490]											-1.37	0.01
comp635017	retinoic acid receptor, beta [Source:HGNC Symbol;Acc:9865]											1.93	0.01
comp643429	calcium channel, voltage-dependent, alpha 2/delta subunit 4 [Source:HGNC Symbol;Acc:20202]											-1.94	0.01
comp645582	aldolase C, fructose-bisphosphate [Source:HGNC Symbol;Acc:418]											-2.61	0.01
comp648397	neuronal differentiation 1 [Source:HGNC Symbol;Acc:7762]											-1.77	0.01
comp625107	microtubule-associated protein 10 [Source:HGNC Symbol;Acc:29265]											-1.2	0.01
comp604923	troponin C type 1 (slow) [Source:HGNC Symbol;Acc:11943]											-1.66	0.01
comp632052	selectin L [Source:HGNC Symbol;Acc:10720]											1.68	0.01
comp358498	cytochrome c oxidase subunit VIb polypeptide 1 (ubiquitous) [Source:HGNC Symbol;Acc:2280]											-1.42	0.01
comp647773	ephrin-A2 [Source:HGNC Symbol;Acc:3222]											1.03	0.01
comp633676	kinesin family member 2C [Source:HGNC Symbol;Acc:6393]											-1.08	0.01
comp647160	Kruppel-like factor 4 (gut) [Source:HGNC Symbol;Acc:6348]											-1.41	0.01
comp653398	SATB homeobox 1 [Source:HGNC Symbol;Acc:10541]											0.7	0.01
comp402391	LY6/PLAUR domain containing 6B [Source:HGNC Symbol;Acc:27018]											-2.31	0.01
comp643216	centromere protein M [Source:HGNC Symbol;Acc:18352]											-1.69	0.01
comp653770	structural maintenance of chromosomes 4 [Source:HGNC Symbol;Acc:14013]											-0.62	0.01
comp652230	sperm associated antigen 5 [Source:HGNC Symbol;Acc:13452]											-1.32	0.01
comp647177	transmembrane 9 superfamily member 2 [Source:HGNC Symbol;Acc:11865]											-0.69	0.01
comp648063	GATA binding protein 2 [Source:HGNC Symbol;Acc:4171]											0.93	0.01
comp641656	tumor necrosis factor receptor superfamily, member 10a [Source:HGNC Symbol;Acc:11904]											-1.14	0.01
comp652143	glutamate receptor interacting protein 1 [Source:HGNC Symbol;Acc:18708]											-1.24	0.01
comp634747	solute carrier family 32 (GABA vesicular transporter), member 1 [Source:HGNC Symbol;Acc:11018]											1.38	0.01
comp635165	centromere protein E, 312kDa [Source:HGNC Symbol;Acc:1856]											-1.54	0.01
comp621730	ST6 beta-galactosamide alpha-2,6-sialyltranferase 1 [Source:HGNC Symbol;Acc:10860]											0.57	0.01
comp644968	plexin B2 [Source:HGNC Symbol;Acc:9104]											-1.44	0.01
comp649393	deltex homolog 4 (Drosophila) [Source:HGNC Symbol;Acc:29151]											-1.46	0.01
comp637727	KIAA0146 [Source:HGNC Symbol;Acc:28971]											0.89	0.01
comp634036	forkhead box B1 [Source:HGNC Symbol;Acc:3799]											-1.01	0.01
comp590201	Uncharacterized protein [Source:UniProtKB/TrEMBL;Acc:F5H5J5]											-2.12	0.01
comp650780	midline 1 (Opitz/BBB syndrome) [Source:HGNC Symbol;Acc:7095]											-1.3	0.01
comp617339	solute carrier family 26, member 10 [Source:HGNC Symbol;Acc:14470]											1.55	0.01
comp639230	RAP1 GTPase activating protein 2 [Source:HGNC Symbol;Acc:29176]											-1.52	0.01
comp651950	gamma-aminobutyric acid (GABA) A receptor, alpha 1 [Source:HGNC Symbol;Acc:4075]											0.84	0.01
comp645186	B-cell CLL/lymphoma 11A (zinc finger protein) [Source:HGNC Symbol;Acc:13221]											0.87	0.01
comp572490	synaptosomal-associated protein, 25kDa [Source:HGNC Symbol;Acc:11132]											-1.53	0.01
comp638397	LIM homeobox 2 [Source:HGNC Symbol;Acc:6594]											0.73	0.01
comp654161	neuron navigator 2 [Source:HGNC Symbol;Acc:15997]											0.91	0.01
comp651026	OTU domain containing 7B; OTU domain-containing protein 7B [Source:UniProtKB/TrEMBL;Acc:Q5SZ59]											-1.55	0.01
comp595215	tetratricopeptide repeat domain 4 [Source:HGNC Symbol;Acc:12394]											-11.53	0.01
comp652285	phosphatidylinositol-4-phosphate 3-kinase, catalytic subunit type 2 alpha [Source:HGNC Symbol;Acc:8971]											-0.75	0.01
comp636594	PIF1 5'-to-3' DNA helicase homolog (S. cerevisiae) [Source:HGNC Symbol;Acc:26220]											-1.83	0.01
comp650298	ral guanine nucleotide dissociation stimulator-like 1 [Source:HGNC Symbol;Acc:30281]											1.01	0.01
comp642044	regulator of G-protein signaling 12 [Source:HGNC Symbol;Acc:9994]											-1.31	0.01
comp550241	ring finger protein 13 [Source:HGNC Symbol;Acc:10057]											0.67	0.01
comp648083	Kallmann syndrome 1 sequence [Source:HGNC Symbol;Acc:6211]											0.75	0.01
comp647329	Rac GTPase activating protein 1 [Source:HGNC Symbol;Acc:9804]											-0.8	0.01
comp651863	pannexin 2 [Source:HGNC Symbol;Acc:8600]											0.83	0.01
comp649026	minichromosome maintenance complex component 10 [Source:HGNC Symbol;Acc:18043]											-1.15	0.01
comp651304	protocadherin 8 [Source:HGNC Symbol;Acc:8660]											0.95	0.01
comp653301	midline 2 [Source:HGNC Symbol;Acc:7096]											0.7	0.01
comp630271	EPH receptor B3 [Source:HGNC Symbol;Acc:3394]											0.69	0.01
comp650679	calcium/calmodulin-dependent protein kinase IV [Source:HGNC Symbol;Acc:1464]											-1.33	0.01
comp613314	WD repeat domain 36 [Source:HGNC Symbol;Acc:30696]											-0.71	0.01
comp583201	BarH-like homeobox 1 [Source:HGNC Symbol;Acc:953]											1.38	0.01
comp646416	zinc finger protein 503 [Source:HGNC Symbol;Acc:23589]											0.83	0.01
comp610867	leucine rich repeat containing 3B [Source:HGNC Symbol;Acc:28105]											-2.2	0.01
comp647092	glutamate receptor, metabotropic 2 [Source:HGNC Symbol;Acc:4594]											-0.95	0.01
comp604643	HAUS augmin-like complex, subunit 8 [Source:HGNC Symbol;Acc:30532]											-1.01	0.01
comp651214	minichromosome maintenance complex component 5 [Source:HGNC Symbol;Acc:6948]											-0.8	0.01
comp641517	v-maf musculoaponeurotic fibrosarcoma oncogene homolog A (avian) [Source:HGNC Symbol;Acc:23145]											0.92	0.01
comp649244	galanin receptor 2 [Source:HGNC Symbol;Acc:4133]											0.88	0.01
comp633693	PR domain containing 8 [Source:HGNC Symbol;Acc:13993]											-1.2	0.01
comp654264	FAT tumor suppressor homolog 2 (Drosophila) [Source:HGNC Symbol;Acc:3596]											-1.27	0.01
comp649169	wingless-type MMTV integration site family, member 10B [Source:HGNC Symbol;Acc:12775]											-0.93	0.02
comp652826	patched 1 [Source:HGNC Symbol;Acc:9585]											-1.33	0.02
comp653840	neuronal pentraxin receptor [Source:HGNC Symbol;Acc:7954]											-1.18	0.02
comp649211	carbonic anhydrase X [Source:HGNC Symbol;Acc:1369]											0.54	0.02
comp651055	family with sequence similarity 5, member C [Source:HGNC Symbol;Acc:22393]											0.71	0.02
comp647634	zinc finger, DHHC-type containing 23 [Source:HGNC Symbol;Acc:28654]											-2.17	0.02
comp653985	membrane associated guanylate kinase, WW and PDZ domain containing 1 [Source:HGNC Symbol;Acc:946]											0.72	0.02
comp652358	cysteine-rich secretory protein LCCL domain containing 2 [Source:HGNC Symbol;Acc:25248]											1.13	0.02
comp645456	diacylglycerol kinase, zeta [Source:HGNC Symbol;Acc:2857]											-1.33	0.02
comp647070	retinoic acid receptor, beta [Source:HGNC Symbol;Acc:9865]											1.35	0.02
comp651281	poliovirus receptor-related 3 [Source:HGNC Symbol;Acc:17664]											-0.96	0.02
comp644377	leucine rich repeat neuronal 1 [Source:HGNC Symbol;Acc:20980]											-0.46	0.02
comp648645	leucine zipper, putative tumor suppressor 1 [Source:HGNC Symbol;Acc:13861]											0.75	0.02
comp650213	family with sequence similarity 196, member B [Source:HGNC Symbol;Acc:37271]											0.79	0.02
comp649713	mex-3 homolog C (C. elegans) [Source:HGNC Symbol;Acc:28040]											-0.65	0.02
comp649324	ankyrin repeat and sterile alpha motif domain containing 1A [Source:HGNC Symbol;Acc:20961]											0.64	0.02
comp552979	ecto-NOX disulfide-thiol exchanger 2 [Source:HGNC Symbol;Acc:2259]											1.32	0.02
comp648968	EPS8-like 2 [Source:HGNC Symbol;Acc:21296]											-0.99	0.02
comp644305	epithelial splicing regulatory protein 1 [Source:HGNC Symbol;Acc:25966]											1.35	0.02
comp641831	mannosyl (alpha-1,6-)-glycoprotein beta-1,6-N-acetyl-glucosaminyltransferase, isozyme B [Source:HGNC Symbol;Acc:24140]											0.98	0.02
comp653569	KH-type splicing regulatory protein [Source:HGNC Symbol;Acc:6316]											-0.64	0.02
comp637853	basic helix-loop-helix family, member e41 [Source:HGNC Symbol;Acc:16617]											0.44	0.02
comp578063	calcium-sensing receptor [Source:HGNC Symbol;Acc:1514]											1.95	0.02
comp648871	eukaryotic translation elongation factor 1 epsilon 1 [Source:HGNC Symbol;Acc:3212]											0.52	0.02
comp645376	OAF homolog (Drosophila) [Source:HGNC Symbol;Acc:28752]											-1.19	0.02
comp649755	myosin IC [Source:HGNC Symbol;Acc:7597]											-0.92	0.02
comp615933	DEP domain containing 1 [Source:HGNC Symbol;Acc:22949]											-1.55	0.02
comp639252	myeloid-associated differentiation marker-like 2 [Source:HGNC Symbol;Acc:34548]											-2.9	0.02
comp642373	protein tyrosine phosphatase, receptor-type, Z polypeptide 1 [Source:HGNC Symbol;Acc:9685]											-0.89	0.02
comp652769	synaptic vesicle glycoprotein 2C [Source:HGNC Symbol;Acc:30670]											-0.98	0.02
comp649951	asp (abnormal spindle) homolog, microcephaly associated (Drosophila) [Source:HGNC Symbol;Acc:19048]											-1.59	0.02
comp641777	annexin A13 [Source:HGNC Symbol;Acc:536]											-1.21	0.02
comp653590	BarH-like homeobox 2 [Source:HGNC Symbol;Acc:954]											0.85	0.02
comp647125	B-cell CLL/lymphoma 6 [Source:HGNC Symbol;Acc:1001]											0.94	0.02
comp650050	junctophilin 2 [Source:HGNC Symbol;Acc:14202]											-1.38	0.02
comp645340	solute carrier family 17 (sodium-dependent inorganic phosphate cotransporter), member 7 [Source:HGNC Symbol;Acc:16704]											0.88	0.02
comp654174	uveal autoantigen with coiled-coil domains and ankyrin repeats [Source:HGNC Symbol;Acc:15947]											0.62	0.02
comp654259	cadherin, EGF LAG seven-pass G-type receptor 2 [Source:HGNC Symbol;Acc:3231]											0.83	0.02
comp641171	FBJ murine osteosarcoma viral oncogene homolog [Source:HGNC Symbol;Acc:3796]											0.82	0.02
comp649914	bicaudal D homolog 2 (Drosophila) [Source:HGNC Symbol;Acc:17208]											-0.61	0.02
comp635491	transmembrane protein 74 [Source:HGNC Symbol;Acc:26409]											-1.38	0.02
comp642262	T-cell lymphoma invasion and metastasis 2 [Source:HGNC Symbol;Acc:11806]											-1.31	0.02
comp651394	eukaryotic translation initiation factor 3, subunit D [Source:HGNC Symbol;Acc:3278]											-0.5	0.02
comp539024	eukaryotic translation initiation factor 1A, X-linked [Source:HGNC Symbol;Acc:3250]											2.06	0.02
comp637178	tumor necrosis factor receptor superfamily, member 6b, decoy [Source:HGNC Symbol;Acc:11921]											0.97	0.02
comp635441	kinesin light chain 1 [Source:HGNC Symbol;Acc:6387]											0.49	0.02
comp648759	kinesin family member 11 [Source:HGNC Symbol;Acc:6388]											-1.52	0.02
comp609716	tubulin, beta class I [Source:HGNC Symbol;Acc:20778]											-0.76	0.02
comp649320	UDP glucuronosyltransferase 2 family, polypeptide A1, complex locus [Source:HGNC Symbol;Acc:12542]											1.36	0.02
comp644235	tripartite motif containing 11 [Source:HGNC Symbol;Acc:16281]											-1.28	0.02
comp638138	copine VIII [Source:HGNC Symbol;Acc:23498]											0.72	0.02
comp639947	fibrous sheath interacting protein 1 [Source:HGNC Symbol;Acc:21674]											0.97	0.02
comp649618	teashirt zinc finger homeobox 2 [Source:HGNC Symbol;Acc:13010]											-1.01	0.02
comp648089	regulator of G-protein signaling 6 [Source:HGNC Symbol;Acc:10002]											1.05	0.02
comp652385	ataxin 1 [Source:HGNC Symbol;Acc:10548]											0.54	0.02
comp652469	regulating synaptic membrane exocytosis 1 [Source:HGNC Symbol;Acc:17282]											-0.95	0.02
comp653320	chromobox homolog 2 [Source:HGNC Symbol;Acc:1552]											-0.76	0.02
comp651889	solute carrier family 12 (potassium/chloride transporters), member 9 [Source:HGNC Symbol;Acc:17435]											-0.73	0.02
comp629914	v-maf musculoaponeurotic fibrosarcoma oncogene homolog (avian) [Source:HGNC Symbol;Acc:6776]											0.93	0.02
comp644738	cyclin B1 [Source:HGNC Symbol;Acc:1579]											-1.32	0.02
comp653859	myoferlin [Source:HGNC Symbol;Acc:3656]											-0.79	0.02
comp629863	syntaxin 1B [Source:HGNC Symbol;Acc:18539]											0.69	0.02
comp566392	minichromosome maintenance complex component 6 [Source:HGNC Symbol;Acc:6949]											-1.19	0.02
comp653764	tweety homolog 3 (Drosophila) [Source:HGNC Symbol;Acc:22222]											0.54	0.02
comp652271	kinesin family member 18A [Source:HGNC Symbol;Acc:29441]											-1.45	0.02
comp652268	spectrin, beta, non-erythrocytic 1 [Source:HGNC Symbol;Acc:11275]											-1.69	0.02
comp629083	olfactory marker protein [Source:HGNC Symbol;Acc:8136]											-1.88	0.02
comp643655	hedgehog acyltransferase-like [Source:HGNC Symbol;Acc:13242]											0.65	0.02
comp639485	shisa homolog 2 (Xenopus laevis) [Source:HGNC Symbol;Acc:20366]											-1.53	0.02
comp650553	fibronectin 1 [Source:HGNC Symbol;Acc:3778]											-1.23	0.02
comp652941	pantothenate kinase 4 [Source:HGNC Symbol;Acc:19366]											-0.7	0.02
comp648771	glutamate receptor, ionotropic, N-methyl D-aspartate 2C [Source:HGNC Symbol;Acc:4587]											-1.41	0.02
comp605350	mitogen-activated protein kinase kinase 1 [Source:HGNC Symbol;Acc:6840]											-2.03	0.02
comp652679	delta-like 1 (Drosophila) [Source:HGNC Symbol;Acc:2908]											-0.98	0.02
comp646727	mesoderm development candidate 1 [Source:HGNC Symbol;Acc:13519]											-0.63	0.02
comp608287	insulin-like growth factor binding protein 1 [Source:HGNC Symbol;Acc:5469]											1.16	0.02
comp621757	cannabinoid receptor 1 (brain) [Source:HGNC Symbol;Acc:2159]											-0.86	0.02
comp653685	SLIT and NTRK-like family, member 1 [Source:HGNC Symbol;Acc:20297]											0.78	0.02
comp653365	otoferlin [Source:HGNC Symbol;Acc:8515]											0.88	0.02
comp649189	ISL LIM homeobox 2 [Source:HGNC Symbol;Acc:18524]											-2.77	0.02
comp646194	serine/threonine kinase 32C [Source:HGNC Symbol;Acc:21332]											0.69	0.02
comp650297	gonadotropin-releasing hormone receptor [Source:HGNC Symbol;Acc:4421]											0.84	0.02
comp640159	sema domain, immunoglobulin domain (Ig), transmembrane domain (TM) and short cytoplasmic domain, (semaphorin) 4G [Source:HGNC Symbol;Acc:10735]											0.85	0.02
comp643017	LUC7-like (S. cerevisiae) [Source:HGNC Symbol;Acc:6723]											0.43	0.02
comp637671	RAS protein activator like 2 [Source:HGNC Symbol;Acc:9874]											0.74	0.02
comp653533	ankyrin repeat and IBR domain containing 1 [Source:HGNC Symbol;Acc:22215]											-1.53	0.02
comp632097	vestigial like 3 (Drosophila) [Source:HGNC Symbol;Acc:24327]											1.2	0.02
comp645906	bestrophin 3 [Source:HGNC Symbol;Acc:17105]											1.51	0.02
comp648582	adrenoceptor alpha 2A [Source:HGNC Symbol;Acc:281]											0.78	0.02
comp642069	calcium binding protein 1 [Source:HGNC Symbol;Acc:1384]											0.6	0.02
comp646931	protein kinase D2 [Source:HGNC Symbol;Acc:17293]											-1.08	0.02
comp652659	gap junction protein, delta 2, 36kDa [Source:HGNC Symbol;Acc:19154]											0.64	0.02
comp645269	LIM homeobox 9 [Source:HGNC Symbol;Acc:14222]											-1.39	0.02
comp645240	G protein regulated inducer of neurite outgrowth 2 [Source:HGNC Symbol;Acc:23730]											-1.2	0.02
comp643454	opioid receptor, delta 1 [Source:HGNC Symbol;Acc:8153]											-0.95	0.02
comp644121	pleckstrin homology domain containing, family O member 1 [Source:HGNC Symbol;Acc:24310]											0.72	0.02
comp633299	otoferlin [Source:HGNC Symbol;Acc:8515]											1.34	0.02
comp648059	coiled-coil domain containing 64 [Source:HGNC Symbol;Acc:28095]											-1.12	0.02
comp653192	ubiquitin specific peptidase 24 [Source:HGNC Symbol;Acc:12623]											-1.04	0.02
comp628364	MTERF domain containing 3 [Source:HGNC Symbol;Acc:30779]											1.24	0.02
comp652783	NCK-associated protein 5-like [Source:HGNC Symbol;Acc:29321]											0.67	0.02
comp645838	argonaute RISC catalytic component 3 [Source:HGNC Symbol;Acc:18421]											-1.18	0.02
comp579256	SRY (sex determining region Y)-box 14 [Source:HGNC Symbol;Acc:11193]											1.35	0.02
comp636821	zinc finger protein 706 [Source:HGNC Symbol;Acc:24992]											-1.97	0.02
comp651254	short stature homeobox [Source:HGNC Symbol;Acc:10853]											0.98	0.02
comp649103	protocadherin 10 [Source:HGNC Symbol;Acc:13404]											0.54	0.02
comp633414	topoisomerase (DNA) II beta 180kDa [Source:HGNC Symbol;Acc:11990]											-1.5	0.02
comp653057	seizure related 6 homolog (mouse) [Source:HGNC Symbol;Acc:15955]											-0.57	0.03
comp635483	protein kinase N2 [Source:HGNC Symbol;Acc:9406]											-1.03	0.03
comp645630	kelch domain containing 8A [Source:HGNC Symbol;Acc:25573]											0.77	0.03
comp647990	calcium channel, voltage-dependent, beta 1 subunit [Source:HGNC Symbol;Acc:1401]											-1.15	0.03
comp651604	coiled-coil domain containing 88A [Source:HGNC Symbol;Acc:25523]											0.58	0.03
comp643869	neuronal pentraxin II [Source:HGNC Symbol;Acc:7953]											0.6	0.03
comp605390	phospholipase B domain containing 1 [Source:HGNC Symbol;Acc:26215]											-1.88	0.03
comp653968	Rho GTPase activating protein 32 [Source:HGNC Symbol;Acc:17399]											0.78	0.03
comp651939	cadherin 2, type 1, N-cadherin (neuronal) [Source:HGNC Symbol;Acc:1759]											-0.44	0.03
comp647134	tumor necrosis factor, alpha-induced protein 2 [Source:HGNC Symbol;Acc:11895]											-1.3	0.03
comp648319	synaptoporin [Source:HGNC Symbol;Acc:16507]											0.82	0.03
comp653405	prostaglandin F2 receptor inhibitor [Source:HGNC Symbol;Acc:9601]											-0.83	0.03
comp641282	zinc finger protein 367 [Source:HGNC Symbol;Acc:18320]											-1.18	0.03
comp653833	nuclear factor I/X (CCAAT-binding transcription factor) [Source:HGNC Symbol;Acc:7788]											-0.92	0.03
comp632987	thrombospondin-type laminin G domain and EAR repeats [Source:HGNC Symbol;Acc:1268]											-1.37	0.03
comp647087	glutamate receptor, ionotropic, delta 2 (Grid2) interacting protein [Source:HGNC Symbol;Acc:18464]											0.58	0.03
comp646829	tripartite motif containing 39 [Source:HGNC Symbol;Acc:10065]											-1.75	0.03
comp638050	aurora kinase B [Source:HGNC Symbol;Acc:11390]											-1.38	0.03
comp652579	leucine-rich repeat kinase 1 [Source:HGNC Symbol;Acc:18608]											0.94	0.03
comp650021	lamin B receptor [Source:HGNC Symbol;Acc:6518]											-0.67	0.03
comp610471	DNA-damage-inducible transcript 3 [Source:HGNC Symbol;Acc:2726]											0.64	0.03
comp651974	neuronal differentiation 2 [Source:HGNC Symbol;Acc:7763]											-0.92	0.03
comp617981	UDP-Gal:betaGlcNAc beta 1,4- galactosyltransferase, polypeptide 3 [Source:HGNC Symbol;Acc:926]											-0.91	0.03
comp640224	homeobox A2 [Source:HGNC Symbol;Acc:5103]											-1.82	0.03
comp635224	G protein-coupled receptor 45 [Source:HGNC Symbol;Acc:4503]											0.66	0.03
comp651884	KIAA1217 [Source:HGNC Symbol;Acc:25428]											0.85	0.03
comp618565	neuronal differentiation 6 [Source:HGNC Symbol;Acc:13804]											-1.44	0.03
comp651007	RERG/RAS-like [Source:HGNC Symbol;Acc:26213]											1.24	0.03
comp635254	solute carrier family 26, member 4 [Source:HGNC Symbol;Acc:8818]											0.92	0.03
comp640599	cell adhesion associated, oncogene regulated [Source:HGNC Symbol;Acc:17104]											-0.68	0.03
comp637642	family with sequence similarity 43, member A [Source:HGNC Symbol;Acc:26888]											0.66	0.03
comp632854	opsin 5 [Source:HGNC Symbol;Acc:19992]											0.83	0.03
comp644288	bromodomain adjacent to zinc finger domain, 2B [Source:HGNC Symbol;Acc:963]											-1.11	0.03
comp647688	atlastin GTPase 2 [Source:HGNC Symbol;Acc:24047]											-1.06	0.03
comp638028	leucine rich repeat containing 16B [Source:HGNC Symbol;Acc:20272]											0.94	0.03
comp618268	cyclin B3 [Source:HGNC Symbol;Acc:18709]											-1.5	0.03
comp634887	latrophilin 2 [Source:HGNC Symbol;Acc:18582]											0.45	0.03
comp631977	orthodenticle homeobox 2 [Source:HGNC Symbol;Acc:8522]											0.95	0.03
comp649012	chromodomain helicase DNA binding protein 7 [Source:HGNC Symbol;Acc:20626]											-1.04	0.03
comp650166	transmembrane protein 238 [Source:HGNC Symbol;Acc:40042]											-1.49	0.03
comp642746	nuclear factor I/A [Source:HGNC Symbol;Acc:7784]											-1.24	0.03
comp645712	adrenomedullin [Source:HGNC Symbol;Acc:259]											1.3	0.03
comp631453	kinesin family member C1 [Source:HGNC Symbol;Acc:6389]											-1.65	0.03
comp644481	arrestin domain containing 1 [Source:HGNC Symbol;Acc:28633]											-0.93	0.03
comp653867	phospholipase D family, member 5 [Source:HGNC Symbol;Acc:26879]											-1.03	0.03
comp642597	proteasome (prosome, macropain) 26S subunit, ATPase, 5 [Source:HGNC Symbol;Acc:9552]											0.44	0.03
comp643038	POC5 centriolar protein homolog (Chlamydomonas) [Source:HGNC Symbol;Acc:26658]											-0.93	0.03
comp627622	WD repeat and HMG-box DNA binding protein 1 [Source:HGNC Symbol;Acc:23170]											-1.11	0.03
comp645575	neurexin 3 [Source:HGNC Symbol;Acc:8010]											0.78	0.03
comp641318	LIM and SH3 protein 1 [Source:HGNC Symbol;Acc:6513]											-0.56	0.03
comp648634	NK2 homeobox 2 [Source:HGNC Symbol;Acc:7835]											-0.86	0.03
comp653652	plexin A2 [Source:HGNC Symbol;Acc:9100]											-1.06	0.03
comp652239	kinesin family member 26B [Source:HGNC Symbol;Acc:25484]											-1.15	0.03
comp653251	protein tyrosine kinase 2 [Source:HGNC Symbol;Acc:9611]											0.48	0.03
comp641339	v-ets erythroblastosis virus E26 oncogene homolog 1 (avian) [Source:HGNC Symbol;Acc:3488]											0.76	0.03
comp648617	endonuclease/exonuclease/phosphatase family domain containing 1 [Source:HGNC Symbol;Acc:22223]											0.89	0.03
comp648804	cyclin E2 [Source:HGNC Symbol;Acc:1590]											-1.17	0.03
comp650257	Rho guanine nucleotide exchange factor (GEF) 28 [Source:HGNC Symbol;Acc:30322]											-1.08	0.03
comp639879	DNA replication helicase 2 homolog (yeast) [Source:HGNC Symbol;Acc:2939]											-1.05	0.03
comp648894	sema domain, immunoglobulin domain (Ig), short basic domain, secreted, (semaphorin) 3F [Source:HGNC Symbol;Acc:10728]											0.61	0.03
comp624747	complexin 3 [Source:HGNC Symbol;Acc:27652]											1.64	0.03
comp648244	ZFP36 ring finger protein-like 1 [Source:HGNC Symbol;Acc:1107]											0.6	0.03
comp618590	vesicle-associated membrane protein 2 (synaptobrevin 2) [Source:HGNC Symbol;Acc:12643]											-0.85	0.03
comp642701	chondrolectin [Source:HGNC Symbol;Acc:17807]											-0.93	0.03
comp648591	zinc finger protein 658 [Source:HGNC Symbol;Acc:25226]											-0.69	0.03
comp642302	DEAH (Asp-Glu-Ala-His) box polypeptide 32 [Source:HGNC Symbol;Acc:16717]											-1.29	0.03
comp605395	follicle stimulating hormone, beta polypeptide [Source:HGNC Symbol;Acc:3964]											-1.25	0.03
comp650707	solute carrier family 22, member 23 [Source:HGNC Symbol;Acc:21106]											-0.93	0.03
comp646424	CREB regulated transcription coactivator 3 [Source:HGNC Symbol;Acc:26148]											-1.2	0.03
comp640912	transcription factor AP-2 alpha (activating enhancer binding protein 2 alpha) [Source:HGNC Symbol;Acc:11742]											1.11	0.03
comp648120	transmembrane protein 151B [Source:HGNC Symbol;Acc:21315]											-0.85	0.03
comp646082	T-cell leukemia homeobox 3 [Source:HGNC Symbol;Acc:13532]											-0.96	0.03
comp642828	one cut homeobox 2 [Source:HGNC Symbol;Acc:8139]											-1.45	0.03
comp651734	glutamate receptor, metabotropic 5 [Source:HGNC Symbol;Acc:4597]											0.61	0.03
comp645957	HHIP-like 1 [Source:HGNC Symbol;Acc:19710]											-1.19	0.03
comp651855	guanylate cyclase 2F, retinal [Source:HGNC Symbol;Acc:4691]											-0.91	0.03
comp648360	translocase of inner mitochondrial membrane 22 homolog (yeast) [Source:HGNC Symbol;Acc:17317]											-0.69	0.03
comp641467	SH3-domain GRB2-like 1 [Source:HGNC Symbol;Acc:10830]											0.51	0.03
comp634184	gastrulation brain homeobox 2 [Source:HGNC Symbol;Acc:4186]											-1.54	0.03
comp653176	prickle homolog 1 (Drosophila) [Source:HGNC Symbol;Acc:17019]											0.6	0.03
comp647715	sonic hedgehog [Source:HGNC Symbol;Acc:10848]											-1.23	0.03
comp653981	DENN/MADD domain containing 5B [Source:HGNC Symbol;Acc:28338]											0.48	0.03
comp644289	RASD family, member 2 [Source:HGNC Symbol;Acc:18229]											-1.32	0.03
comp625993	interferon, gamma-inducible protein 30 [Source:HGNC Symbol;Acc:5398]											0.72	0.03
comp647366	natriuretic peptide receptor A/guanylate cyclase A (atrionatriuretic peptide receptor A) [Source:HGNC Symbol;Acc:7943]											-1.06	0.03
comp640470	methyltransferase like 21C [Source:HGNC Symbol;Acc:33717]											-2.27	0.03
comp649177	cadherin 4, type 1, R-cadherin (retinal) [Source:HGNC Symbol;Acc:1763]											0.69	0.03
comp629379	family with sequence similarity 129, member B [Source:HGNC Symbol;Acc:25282]											-1.02	0.03
comp647259	ADAM metallopeptidase domain 19 [Source:HGNC Symbol;Acc:197]											-1.19	0.03
comp653175	bassoon presynaptic cytomatrix protein [Source:HGNC Symbol;Acc:1117]											-0.94	0.03
comp625959	apoptosis-inducing factor, mitochondrion-associated, 3 [Source:HGNC Symbol;Acc:26398]											0.82	0.03
comp645039	fibroblast growth factor 8 (androgen-induced) [Source:HGNC Symbol;Acc:3686]											-1.81	0.03
comp646602	fizzy/cell division cycle 20 related 1 (Drosophila) [Source:HGNC Symbol;Acc:24824]											-0.64	0.03
comp653244	bromodomain PHD finger transcription factor [Source:HGNC Symbol;Acc:3581]											-0.81	0.03
comp648090	engrailed homeobox 2 [Source:HGNC Symbol;Acc:3343]											-1.59	0.03
comp642228	Sp5 transcription factor [Source:HGNC Symbol;Acc:14529]											0.99	0.03
comp647093	L1 cell adhesion molecule [Source:HGNC Symbol;Acc:6470]											-0.81	0.04
comp639500	calcium channel, voltage-dependent, P/Q type, alpha 1A subunit [Source:HGNC Symbol;Acc:1388]											0.71	0.04
comp630556	transcription factor AP-2 delta (activating enhancer binding protein 2 delta) [Source:HGNC Symbol;Acc:15581]											1.4	0.04
comp646617	BEN domain containing 6 [Source:HGNC Symbol;Acc:20871]											-0.81	0.04
comp646062	neuron-derived neurotrophic factor [Source:HGNC Symbol;Acc:26256]											0.9	0.04
comp343610	heat shock 70kDa protein 8 [Source:HGNC Symbol;Acc:5241]											0.92	0.04
comp652500	shisa homolog 9 (Xenopus laevis) [Source:HGNC Symbol;Acc:37231]											0.5	0.04
comp643785	tetratricopeptide repeat, ankyrin repeat and coiled-coil containing 2 [Source:HGNC Symbol;Acc:30212]											-1.19	0.04
comp653117	kinesin family member 20B [Source:HGNC Symbol;Acc:7212]											-1.31	0.04
comp645793	chloride channel, voltage-sensitive 6 [Source:HGNC Symbol;Acc:2024]											-1.05	0.04
comp653051	nuclear factor of activated T-cells, cytoplasmic, calcineurin-dependent 3 [Source:HGNC Symbol;Acc:7777]											-1.18	0.04
comp645445	PDZ domain containing 4 [Source:HGNC Symbol;Acc:21167]											0.78	0.04
comp638598	solute carrier family 16, member 1 (monocarboxylic acid transporter 1) [Source:HGNC Symbol;Acc:10922]											-1.23	0.04
comp651932	chaperonin containing TCP1, subunit 8 (theta) [Source:HGNC Symbol;Acc:1623]											-0.45	0.04
comp651119	membrane-associated ring finger (C3HC4) 9 [Source:HGNC Symbol;Acc:25139]											-0.95	0.04
comp654028	notch 1 [Source:HGNC Symbol;Acc:7881]											-0.6	0.04
comp628443	minichromosome maintenance complex component 3 [Source:HGNC Symbol;Acc:6945]											-1.15	0.04
comp652375	kelch domain containing 7A [Source:HGNC Symbol;Acc:26791]											0.93	0.04
comp651196	potassium channel tetramerisation domain containing 5 [Source:HGNC Symbol;Acc:21423]											-0.69	0.04
comp646905	dopamine receptor D3 [Source:HGNC Symbol;Acc:3024]											1	0.04
comp616556	NADPH oxidase 4 [Source:HGNC Symbol;Acc:7891]											1.04	0.04
comp653338	Meis homeobox 2 [Source:HGNC Symbol;Acc:7001]											0.55	0.04
comp626951	embigin [Source:HGNC Symbol;Acc:30465]											0.79	0.04
comp651834	phosphodiesterase 4D, cAMP-specific [Source:HGNC Symbol;Acc:8783]											0.48	0.04
comp639318	ryanodine receptor 1 (skeletal) [Source:HGNC Symbol;Acc:10483]											-1.06	0.04
comp650485	empty spiracles homeobox 2 [Source:HGNC Symbol;Acc:3341]											0.98	0.04
comp641170	secreted frizzled-related protein 5 [Source:HGNC Symbol;Acc:10779]											0.52	0.04
comp647344	FERM and PDZ domain containing 4 [Source:HGNC Symbol;Acc:29007]											-1.33	0.04
comp639052	PR domain containing 9 [Source:HGNC Symbol;Acc:13994]											-1.55	0.04
comp652936	proprotein convertase subtilisin/kexin type 5 [Source:HGNC Symbol;Acc:8747]											0.53	0.04
comp650100	p21 protein (Cdc42/Rac)-activated kinase 2 [Source:HGNC Symbol;Acc:8591]											-0.54	0.04
comp643061	oxysterol binding protein-like 1A [Source:HGNC Symbol;Acc:16398]											0.6	0.04
comp646101	solute carrier family 39 (zinc transporter), member 10 [Source:HGNC Symbol;Acc:20861]											0.62	0.04
comp632783	major facilitator superfamily domain containing 5 [Source:HGNC Symbol;Acc:28156]											0.54	0.04
comp642970	early B-cell factor 3 [Source:HGNC Symbol;Acc:19087]											0.89	0.04
comp632642	SET domain containing (lysine methyltransferase) 8 [Source:HGNC Symbol;Acc:29489]											-1.49	0.04
comp645761	SET domain containing 1A [Source:HGNC Symbol;Acc:29010]											-0.44	0.04
comp644067	TAF6 RNA polymerase II, TATA box binding protein (TBP)-associated factor, 80kDa [Source:HGNC Symbol;Acc:11540]											-0.54	0.04
comp628253	calcium binding protein 7 [Source:HGNC Symbol;Acc:20834]											0.8	0.04
comp642788	zinc finger protein 480 [Source:HGNC Symbol;Acc:23305]											0.82	0.04
comp640846	regulator of telomere elongation helicase 1 [Source:HGNC Symbol;Acc:15888]											-0.76	0.04
comp653415	potassium voltage-gated channel, subfamily H (eag-related), member 1 [Source:HGNC Symbol;Acc:6250]											-0.67	0.04
comp641166	ATPase, Ca++ transporting, cardiac muscle, fast twitch 1 [Source:HGNC Symbol;Acc:811]											-1.53	0.04
comp637872	potassium intermediate/small conductance calcium-activated channel, subfamily N, member 3 [Source:HGNC Symbol;Acc:6292]											-2.85	0.04
comp643797	somatostatin receptor 1 [Source:HGNC Symbol;Acc:11330]											-1.11	0.04
comp649107	2',3'-cyclic nucleotide 3' phosphodiesterase [Source:HGNC Symbol;Acc:2158]											-0.76	0.04
comp632871	PDZ and LIM domain 4 [Source:HGNC Symbol;Acc:16501]											-0.62	0.04
comp648037	tenascin XB [Source:HGNC Symbol;Acc:11976]											-1.1	0.04
comp648215	Uncharacterized protein LOC113230 [Source:UniProtKB/Swiss-Prot;Acc:Q96FF7]											-1.11	0.04
comp650800	solute carrier family 13 (sodium/sulfate symporters), member 4 [Source:HGNC Symbol;Acc:15827]											-0.89	0.04
comp649088	urocortin 3 [Source:HGNC Symbol;Acc:17781]											-1.23	0.04
comp647557	GATA binding protein 6 [Source:HGNC Symbol;Acc:4174]											1.07	0.04
comp638101	nescient helix loop helix 2 [Source:HGNC Symbol;Acc:7818]											-1.16	0.04
comp643239	dynein, light chain, Tctex-type 1 [Source:HGNC Symbol;Acc:11697]											0.51	0.04
comp649830	early growth response 3 [Source:HGNC Symbol;Acc:3240]											0.78	0.04
comp652405	interleukin-1 receptor-associated kinase 4 [Source:HGNC Symbol;Acc:17967]											0.54	0.04
comp371140	baculoviral IAP repeat containing 5 [Source:HGNC Symbol;Acc:593]											-1.79	0.04
comp643505	homeobox A5 [Source:HGNC Symbol;Acc:5106]											-3.5	0.04
comp641240	TBC1 domain family, member 10C [Source:HGNC Symbol;Acc:24702]											-1.67	0.04
comp641052	heparan sulfate (glucosamine) 3-O-sulfotransferase 3B1 [Source:HGNC Symbol;Acc:5198]											1.16	0.04
comp633600	SCAN domain containing 3 [Source:HGNC Symbol;Acc:13851]											0.96	0.04
comp645387	BAI1-associated protein 2-like 1 [Source:HGNC Symbol;Acc:21649]											0.56	0.04
comp644611	abhydrolase domain containing 17B [Source:HGNC Symbol;Acc:24278]											-0.56	0.04
comp640577	centromere protein N [Source:HGNC Symbol;Acc:30873]											-1.44	0.04
comp644095	chromatin assembly factor 1, subunit B (p60) [Source:HGNC Symbol;Acc:1911]											-1.25	0.04
comp644923	chromosome 1 open reading frame 106 [Source:HGNC Symbol;Acc:25599]											-0.93	0.04
comp635004	acylglycerol kinase [Source:HGNC Symbol;Acc:21869]											0.66	0.04
comp621169	protein kinase C, delta [Source:HGNC Symbol;Acc:9399]											1.41	0.04
comp649898	CUB and Sushi multiple domains 3 [Source:HGNC Symbol;Acc:19291]											0.74	0.04
comp643469	one cut homeobox 3 [Source:HGNC Symbol;Acc:13399]											-1.39	0.04
comp642872	plexin A2 [Source:HGNC Symbol;Acc:9100]											-0.6	0.04
comp524371	pyrroline-5-carboxylate reductase 1 [Source:HGNC Symbol;Acc:9721]											-1.33	0.05
comp642449	NLR family, CARD domain containing 3 [Source:HGNC Symbol;Acc:29889]											-1.16	0.05
comp650373	nodal growth differentiation factor [Source:HGNC Symbol;Acc:7865]											-2.25	0.05
comp650310	natriuretic peptide receptor C/guanylate cyclase C (atrionatriuretic peptide receptor C) [Source:HGNC Symbol;Acc:7945]											-1.19	0.05
comp636926	cadherin 20, type 2 [Source:HGNC Symbol;Acc:1760]											0.9	0.05
comp634954	mucosa associated lymphoid tissue lymphoma translocation gene 1 [Source:HGNC Symbol;Acc:6819]											1.3	0.05
comp646692	CDC42 effector protein (Rho GTPase binding) 3 [Source:HGNC Symbol;Acc:16943]											0.72	0.05
comp639825	discs, large (Drosophila) homolog-associated protein 5 [Source:HGNC Symbol;Acc:16864]											-1.29	0.05
comp582442	FYN binding protein [Source:HGNC Symbol;Acc:4036]											1.33	0.05
comp652833	HECT and RLD domain containing E3 ubiquitin protein ligase family member 1 [Source:HGNC Symbol;Acc:4867]											-0.65	0.05
comp640322	thyrotropin-releasing hormone receptor [Source:HGNC Symbol;Acc:12299]											0.61	0.05
comp651482	homeobox B5 [Source:HGNC Symbol;Acc:5116]											-3.52	0.05
comp641221	nuclear receptor subfamily 4, group A, member 3 [Source:HGNC Symbol;Acc:7982]											-2.28	0.05
comp627545	transient receptor potential cation channel, subfamily C, member 7 [Source:HGNC Symbol;Acc:20754]											1.2	0.05
comp604956	Fanconi anemia, complementation group D2 [Source:HGNC Symbol;Acc:3585]											-1.26	0.05
comp627584	PAK1 interacting protein 1 [Source:HGNC Symbol;Acc:20882]											-0.74	0.05
comp632281	SWI/SNF related, matrix associated, actin dependent regulator of chromatin, subfamily a, member 2 [Source:HGNC Symbol;Acc:11098]											0.44	0.05
comp652970	chromosome 7 open reading frame 31 [Source:HGNC Symbol;Acc:21722]											1.2	0.05
comp646344	neurexin 2 [Source:HGNC Symbol;Acc:8009]											0.69	0.05
comp645534	crumbs homolog 1 (Drosophila) [Source:HGNC Symbol;Acc:2343]											-1.36	0.05
comp648390	E2F transcription factor 3 [Source:HGNC Symbol;Acc:3115]											-1.09	0.05
comp637917	microtubule associated monooxygenase, calponin and LIM domain containing 3 [Source:HGNC Symbol;Acc:24694]											0.62	0.05
comp632526	dipeptidyl-peptidase 10 (non-functional) [Source:HGNC Symbol;Acc:20823]											1.4	0.05
comp647728	myomesin 2 [Source:HGNC Symbol;Acc:7614]											-1.1	0.05
comp609524	Lix1 homolog (chicken) [Source:HGNC Symbol;Acc:18581]											-1.49	0.05
comp653630	regulating synaptic membrane exocytosis 1 [Source:HGNC Symbol;Acc:17282]											-0.86	0.05
comp645405	radixin [Source:HGNC Symbol;Acc:9944]											-0.66	0.05
comp639725	nerve growth factor receptor [Source:HGNC Symbol;Acc:7809]											1.03	0.05
comp645265	Rho GTPase activating protein 39 [Source:HGNC Symbol;Acc:29351]											-0.78	0.05
comp636717	cyclin-dependent kinase 2 [Source:HGNC Symbol;Acc:1771]											-0.89	0.05
comp653577	SKI-like oncogene [Source:HGNC Symbol;Acc:10897]											0.55	0.05
comp625793	ermin, ERM-like protein [Source:HGNC Symbol;Acc:29208]											0.99	0.05
comp649581	purinergic receptor P2Y, G-protein coupled, 1 [Source:HGNC Symbol;Acc:8539]											-0.79	0.05
comp642947	Rab9 effector protein with kelch motifs [Source:HGNC Symbol;Acc:16896]											-0.78	0.05
comp641856	leucine rich repeat containing 4 [Source:HGNC Symbol;Acc:15586]											0.6	0.05
comp650586	potassium voltage-gated channel, Shaw-related subfamily, member 1 [Source:HGNC Symbol;Acc:6233]											0.8	0.05
comp641307	Kruppel-like factor 7 (ubiquitous) [Source:HGNC Symbol;Acc:6350]											-0.93	0.05
comp646958	EGF-like repeats and discoidin I-like domains 3 [Source:HGNC Symbol;Acc:3173]											0.67	0.05
comp643103	5'-nucleotidase, ecto (CD73) [Source:HGNC Symbol;Acc:8021]											1.34	0.05
comp645275	Fas apoptotic inhibitory molecule 2 [Source:HGNC Symbol;Acc:17067]											1.32	0.05
comp632818	testis expressed 2 [Source:HGNC Symbol;Acc:30884]											0.88	0.05
comp652055	Rho GTPase activating protein 10 [Source:HGNC Symbol;Acc:26099]											-0.84	0.05
comp616707	engrailed homeobox 1 [Source:HGNC Symbol;Acc:3342]											-1.67	0.05
comp653920	pregnancy-associated plasma protein A, pappalysin 1 [Source:HGNC Symbol;Acc:8602]											-1.04	0.05
comp651024	sortilin-related VPS10 domain containing receptor 1 [Source:HGNC Symbol;Acc:16697]											0.85	0.05
comp629880	HEPACAM family member 2 [Source:HGNC Symbol;Acc:27364]											-1.91	0.05
comp647816	component of oligomeric golgi complex 4 [Source:HGNC Symbol;Acc:18620]											0.47	0.05
comp646703	USP6 N-terminal like [Source:HGNC Symbol;Acc:16858]											-1.23	0.05
comp643762	noggin [Source:HGNC Symbol;Acc:7866]											-0.99	0.05
comp650114	opsin 4 [Source:HGNC Symbol;Acc:14449]											0.96	0.05
comp631179	secretagogin, EF-hand calcium binding protein [Source:HGNC Symbol;Acc:16941]											-1.39	0.05
comp635389	YEATS domain containing 2 [Source:HGNC Symbol;Acc:25489]											-0.7	0.05
comp620351	gastrulation brain homeobox 1 [Source:HGNC Symbol;Acc:4185]											-1.44	0.05
comp634915	MKL/myocardin-like 2 [Source:HGNC Symbol;Acc:29819]											-1.02	0.05
comp642553	teneurin transmembrane protein 3 [Source:HGNC Symbol;Acc:29944]											0.82	0.05
comp635946	KIT ligand [Source:HGNC Symbol;Acc:6343]											-0.8	0.05
comp652958	SLIT and NTRK-like family, member 3 [Source:HGNC Symbol;Acc:23501]											0.43	0.05
comp642596	T-cell leukemia homeobox 3 [Source:HGNC Symbol;Acc:13532]											-1.98	0.05
comp635589	thrombospondin, type I, domain containing 7A [Source:HGNC Symbol;Acc:22207]											0.67	0.05
comp648434	cytoglobin [Source:HGNC Symbol;Acc:16505]											-1.31	0.05
comp650460	chromosome 3 open reading frame 58 [Source:HGNC Symbol;Acc:28490]											-0.9	0.05
comp645037	brain-derived neurotrophic factor [Source:HGNC Symbol;Acc:1033]											0.67	0.05
comp645980	zinc finger and BTB domain containing 20 [Source:HGNC Symbol;Acc:13503]											-0.94	0.05
comp641950	formin homology 2 domain containing 3 [Source:HGNC Symbol;Acc:26178]											-1.03	0.05
comp653802	deleted in colorectal carcinoma [Source:HGNC Symbol;Acc:2701]											-1.03	0.05
comp651320	helicase (DNA) B [Source:HGNC Symbol;Acc:17196]											-1.03	0.05
comp649706	roundabout, axon guidance receptor, homolog 2 (Drosophila) [Source:HGNC Symbol;Acc:10250]											0.68	0.05
comp625214	sulfotransferase family, cytosolic, 2B, member 1 [Source:HGNC Symbol;Acc:11459]											1.55	0.05
comp645665	TBK1 binding protein 1 [Source:HGNC Symbol;Acc:30140]											0.56	0.05
comp613017	peroxisomal trans-2-enoyl-CoA reductase [Source:HGNC Symbol;Acc:18281]											-0.97	0.05
comp625357	phosphodiesterase 4B, cAMP-specific [Source:HGNC Symbol;Acc:8781]											-1.48	0.05
comp641476	cyclin A2 [Source:HGNC Symbol;Acc:1578]											-0.62	0.05
comp618798	TROVE domain family, member 2 [Source:HGNC Symbol;Acc:11313]											-0.94	0.05
comp638472	engulfment and cell motility 1 [Source:HGNC Symbol;Acc:16286]											0.46	0.05
comp646117	KIAA1217 [Source:HGNC Symbol;Acc:25428]											0.74	0.05
comp631493	collectin sub-family member 10 (C-type lectin) [Source:HGNC Symbol;Acc:2220]											1.27	0.05
comp648671	ArfGAP with coiled-coil, ankyrin repeat and PH domains 3 [Source:HGNC Symbol;Acc:16754]											0.57	0.05
comp644660	utrophin [Source:HGNC Symbol;Acc:12635]											0.49	0.05
comp528232	F-box protein 41 [Source:HGNC Symbol;Acc:29409]											0.76	0.05
comp636716	synapse differentiation inducing 1 [Source:HGNC Symbol;Acc:15885]											0.73	0.05
comp651161	myosin VIIA [Source:HGNC Symbol;Acc:7606]											0.88	0.05
comp652760	spondin 1, extracellular matrix protein [Source:HGNC Symbol;Acc:11252]											-0.48	0.05
comp636725	olfactory marker protein [Source:HGNC Symbol;Acc:8136]											-1.34	0.05
comp654141	importin 9 [Source:HGNC Symbol;Acc:19425]											-0.73	0.05
comp644218	SAC1 suppressor of actin mutations 1-like (yeast) [Source:HGNC Symbol;Acc:17059]											0.83	0.05
comp647668	potassium voltage-gated channel, subfamily H (eag-related), member 2 [Source:HGNC Symbol;Acc:6251]											-1.28	0.05
comp642833	EPH receptor A3 [Source:HGNC Symbol;Acc:3387]											0.67	0.05
comp652912	glycosylphosphatidylinositol anchor attachment 1 [Source:HGNC Symbol;Acc:4446]											-0.67	0.05
comp652054	dispatched homolog 2 (Drosophila) [Source:HGNC Symbol;Acc:19712]											-0.8	0.05
comp646579	gypsy retrotransposon integrase 1 [Source:HGNC Symbol;Acc:25959]											-1.98	0.05
comp646586	ring finger protein 20, E3 ubiquitin protein ligase [Source:HGNC Symbol;Acc:10062]											-0.72	0.05
comp632578	PDZ and LIM domain 2 (mystique) [Source:HGNC Symbol;Acc:13992]											0.53	0.05
comp647411	dachsous 1 (Drosophila) [Source:HGNC Symbol;Acc:13681]											-1.25	0.05
comp647884	CaM kinase-like vesicle-associated [Source:HGNC Symbol;Acc:28788]											-1.23	0.05
comp641289	adenomatosis polyposis coli down-regulated 1 [Source:HGNC Symbol;Acc:15718]											0.73	0.05
comp644663	GS homeobox 1 [Source:HGNC Symbol;Acc:20374]											-2.07	0.05
comp651760	vacuolar protein sorting 54 homolog (S. cerevisiae) [Source:HGNC Symbol;Acc:18652]											0.55	0.05
comp651563	G protein-coupled receptor 133 [Source:HGNC Symbol;Acc:19893]											0.89	0.05
comp632080	phosphatidylinositol transfer protein, cytoplasmic 1 [Source:HGNC Symbol;Acc:21045]											-1.12	0.05
comp652097	solute carrier family 18 (vesicular monoamine), member 2 [Source:HGNC Symbol;Acc:10935]											-1.71	0.05
comp613416	Uncharacterized protein FLJ43738 [Source:UniProtKB/Swiss-Prot;Acc:Q6ZUG5]											0.91	0.05
comp648378	non-SMC condensin II complex, subunit D3 [Source:HGNC Symbol;Acc:28952]											-0.54	0.05
comp648839	zinc finger protein 804A [Source:HGNC Symbol;Acc:21711]											-1.1	0.06
comp642412	sterol regulatory element binding transcription factor 1 [Source:HGNC Symbol;Acc:11289]											-0.58	0.06
comp653395	ankyrin repeat domain 34A [Source:HGNC Symbol;Acc:27639]											0.74	0.06
comp648866	lipopolysaccharide-induced TNF factor [Source:HGNC Symbol;Acc:16841]											-2.21	0.06
comp632687	EFR3 homolog A (S. cerevisiae) [Source:HGNC Symbol;Acc:28970]											0.44	0.06
comp642165	tectorin alpha [Source:HGNC Symbol;Acc:11720]											-1.58	0.06
comp639279	zinc finger protein 385D [Source:HGNC Symbol;Acc:26191]											-1.04	0.06
comp624614	kelch-like family member 40 [Source:HGNC Symbol;Acc:30372]											1.41	0.06
comp652945	signal-induced proliferation-associated 1 like 1 [Source:HGNC Symbol;Acc:20284]											0.63	0.06
comp642677	purinergic receptor P2X, ligand-gated ion channel, 4 [Source:HGNC Symbol;Acc:8535]											0.35	0.06
comp626962	uromodulin-like 1 [Source:HGNC Symbol;Acc:12560]													-6.53	0
comp644693	zona pellucida-like domain containing 1 [Source:HGNC Symbol;Acc:27022]													-4.63	0
comp624601	ATPase, Na+/K+ transporting, alpha 1 polypeptide [Source:HGNC Symbol;Acc:799]													-7.08	0
comp573480	matrilin 4 [Source:HGNC Symbol;Acc:6910]					7.38	0.03							-6.57	0
comp228550	fibulin 7 [Source:HGNC Symbol;Acc:26740]													-4.57	0
comp652086	spermatogenesis associated 5 [Source:HGNC Symbol;Acc:18119]													-2.52	0
comp648211	collagen, type II, alpha 1 [Source:HGNC Symbol;Acc:2200]													-3.85	0
comp651350	collagen, type IX, alpha 3 [Source:HGNC Symbol;Acc:2219]					3.46	0.03							-2.81	0
comp639715	complement factor H-related 1 [Source:HGNC Symbol;Acc:4888]													-4.28	0
comp573217	ATPase, Na+/K+ transporting, alpha 1 polypeptide [Source:HGNC Symbol;Acc:799]													-4.45	0
comp650252	collagen, type IX, alpha 1 [Source:HGNC Symbol;Acc:2217]													-2.28	0
comp650013	leucine rich repeat containing 8 family, member C [Source:HGNC Symbol;Acc:25075]													-4.09	0
comp651453	alpha-2-macroglobulin [Source:HGNC Symbol;Acc:7]													-2.36	0
comp646810	T-box 1 [Source:HGNC Symbol;Acc:11592]													-3.94	0
comp520011	thyroid hormone responsive [Source:HGNC Symbol;Acc:11800]													-5.29	0
comp630446	periostin, osteoblast specific factor [Source:HGNC Symbol;Acc:16953]													-1.94	0
comp448642	serpin peptidase inhibitor, clade A (alpha-1 antiproteinase, antitrypsin), member 1 [Source:HGNC Symbol;Acc:8941]													-3.63	0
comp572693	matrilin 1, cartilage matrix protein [Source:HGNC Symbol;Acc:6907]													-2.34	0
comp638175	gap junction protein, beta 2, 26kDa [Source:HGNC Symbol;Acc:4284]													-3.31	0
comp528603	albumin [Source:HGNC Symbol;Acc:399]													-3.66	0
comp606092	upper zone of growth plate and cartilage matrix associated [Source:HGNC Symbol;Acc:25205]													-3.07	0
comp622437	ferritin, heavy polypeptide 1 [Source:HGNC Symbol;Acc:3976]													1.68	0.01
comp640819	collagen, type X, alpha 1 [Source:HGNC Symbol;Acc:2185]													-3.02	0.01
comp587111	S100 calcium binding protein A4 [Source:HGNC Symbol;Acc:10494]													-1.44	0.01
comp630297	BRICHOS domain containing 5 [Source:HGNC Symbol;Acc:28309]					4.08	0.01							-2.22	0.01
comp638824	adenomatosis polyposis coli down-regulated 1 [Source:HGNC Symbol;Acc:15718]													-1.89	0.01
comp640107	keratin 18 [Source:HGNC Symbol;Acc:6430]													-2.85	0.01
comp632008	apolipoprotein A-I [Source:HGNC Symbol;Acc:600]													-3.17	0.01
comp646763	coagulation factor C homolog, cochlin (Limulus polyphemus) [Source:HGNC Symbol;Acc:2180]					3.01	0.02							-1.88	0.01
comp622920	claudin 4 [Source:HGNC Symbol;Acc:2046]					5.1	0.02							-2.72	0.02
comp650096	complement factor H [Source:HGNC Symbol;Acc:4883]													-3.62	0.02
comp595215	tetratricopeptide repeat domain 4 [Source:HGNC Symbol;Acc:12394]											-11.53	0.01	11.24	0.02
comp650938	collagen, type XVIII, alpha 1 [Source:HGNC Symbol;Acc:2195]													-1.48	0.02
comp650300	thyroid peroxidase [Source:HGNC Symbol;Acc:12015]													-1.84	0.03
comp600626	alpha-2-HS-glycoprotein [Source:HGNC Symbol;Acc:349]													-3.52	0.03
comp627256	anterior gradient 2 homolog (Xenopus laevis) [Source:HGNC Symbol;Acc:328]													-2.89	0.03
comp638649	matrix-remodelling associated 5 [Source:HGNC Symbol;Acc:7539]													-2.17	0.03
comp644924	Zic family member 3 [Source:HGNC Symbol;Acc:12874]													1.49	0.03
comp550068	sterile alpha motif domain containing 9 [Source:HGNC Symbol;Acc:1348]													5.59	0.04
comp442794	complement component 3 [Source:HGNC Symbol;Acc:1318]													-2.76	0.05
comp559515	hemopexin [Source:HGNC Symbol;Acc:5171]													-1.92	0.05
