# Supplementary material for: Evidence of sex-bias in gene expression in the brain transcriptome of two populations of rainbow trout (Oncorhynchus mykiss) with divergent life histories
Source: PLoS One. 2018 Feb 15;13(2):e0193009. doi: 10.1371/journal.pone.0193009 (PMC5814004; doi:10.1371/journal.pone.0193009)
Supplement: S3 Table — (XLSX) [file pone.0193009.s003.xlsx]

## Sheet: Sheet1
Supplementary File 3: All biofunctions that were altered between males and females in at least one contrast. The P value, Z score, and molecules associated with each enriched biofunction are shown. Negative Z scores indicate the pathway was enriched in females, positive Z scores indicate the gene was enriched in males. TP 1 =4 month old samples, TP2 = eight month old samples, TP3 = 12 month old s…
	A x A tp_1			R x R tp_1			A x A tp_2			R x R tp_2			A x A tp_3			A x A tp_3			R x R tp_4			A x A tp_5			R x R tp_5
biofunction	p value	Z score	molecules	p value	Z score	molecules	p value	Z score	molecules	p value	Z score	molecules	p value	Z score	molecules	p value	Z score	molecules	p value	Z score	molecules	p value	Z score	molecules	p value	Z score	molecules
disorder of artery																						8.4e-07	-2.096	ADAM19,ADIPOQ,ADM,AHR,APOA4,CACNB1,CACNB3,CACNG1,CASR,CD36,CETP,CNGB3,CNR1,COL2A1,CRP,F10,F13A1,F7,FMN2,FN1,FOS,GABRA6,GABRD,GATA3,GATA4,GATA6,GBX2,GRIN2A,GRIN2B,GRIN2C,GRIN3A,GRIN3B,HSPG2,JAG1,KLF4,LDLR,LRP5,MKI67,MTNR1A,NPR1,NPR3,NTF3,PAPPA,PDE4D,PLEKHB1,PLXNA2,PRR16,PTGER2,RARA,RARB,RNF220,SELL,SGCG,SLC6A4,SOAT2,SOCS1,ST14,TFAP2A,TFAP2B,TGFB2,TNNT2,TUBD1,ZFPM2
size of body																0.000583	-4.14	ADAMTS1,AHR,AKT1,ANGPTL3,ANXA2,APBA1,APBB1,ARID3A,ARID4A,ARID5B,ARRB2,CACNA1D,CACNG2,CANX,CHN1,CHRM3,CNGB1,CNPY3,CNR1,COL4A3,COLQ,DDR2,DYRK1A,E2F7,EBF2,EIF2AK3,FAM20C,FOXA2,GABBR2,GGT1,GLI2,GNAI2,GNAO1,GNAQ,HELLS,HTR4,IGF2R,ITGA11,ITPR3,KISS1R,KRT8,LAMA3,LRP8,LRRC7,MAML1,MC3R,MKKS,NCOA2,NCOA3,NES,NLGN3,NLRC3,NPR2,NPY2R,PAPPA2,PCLO,PHOX2A,PIK3R1,PKDCC,PLA2G4A,PLEC,PPP3CA,PRKG2,PTCH1,SGCB,SGPL1,SLC…				3.63e-12	-3.171	ACTC1,ADIPOQ,AHNAK,AHR,ALDH1A2,ANO1,BCL6,BGN,BMP4,BRCA1,C3,CACNG2,CASR,CC2D1A,CCND1,CD36,CDK2,CDKN1C,CENPB,CHD7,CKS1B,CNR1,COL2A1,COLQ,CREB1,DDR2,DLG1,DLK1,DRD3,DUSP1,E2F3,E2F7,E2F8,EN1,ETV1,ETV5,FANCD2,FGF8,FGFRL1,FOS,FOXA2,FOXB1,G6PD,GRIA1,GRIA2,GRIA3,GRIK2,GSX1,HELLS,HMGA2,HOXB4,HOXC8,HSPG2,IGF2R,INSR,ITGA11,KCNA2,MKL1,MYBL1,MYOD1,NES,NEUROD1,NFIA,NFIX,NGFR,NLRC3,NODAL,NPR3,NTF3,NTRK1,PAPPA,PD…
organismal death	0.000151	3.673	ABCC4,ABHD5,ADIPOQ,ADRB1,ATP2A1,B2M,CERK,CREM,CRP,CRYAB,CYP1A1,DDB2,DMBT1,EPOR,F13A1,FAT4,FGFRL1,GATA2,GFI1B,GPR116,HBZ,HIF1A,HMBS,HSP90AB1,IKBKB,IKZF1,ITGA2B,ITGB3,KIDINS220,KLF2,KLF4,MAP3K14,MED1,NFE2,NFIC,PFKM,PYCARD,RCE1,RPTOR,RXRA,SETD8,SLC20A1,SLC25A37,SMAD9,SOX6,TAL1,TBX6,TRIM55,TSHR,TTN,TTYH1,TXNIP,VAV1,VCAM1,VIM				0.000907	-3.359	ABHD5,ADIPOQ,ATP2A1,C3,CDH1,CERK,CRYAB,CXADR,EDN3,EPB41L3,F13A1,GATA2,GFI1B,HIF1A,HOXB3,HSP90AB1,ITGA2B,MAP3K14,MARCO,MYH6,MYH7,PDS5B,PFKM,REN,SLC11A2,SMAD9,TBX5,TBX6,TERF1,TGFB1,TRIO,TTN							3.63e-12	6.782	ABCA12,ABCC4,ADAM10,ADAMTS1,ADARB1,ADORA1,ADRA1A,ADRA1B,ADRA2C,AES,AFMID,AHR,AKAP12,AKIRIN2,AKT1,AMOT,ANGPTL3,ANKRD17,AP2M1,APAF1,APBA1,APBB1,APOD,ARID3A,ARID3B,ARID4A,ARID5B,ARRB2,ATP1A2,ATP1A3,ATP1B1,ATP2A1,ATXN3,AXIN1,B3GNT5,B4GALNT1,B9D1,BAG6,BCR,BMPR2,CADPS,CALCRL,CANX,CAPN2,CAPRIN1,CBL,CBX4,CCNE2,CD274,CDK5R1,CELSR1,CHD8,CHRNB2,CNGB1,CNPY3,CNR1,COL4A3,COLQ,CPT1B,CRP,CSNK1D,CSRNP2,CSRNP3,CYR…				2.78e-24	7.11	ACTC1,ADAM19,ADIPOQ,ADM,AHR,ALDH1A2,ALX4,ANGPT1,ANK3,ANO1,AQP4,ATF6,ATP2A1,AURKA,AURKB,AXIN1,BCL11B,BCL6,BCR,BGN,BIRC5,BMP4,BRCA1,BUB1,BUB1B,C3,CACNB1,CADPS,CARD10,CASR,CC2D1A,CCND1,CCNE1,CCNE2,CCNF,CD28,CD36,CDC20,CDH1,CDK1,CDK2,CDKN1C,CELSR1,CFB,CHRNA1,CKS1B,CNGA2,CNR1,COL2A1,COL4A1,COLQ,CPLX3,CRABP1,CREB1,CRP,CYP1A1,CYR61,DCC,DCHS1,DCTN1,DLG1,DLK1,DLL1,DMBT1,DMBX1,DRD3,DUSP1,E2F3,E2F7,E2F8,ECT…	2.63e-06	2.636	ACTA1,ADAM10,ADARB1,ADIPOQ,AGR2,ALDH1A2,ALDH1A3,APOA1,AQP1,ATP1A1,ATP1A2,C3,CAPNS1,CASR,CCBE1,CFH,COL10A1,COL2A1,COL5A1,CRP,CSK,CTGF,CXCL9,DLX3,DSG2,EDNRA,EGLN3,FGFRL1,FGG,FOXO3,FTH1,G6PD,GJB2,GLDN,GPR116,HP,HSP90AB1,IMPA1,ITGA6,JAM2,KCNQ1,KLF5,LRP5,MAP3K14,MC2R,MLLT4,NEDD4,NFATC1,NR2F1,PDS5B,PHC2,PLA2G3,POSTN,PROS1,PRSS8,RARB,RBP2,RCE1,S100A4,SATB2,SERPINA1,SFRP2,SHH,SIGIRR,SLC2A2,SLC34A2,ST14,S…
anemia	1.39e-09	3.244	ALDOA,ANK1,CAT,CRP,DMTN,EPOR,FGFRL1,GATA2,HBA1/HBA2,HBZ,IKZF1,ITGB3,KLF2,LPIN2,MPL,NFE2,RHAG,SLC20A1,SPTB,STEAP3,TAL1
morphology of blood cells	4.17e-06	2.773	ABHD5,B2M,EPOR,GFI1B,GP1BB,HBA1/HBA2,HBZ,IKZF1,ITGA2B,KCNA5,KLF2,MED1,MPL,NFE2,PIM3,STEAP3,TAL1,TXNIP,VAV1
morphology of hematopoietic progenitor cells	1.18e-05	2.2	EPOR,IKZF1,KLF2,MED1,MPL,NFE2,PIM3,STEAP3,TAL1,VAV1
survival of red blood cells	3.34e-05	-2	EPOR,HBZ,NFE2,TAL1
activation of blood cells	6.79e-05	-2.798	ADIPOQ,AHNAK,B2M,CERK,CRP,GFI1B,GP9,HIF1A,IKBKB,IKZF1,IL18RAP,ITGA2B,ITGB3,KLF2,KLF4,LECT2,LGALS9,NLRC3,PYCARD,TNFRSF10A,TSHR,TXNIP,VAV1,VCAM1
activation of cells	6.82e-05	-2.866	ADIPOQ,AHNAK,B2M,CERK,CRP,CRYAB,GFI1B,GP9,HIF1A,IKBKB,IKZF1,IL18RAP,ITGA2B,ITGB3,KLF2,KLF4,LECT2,LGALS9,MAP3K14,NLRC3,PYCARD,SPTB,TNFRSF10A,TSHR,TTR,TXNIP,VAV1,VCAM1,VIM																						0.00159	-2.758	ADAM10,ADIPOQ,ALB,ANG,APCS,APOA1,C3,CASR,CEACAM1,CFH,CRP,CSK,CTGF,CXCL9,DPP4,FGG,FMOD,FOXO3,KRT18,LGALS9,LRP5,MAP3K14,NEDD4,PRL,PROS1,SERPINA1,SIGIRR,SLC6A4,TPO,TTR,UMOD
morphology of cells	0.000109	2.773	ABHD5,ADIPOQ,B2M,CREM,EPOR,GATA2,GFI1B,GP1BB,GPR116,HBA1/HBA2,HBZ,IKBKB,IKZF1,ITGA2B,ITGB3,KCNA5,KLF2,KLF4,MED1,MPL,MYOM1,NFE2,OTOS,PIM3,PRX,PVALB,RXRA,SLC4A7,SMAD9,STEAP3,TAL1,TRIM55,TRPV6,TXNIP,USH2A,VAV1,VCAM1,VIM
development of connective tissue	0.00015	-2.393	ANK1,EPOR,GATA2,GFI1B,HBA1/HBA2,HIF1A,IKBKB,ITGB3,MED1,SMAD9,SOX6,VCAM1													3.1e-07	2.371	ABCA12,ADRA1B,AHR,AIPL1,AKT1,AMPD2,APAF1,ARHGAP10,ARID3A,ARID4A,ARID5B,ARL6,ARRB2,ATAT1,AXIN1,B3GNT5,B4GALNT1,BCR,BLNK,BMPR1B,CACNA1D,CADPS,CALD1,CAPN2,CAPN3,CBL,CBX4,CD274,CDCP1,CDK5R1,CHN1,CHRM3,CIRBP,CNGB1,COL4A3,CRB1,DCK,DCLK1,DICER1,DMPK,DYRK1A,EDNRB,EGR4,EIF2AK3,EPHA2,EPHB1,ERBB4,F11R,FGF17,FMR1,GAD1,GAN,GAS1,GFRA1,GLI2,GNAO1,GSK3B,HAS2,HES5,HHEX,IFNAR1,ITGB6,ITPKB,ITPR3,JAK2,JAM2,JUN,KALRN…
bleeding time	0.000182	2.213	F13A1,GP1BB,ITGA2B,ITGB3,TXNIP
activation of leukocytes	0.000225	-3.032	ADIPOQ,AHNAK,B2M,CERK,CRP,GFI1B,HIF1A,IKBKB,IKZF1,IL18RAP,KLF2,KLF4,LECT2,LGALS9,NLRC3,PYCARD,TNFRSF10A,TSHR,TXNIP,VAV1,VCAM1
differentiation of hematopoietic progenitor cells	0.000761	-2.264	ADIPOQ,EPOR,GATA2,GFI1B,IKZF1,KLF4,MED1,NFE2,RXRA,TAL1
differentiation of red blood cells	0.000859	-2.449	EPOR,GATA2,GFI1B,HIF1A,MED1,RXRA,TAL1
aggregation of blood cells	0.00106	-2.755	ADIPOQ,CRP,DMBT1,DMTN,HIF1A,ITGA2B,ITGB3,MPL,VAV1
Edema	0.00128	2.18	ADIPOQ,ADRB1,EPOR,GATA2,GFI1B,HBA1/HBA2,IKBKB,KLF2,MPL,RXRA,TAL1,TRIM55
differentiation of dermal cells	0.00165	-2	ABHD5,KLF4,MED1,NFE2,RBM38,RXRA,TXNIP
mass of skeletal muscle	0.00188	2.219	CKM,HRC,MYH1,MYOZ1,TRIM55
hypertrophy of heart cells	0.00191	-2.396	ADIPOQ,ADRB1,CREM,CRYAB,IKBKB,MYOM1,MYOZ2				0.00261	-2.208	ADIPOQ,CRYAB,FHL2,MYOZ2,REN
hypertrophy of cardiomyocytes	0.0032	-2.396	ADIPOQ,ADRB1,CREM,CRYAB,IKBKB,MYOZ2
aggregation of blood platelets	0.00321	-2.389	ADIPOQ,CRP,DMTN,ITGA2B,ITGB3,MPL,VAV1
inflammation of intestine	0.00505	2.016	ABCC4,B2M,CRP,DMBT1,IKBKB,ITGB3,PYCARD,RPTOR,RXRA
aggregation of cells	0.0057	-2.755	ADIPOQ,CRP,DMBT1,DMTN,HIF1A,ITGA2B,ITGB3,MPL,VAV1,VCAM1
differentiation of blood cells	0.00744	-2.99	ADIPOQ,B2M,EPOR,GATA2,GFI1B,HIF1A,IKZF1,KLF4,LGALS9,MAP3K14,MED1,NFE2,RSAD2,RXRA,SOX6,SPTB,TAL1,TSHR,VAV1
metabolism of protein				0.0248	2.2	ASTL,DSPP,GH1,LSR,MEP1B,PRL
aggregation of phagocytes							1.15e-06	2	ADIPOQ,CDH1,HIF1A,LCK,TGFB1
quantity of metal ion							9.52e-05	2.007	ATP2A1,C3,EDN3,GH1,HBA1/HBA2,LCK,MYH9,P2RY1,PRL,REN,TGFB1,TRDN
hypertrophy of cells							9.93e-05	-2.018	ADIPOQ,CRYAB,CYP1B1,FHL2,MYH6,MYOZ2,REN,TRDN,TTN
adhesion of blood cells							0.000316	2.023	ADIPOQ,C3,CDH1,GH1,HIF1A,ITGA2B,LCK,MAP3K14,MARCO,TGFB1
differentiation of cells							0.000526	2.124	ABHD5,ADIPOQ,C3,CD82,CDH1,DCX,DSG4,EDN3,FHL2,GAPDH,GATA2,GFI1B,GH1,GLMN,HIF1A,HOXB5,HOXB7,HSP90AB1,IL17RD,LCK,MAP3K14,MST1R,PRL,SMAD9,SPTB,TBX5,TBX6,TGFB1
phagocytosis of cells							0.00145	2.106	ADIPOQ,C3,CERK,GATA2,MARCO,MYH9,TGFB1
tyrosine phosphorylation of protein							0.00191	2.166	GH1,ITGA2B,LCK,MST1R,PRL,TGFB1
release of lipid							0.00293	2.336	ABHD5,ADIPOQ,C3,CERK,PRL,TGFB1
contractility of muscle							0.00428	2.219	ADIPOQ,ATP2A1,MYH6,SRL,SYNC
binding of DNA							0.00543	2.189	ADIPOQ,CYP1B1,GAPDH,GATA2,GH1,HIF1A,LCK,MAP3K14,PRL,TGFB1
transport of molecule													0.00785	-2.147	ATP1A1,ATP1A2,C3,CASR,CLCN1,CLTCL1,GH1,GJB2,GUCA2A,ITPR1,KISS1R,MET,NPY,SLC25A37,SLC27A2,SLC34A2,WNK4,ZP2	5.3e-05	-3.164	ABCA12,ABCC4,ACADS,ACSL4,ADORA1,ADRA2C,ADRBK2,AGFG1,AKT1,ANXA2,AP1S1,AP2M1,AP3B1,AP4B1,APBA1,APBB1,AQP3,ASIC2,ATP1A2,ATP1A3,ATP1B1,ATP2A1,ATP2B3,ATP6V0E1,AXIN1,CACNA1D,CACNG2,CADPS,CALCRL,CANX,CBLN4,CHRM3,CHRNB2,CLEC4M,CLTCL1,CNGA1,CNGB1,CNR1,CPT1B,CSNK1D,DDX3X,DMPK,EBF2,EIF4E,ERBB4,FAM53A,FMR1,FOXA2,FYTTD1,GABRG2,GDI2,GFRA1,GIF,GJC1,GK,GNAI2,GNAQ,GRIN2A,GRIN2B,GSK3B,HHEX,HTR7,IGF2R,ITPR3,JUN,KAL…
organization of cytoskeleton																5.98e-10	-2.282	AATK,ADRA1B,AGFG1,AHR,AJUBA,AKAP12,AKT1,AMOT,ARHGAP10,ARHGAP32,ASAP1,ATL1,ATXN1,AXIN1,BCR,CALD1,CANX,CAPN2,CBL,CDC42BPB,CDC42EP4,CDH4,CDK5R1,CEP192,CHN1,CHN2,CHRNB2,CLASP1,CSNK1D,CYR61,DAB2IP,DCLK1,DICER1,DIXDC1,DLC1,DLGAP2,DLGAP5,DSP,EML2,EPHA2,EPHB1,EPS8,ERBB4,EXOC7,EYA1,FLT4,FMR1,FZD10,GAN,GFRA1,GNAO1,GNAS,GRK5,GSK3B,HAS2,HDGF,HTR7,INA,JUN,KALRN,KIAA1598,KIFC3,KLC1,KRT18,LECT2,LRP2,LRP8,LRRC16…				2.73e-12	-3.195	ACTN2,ADCY1,ADIPOQ,ADM,AHR,AMIGO1,ANK3,ARHGEF28,ARPC1A,ATF6,ATXN1,AVIL,AXIN1,BCL11B,BCL6,BCR,BIRC5,BMP4,BORA,BSN,BTG3,CC2D1A,CCNB1,CD82,CDC20,CDH1,CENPE,CENPF,CHP1,CHRNA1,CREB1,CRYAA,CXCL1,CYR61,DCC,DCTN1,DLG1,DLGAP5,DPYSL5,ECT2,EFNA2,EPHA5,ERMN,F13A1,F7,FGF9,FN1,FOS,FZD10,GALR2,GNAS,GRIN3A,GRK5,GRM4,GZMB,HAUS8,HMGB2,HNF4A,IGSF9,ISLR2,ITGA6,KIDINS220,KIF11,KIF18A,KIF20B,KIF2C,KIFC1,KLF7,KRT17,LDL…
proliferation of cells																1.48e-09	-2.303	ABCC4,ACIN1,ACSL4,ADAM10,ADAMTS1,ADAMTS5,ADARB1,ADORA1,ADRA1A,ADRA1B,AES,AHR,AJUBA,AK4,AKAP12,AKIRIN2,AKT1,AMOT,ANK2,ANKRD6,ANXA2,APAF1,APBB1,APOD,ARHGAP32,ARID3A,ARID3B,ARID4A,ARID5B,ARRB2,ASIC2,ATP6V0E1,AXIN1,AXIN2,B3GNT5,BAG6,BCR,BLNK,BMPR1B,BMPR2,BNIP3,BNIPL,BTLA,CACNA1D,CALCRL,CAPN2,CAPRIN1,CBL,CBX4,CCNE2,CCT3,CD274,CD97,CDC42BPB,CDCP1,CDH4,CDHR5,CDK5R1,CDK8,CHD4,CHD8,CHN2,CHRM3,CHRNB2,CIRBP…	0.000105	-2.161	ABCC4,ADORA2B,AGR2,AKIRIN2,ANK2,APOA1,ARRB1,ASCL1,AVPR1A,CDC14A,CDH23,CDHR5,CDKN1C,CEACAM1,CNR1,CRP,CSF1,CXCL9,DCT,DEPTOR,DKK1,DSPP,ECM1,EPHA2,EPS8,ESRRG,ETV5,EYA1,F3,FGF17,FGFRL1,FMOD,FSHB,GH1,GLMN,GNAI1,HPGDS,IGFBP6,IL1R1,IL22RA2,JAG1,JAK2,KCNK9,KDM1A,KL,KLF5,LDHA,LGR4,MAG,MALT1,MGAT3,MSX2,NFS1,NUCB2,OTX1,OTX2,PCSK2,PDGFA,PHC2,PITX2,PLA2G3,PLAU,POMC,PRKD3,PRL,PROP1,PROX1,RBP3,RBP4,RCVRN,S100A1,…	6.29e-17	-4.319	ADAMTS5,ADAMTS8,ADCY1,ADIPOQ,ADM,AGO3,AHNAK,AHR,AK4,ALDH1A2,ANGPT1,ANK3,ANKRD6,AQP4,ATF6,AURKA,AURKB,AXIN1,B3GNT2,BCL11B,BCL6,BCR,BGN,BIRC5,BMP4,BRCA1,BTG3,BUB1,BUB1B,C3,C8orf44-SGK3/SGK3,CABLES1,CACNA1G,CACNB3,CALCB,CARD10,CASR,CAV2,CCDC6,CCNB1,CCND1,CCNE1,CCNE2,CCNF,CCRL1,CD28,CD36,CD82,CDC20,CDH1,CDK1,CDK2,CDKN1C,CENPB,CENPF,CFB,CHRNA1,CKS1B,CLDN6,CNR1,COL14A1,COL2A1,COL4A1,CREB1,CRP,CRYAA,CSP…	4.59e-06	-2.405	A2M,ADAM10,ADARB1,ADIPOQ,AGR2,AHSG,ALB,ALDH1A2,ANG,ANK2,APCDD1,APOA1,AQP1,C3,CAPNS1,CASR,CCRL1,CEACAM1,CELA1,CFH,CLDN6,COL18A1,COL2A1,COL6A3,CRHR2,CRP,CSK,CTGF,CXCL9,DOK1,DPP4,DSG2,DSPP,EDNRA,EGLN3,ENTPD5,FGFRL1,FHL2,FMOD,FOXO3,FTH1,FUT9,FZD4,G6PD,GALR2,GJB2,HSP90AB1,HTRA1,ITGA6,ITGB7,KAT6B,KCNQ1,KLF5,KRT17,LAMA5,LGALS9,LITAF,LRP5,LUM,MAP3K14,MAPK12,MCTS1,MSMB,MYH9,NFATC1,NR2F1,PAX1,PDS5B,PGK1,PH…
development of cardiovascular system																4.45e-09	-3.496	ADAMTS1,ADRA1A,ADRA1B,ADRA2C,AHR,AKT1,AMOT,ANGPTL3,ANKRD17,ANXA2,ARID3B,ARID4A,BCR,BMPR2,CALCRL,CAPN2,CBL,CCNE2,COL4A3,CSPG4,CYR61,DAB2IP,DICER1,DLC1,DSP,EDNRB,EIF2AK2,EPHA2,ERBB4,EYA1,F11R,FGF6,FLT4,FOXA2,FRS2,GAS1,GCLC,GCLM,GJC1,GLI2,GNAQ,GSK3B,GUCY1A3,HAS2,HHEX,HS6ST2,HTR4,HTRA1,IFNAR1,JAG1,JAK2,JUN,LGR4,LRP5,LTBP1,MAML1,MAP2K5,MAPK11,MKKS,MYH6,NCOA3,NPR1,NPY,NPY2R,NRP1,NRP2,PAK4,PIK3R1,PLA2G4…				9.51e-11	-3.283	ACTC1,ADAM19,ADAMTS8,ADIPOQ,ADM,AHR,ALDH1A2,ANGPT1,ANXA3,BCL6,BCR,BIRC5,BMP4,BRCA1,C3,C6,CAV2,CCND1,CCNE1,CCNE2,CD28,CD36,CHD7,COL11A1,COL2A1,COL4A1,CSPG4,CXCL1,CYR61,DLG1,DLL1,ECT2,EDIL3,FGF3,FGF8,FGF9,FGFRL1,FN1,FOXA2,G6PD,GATA2,GATA3,GATA4,GATA6,GBX2,HMGB2,HOXB3,HOXB5,HSPG2,INSR,ISL1,JAG1,JPH2,KCNH2,LBX1,LMX1B,LOX,LRP5,MAP2K2,MKL1,MSX1,MSX2,MYOCD,NFATC3,NODAL,NOG,NOSTRIN,NOTCH1,NOX4,NPR1,NPY,N…
organization of cytoplasm																6.26e-09	-2.282	AATK,ADRA1B,AGFG1,AHR,AJUBA,AKAP12,AKT1,AMOT,ARHGAP10,ARHGAP32,ASAP1,ATL1,ATXN1,AXIN1,BCR,CALD1,CANX,CAPN2,CBL,CDC42BPB,CDC42EP4,CDH4,CDK5R1,CEP192,CHN1,CHN2,CHRNB2,CLASP1,CLTC,CSNK1D,CYR61,DAB2IP,DCLK1,DICER1,DIXDC1,DLC1,DLGAP2,DLGAP5,DSP,EIF2AK3,EML2,EPHA2,EPHB1,EPS8,ERBB4,EXOC7,EYA1,FLT4,FMR1,FZD10,GAN,GFRA1,GNAO1,GNAS,GRK5,GSK3B,HAS2,HDGF,HPS1,HTR7,INA,JUN,KALRN,KIAA1598,KIFC3,KLC1,KRT18,LECT…				7.88e-12	-3.086	ACTN2,ADCY1,ADIPOQ,ADM,AHR,AMIGO1,ANK3,ARHGEF28,ARPC1A,ATF6,ATL2,ATXN1,AVIL,AXIN1,BCL11B,BCL6,BCR,BIRC5,BMP4,BORA,BSN,BTG3,CASQ1,CAV2,CC2D1A,CCNB1,CD82,CDC20,CDH1,CENPE,CENPF,CHP1,CHRNA1,CREB1,CROCC,CRYAA,CXCL1,CYR61,DCC,DCTN1,DLG1,DLGAP5,DPYSL5,ECT2,EFNA2,EPHA5,ERMN,F13A1,F7,FGF9,FN1,FOS,FZD10,GALR2,GNAS,GRIN3A,GRK5,GRM4,GZMB,HAUS5,HAUS8,HMGB2,HNF4A,IGSF9,ISLR2,ITGA6,KIDINS220,KIF11,KIF18A,KIF20…
microtubule dynamics																2.11e-08	-2.229	AATK,AHR,AJUBA,AKAP12,AKT1,ARHGAP32,ASAP1,ATL1,ATXN1,AXIN1,CALD1,CANX,CAPN2,CBL,CDC42BPB,CDC42EP4,CDH4,CDK5R1,CEP192,CHN1,CHN2,CHRNB2,CLASP1,CSNK1D,CYR61,DAB2IP,DCLK1,DICER1,DIXDC1,DLGAP2,DLGAP5,DSP,EML2,EPHA2,EPHB1,EPS8,ERBB4,EXOC7,EYA1,FLT4,FMR1,GAN,GFRA1,GNAO1,GNAS,GRK5,GSK3B,HDGF,HTR7,JUN,KALRN,KIAA1598,KIFC3,KLC1,KRT18,LECT2,LRP2,LRP8,LRRC16A,LRRC7,MAP7,MARK4,MKKS,MYH9,NCKAP1,NEFM,NEK7,NLGN3…				2.7e-11	-3.453	ACTN2,ADCY1,ADIPOQ,ADM,AHR,AMIGO1,ANK3,ARHGEF28,ATF6,ATXN1,AVIL,AXIN1,BCL11B,BIRC5,BMP4,BSN,BTG3,CC2D1A,CD82,CDC20,CDH1,CENPE,CENPF,CHP1,CHRNA1,CREB1,CRYAA,CYR61,DCC,DCTN1,DLGAP5,DPYSL5,ECT2,EFNA2,F13A1,F7,FGF9,FN1,FOS,GALR2,GNAS,GRIN3A,GRK5,GRM4,GZMB,HAUS8,HMGB2,HNF4A,IGSF9,ISLR2,ITGA6,KIDINS220,KIF18A,KIF20B,KIF2C,KIFC1,KLF7,LDLR,LMX1B,LOX,MAGI2,MAPK10,MID1,MKL1,MNX1,MPRIP,MYB,NEFM,NEUROD1,NEUR…
migration of cells																2.43e-08	-3.17	ABCC4,ACSL4,ADAM10,ADAMTS1,ADARB1,ADORA1,AHR,AJUBA,AKT1,AMOT,ANGPTL3,ANXA2,AP2M1,APAF1,APBA1,APBB1,AQP3,ARID5B,ARRB2,ASAP1,ASAP2,BCR,BMPR2,BTLA,CALCRL,CAPN2,CBL,CCNT1,CD274,CD97,CDCP1,CDK5R1,CHN2,CHRM3,CHST1,CLEC4M,CNR1,COL4A3,CRP,CSPG4,CXCL6,CYR61,DCLK1,DDR2,DDX3X,DICER1,DLC1,DRD5,EBF2,EDNRB,EPHA2,EPHB1,EPS8,ERBB4,EZH2,F11R,FGF6,FLT4,FOXA2,FRS2,FTH1,GAD1,GFRA1,GLI2,GNAI2,GNAO1,GNAS,GSK3B,GUCY1A3…				3.32e-10	-3.251	ADAM19,ADIPOQ,ADM,AHR,ANGPT1,ANXA3,AQP4,ARHGEF12,ARHGEF28,ASPM,AURKA,BARHL1,BCL11B,BCR,BGN,BMP4,BRCA1,C3,C6,CARD10,CASR,CCND1,CD28,CD36,CD82,CDH1,CDK1,CFB,CMTM8,CNR1,COL4A1,CRP,CSPG4,CXCL1,CYR61,DCC,DDR2,DMBT1,DRD3,DRD5,DTX1,DUSP1,E2F3,EBF3,ECT2,EDIL3,ETV5,F10,F13A1,F7,FGF3,FGF8,FGF9,FN1,FOXA2,FOXQ1,FYB,G6PD,GAB2,GATA2,GATA3,GATA6,GBX2,GNAS,GRIA2,GRIA3,GZMB,HMMR,HYAL4,IGF2R,IGFBP1,IL16,INSR,ISL1,…
growth of plasma membrane projections																1.17e-07	-2.292	AATK,ADAM10,AKT1,APBB1,ARHGAP32,BCR,CDK5R1,CHN1,CNR1,CSNK1D,DAB2IP,DCLK1,DIXDC1,DYRK1A,EPHA2,ERBB4,EXOC7,FAIM,FGF6,GFRA1,GNAO1,GNAQ,GNAS,GRK5,JUN,KALRN,LAMA3,MYH9,NEFM,NES,NRP1,OMG,PAK4,PAK7,PIP5K1A,PTPRM,RAB22A,RALGDS,RAP1GAP,RAPH1,RNF6,SCN1B,SCN4B,SEMA3D,SERPINF2,SOCS2,SRGAP1,SRGAP3,THBS1,TIAM1,TLR4,TNC,TNK2,TUBA1A,VAPA,VEGFA,VIM,WISP2,ZFYVE27
cell movement																1.32e-07	-3.468	ABCC4,ACSL4,ADAM10,ADAMTS1,ADARB1,ADORA1,AHR,AJAP1,AJUBA,AKAP12,AKT1,AMOT,ANGPTL3,ANXA2,AP2M1,APAF1,APBA1,APBB1,AQP3,ARHGAP22,ARID5B,ARRB2,ASAP1,ASAP2,BCR,BMPR2,BTLA,CALCRL,CAPN2,CBL,CCNT1,CD274,CD97,CDCP1,CDH4,CDK5R1,CHN2,CHRM3,CHST1,CLEC4M,CNR1,COL4A3,CRP,CSPG4,CXCL6,CYR61,DCLK1,DDR2,DDX3X,DICER1,DLC1,DRD5,EBF2,EDNRB,EPHA2,EPHB1,EPS8,ERBB4,EZH2,F11R,FGF6,FLT4,FMR1,FOXA2,FRS2,FTH1,GAD1,GFRA1,GLI…				4.89e-11	-4.007	ADAM19,ADIPOQ,ADM,AHR,ANGPT1,ANXA3,AQP4,ARHGEF12,ARHGEF28,ASPM,ATP2B4,AURKA,BARHL1,BCL11B,BCR,BGN,BMP4,BRCA1,C3,C6,CARD10,CARTPT,CASR,CCND1,CCRL1,CD28,CD36,CD82,CDH1,CDK1,CFB,CMTM8,CNR1,COL2A1,COL4A1,CREB1,CRP,CSPG4,CXCL1,CYR61,DCC,DDR2,DLL1,DMBT1,DRD3,DRD5,DTX1,DUSP1,E2F3,EBF3,ECT2,EDIL3,EN1,ETV5,F10,F13A1,F7,FGF3,FGF8,FGF9,FN1,FOS,FOXA2,FOXQ1,FYB,G6PD,GAB2,GATA2,GATA3,GATA6,GBX2,GNAS,GRIA2,GRIA…	3.39e-10	-2.002	A2M,ADAM10,ADARB1,ADIPOQ,AGR2,AHSG,ALB,APCS,APOA1,AQP1,C3,CAPNS1,CASR,CCRL1,CEACAM1,CFH,COL18A1,COL2A1,CRP,CSK,CTGF,CXCL9,DOK1,DPP4,EDNRA,EGLN3,FGB,FHL2,FMOD,FOXO3,FTH1,FUT9,FZD4,G6PD,GJB2,HP,HSP90AB1,HTRA1,ITGA6,ITGB7,JAM2,KLF5,LAMA5,LGALS9,LITAF,LRP5,LUM,MAP3K14,MAPK12,MFI2,MLLT4,MYH9,MYLK3,MYOC,NAV1,NEDD4,NFATC1,NR2F1,PCDH10,PIK3C2B,PLA2G3,POSTN,PRL,S100A4,SATB2,SERPINA1,SFRP2,SHH,SP7,STAB1,TA…
growth of neurites																2.09e-07	-2.166	AATK,ADAM10,AKT1,APBB1,ARHGAP32,BCR,CDK5R1,CHN1,CNR1,CSNK1D,DAB2IP,DCLK1,DIXDC1,DYRK1A,EPHA2,ERBB4,EXOC7,FAIM,FGF6,GFRA1,GNAO1,GNAQ,GNAS,GRK5,JUN,KALRN,LAMA3,MYH9,NEFM,NES,NRP1,OMG,PAK4,PAK7,PIP5K1A,PTPRM,RAB22A,RALGDS,RAP1GAP,RAPH1,RNF6,SCN1B,SCN4B,SEMA3D,SERPINF2,SOCS2,SRGAP1,SRGAP3,THBS1,TIAM1,TNC,TNK2,TUBA1A,VAPA,VEGFA,VIM,WISP2,ZFYVE27
seizure disorder																5.92e-07	2.541	ADARB1,ADRA1A,ADRA1B,ANKRD6,AP1S1,ARID5B,ATP1A2,B4GALNT1,CACNA1D,CALCRL,CDK5R1,CHN1,CHRNB2,CNR1,CYR61,DGKE,EGR4,FMR1,GABBR2,GABRG2,GAD1,GAN,GFRA1,GNAO1,GNAQ,GNG7,GRIK3,GRIN2A,GRIN2B,GRIN2D,HES5,HSPA6,HTR4,HTR7,JUN,KCNQ4,KCNQ5,NEFM,NPY,NPY2R,NRP2,NUBPL,NUDT11,PCDH19,PRICKLE1,PTGS2,SCARB2,SCN1B,SCN4B,SCN8A,SLC1A1,SLC6A1,SLC6A13,SSTR2,ST8SIA4,STXBP1,SV2C,ZFP36
sprouting																8.27e-07	-2.551	ADAMTS1,AKT1,ANXA2,ATXN1,CALD1,CDK5R1,CHN1,CHRNB2,CYR61,DAB2IP,DICER1,DLGAP2,EPHB1,EPS8,ERBB4,FMR1,HS6ST2,HTRA1,JAK2,JUN,KALRN,LRRC7,NEFM,NLGN3,NPY,NPY2R,NRP1,NUMB,PALM,PIK3R1,PIP5K1A,PRKX,PROX1,RAPGEF4,RAPH1,SCN4B,SEMA3D,SEMA3E,SP4,SPTBN2,TGFBR2,THBS1,TNC,VEGFA				2.38e-05	-2.615	ADM,ANGPT1,ATF6,ATXN1,BMP4,BSN,CDH1,CHRNA1,CYR61,FN1,FOS,HMGB2,HOXB5,HSPG2,IGSF9,KIDINS220,KLF7,MAGI2,NEFM,NEUROD1,NEUROD6,NGFR,NOTCH1,NPY,NTF3,NTN1,NTRK1,OPHN1,OPRM1,PAQR3,PKD1,POU4F1,PPP1R9A,PROX1,RHOG,RIMS1,SEMA4D,SLIT2
transcription																1.07e-06	-2.273	AEBP2,AES,AHCTF1,AHR,AJUBA,AKIRIN2,AKT1,APBB1,ARID1B,ARID3A,ARID4A,ARID5B,ARRB2,ATXN1,ATXN3,AXIN1,BCR,BLNK,BMPR1B,BMPR2,CALCOCO1,CAPN3,CBL,CBX4,CCNT1,CDK8,CHD2,CHD4,CHD8,CHST1,CSRNP2,CSRNP3,DAB2IP,DCAF6,DCLK1,DDX3X,DICER1,DIXDC1,DNMT3B,DRG1,DYRK1A,E2F7,EBF2,EDNRB,EGR4,EIF2AK2,ELF2,EPHB1,ERBB4,ESRRB,ESRRG,EYA1,EZH2,FOXA2,GCLC,GLI2,GNAQ,GSK3B,GTF2H2,HDGF,HECW2,HELLS,HES5,HHEX,HOXA2,IFT74,IL10RB,IL1…
retinal degeneration																1.39e-06	2.112	AIPL1,ARL6,C2orf71,CHRM3,CNGA1,CNGB1,CRB1,DICER1,GUCA1B,HTRA1,IRF9,MERTK,MKKS,NYX,PDE6A,PDE6G,PTGER4,PTGS2,RBP3,RDH12,RDH8,RGR,RHO,RPE65,SLC6A6,TEAD1,TLR4,TUB,TULP1,VEGFA
transcription of RNA																4.54e-06	-2.297	AEBP2,AES,AHCTF1,AHR,AJUBA,AKIRIN2,AKT1,APBB1,ARID1B,ARID3A,ARID4A,ARID5B,ARRB2,ATXN1,ATXN3,AXIN1,BCR,BLNK,BMPR1B,BMPR2,CALCOCO1,CAPN3,CBL,CBX4,CCNT1,CDK8,CHD2,CHD4,CHD8,CSRNP2,CSRNP3,DAB2IP,DCAF6,DCLK1,DDX3X,DICER1,DIXDC1,DNMT3B,DRG1,DYRK1A,E2F7,EBF2,EDNRB,EGR4,EIF2AK2,ELF2,EPHB1,ERBB4,ESRRB,ESRRG,EYA1,EZH2,FOXA2,GCLC,GLI2,GNAQ,GSK3B,GTF2H2,HDGF,HECW2,HES5,HHEX,HOXA2,IFT74,IL10RB,IL16,INHBB,IRF9…
invasion of cells																4.95e-06	-3.252	ACSL4,ADAMTS1,AJAP1,AKT1,ASAP1,BCR,BMPR2,CAPN2,CBL,CD97,CDC42BPB,CDH4,CDK5R1,CNR1,CSPG4,CYR61,DLC1,DNMT3B,EDNRB,EPHA2,EPS8,EZH2,FLT4,GFRA1,GNAI2,GNAQ,GNAS,GSK3B,HAS2,HDGF,HHEX,HMMR,INHBB,ITGB6,JAK2,JUN,KISS1R,KRT8,LAMA3,LDLRAP1,LGR4,LRP5,MAP2K5,MAP4K4,MERTK,MINK1,MMP15,NCOA3,NES,NRP1,NRP2,NUMB,PAK4,PIK3R1,PIP5K1A,PLCG1,PLXNB1,PROX1,PTGS2,PTK2,RAP1GAP,RND3,RNH1,SCN8A,SERPINF2,SSTR2,TGFBR2,THBS1,TH…							0.00127	-2.42	A2M,ADIPOQ,AGR2,AHSG,ANG,CAPNS1,CEACAM1,COL18A1,CSK,CTGF,DPP4,ENTPD5,FHL2,FMOD,FOXO3,ITGA6,LAMA5,LRP5,MAPK12,MLLT4,POSTN,S100A4,SATB2,SERPINA1,ST14,TIMP2
seizures																7.89e-06	2.541	ADARB1,ANKRD6,AP1S1,ARID5B,ATP1A2,B4GALNT1,CALCRL,CDK5R1,CHN1,CNR1,CYR61,DGKE,EGR4,FMR1,GABBR2,GABRG2,GAD1,GAN,GFRA1,GNAO1,GNAQ,GNG7,GRIK3,GRIN2A,GRIN2B,GRIN2D,HES5,HSPA6,HTR4,HTR7,JUN,KCNQ4,KCNQ5,NEFM,NPY,NPY2R,NRP2,NUBPL,NUDT11,PTGS2,SCN1B,SCN4B,SLC1A1,SLC6A1,SLC6A13,SSTR2,ST8SIA4,SV2C,ZFP36
size of embryo																1.06e-05	-2.636	ADAM10,AMOT,AXIN1,CCNE2,CDK5R1,DICER1,DNMT3B,DSP,DYRK1A,E2F7,ESRRB,EZH2,FOXA2,FRS2,GLI2,HES5,IGF2R,LRP2,MAML1,MMP15,NCOA3,NES,NUMB,PAK4,PRDM1,PTH1R,PTK2,RBBP6,RDH10,REV3L,SNAP25,STK4,TCEB3,TCF7L1,TEAD1,TGFBR2,TNKS,TNNT2,USP7,VEZF1,YAP1				9.63e-06	-3.14	ALDH1A2,AXIN1,BRCA1,C3,CCNE1,CCNE2,CCNF,CDK2,COL2A1,E2F7,E2F8,FGF3,FGF8,FN1,FOXA2,FOXB1,G6PD,GATA4,GATA6,HNF4A,HSPG2,IGF2R,ISL1,LIG1,NES,NFATC3,NOTCH1,NR5A2,OTX2,PKD1,PPP1R8,PTTG1,SNAP25,SPTBN1,TAL1,TNNT2,TOP2B,TTN,YBX1
development of blood vessel																1.38e-05	-3.599	ADAMTS1,ADRA2C,AHR,AKT1,AMOT,ANGPTL3,ANKRD17,ANXA2,BMPR2,CBL,CCNE2,COL4A3,CSPG4,CYR61,DAB2IP,DICER1,EDNRB,EPHA2,EYA1,F11R,FGF6,FLT4,GCLC,GCLM,GJC1,GSK3B,GUCY1A3,HHEX,HS6ST2,HTR4,HTRA1,IFNAR1,JAG1,JAK2,JUN,LRP5,LTBP1,MAML1,MAP2K5,NCOA3,NPR1,NPY,NPY2R,NRP1,NRP2,PIK3R1,PLA2G4A,PLCD3,PLXNB1,PPAP2B,PRKX,PROX1,PTGS2,PTH1R,PTK2,PTPRM,RDH8,RNH1,RXRA,SEMA3E,SERPINF2,SGPL1,SPRED1,STAB1,STK4,TCF7L2,TGFBR2,T…				2.34e-08	-3.054	ADAMTS8,ADIPOQ,ADM,AHR,ALDH1A2,ANGPT1,ANXA3,BIRC5,BMP4,C3,C6,CAV2,CCNE1,CCNE2,CD28,CD36,CHD7,COL4A1,CSPG4,CXCL1,CYR61,DLG1,DLL1,ECT2,EDIL3,FGF3,FGF8,FGF9,FN1,G6PD,GATA2,GATA4,GATA6,GBX2,HMGB2,HOXB3,HOXB5,HSPG2,INSR,ISL1,JAG1,LMX1B,LOX,LRP5,MYOCD,NFATC3,NOG,NOSTRIN,NOTCH1,NOX4,NPR1,NPY,NTN1,NTRK1,PAQR3,PAX6,PKD1,PRKCD,PRKD2,PROX1,PTGER2,PTPRZ1,RARA,RARB,RGS5,RHOG,RNH1,RPTOR,SELL,SEMA4D,SHH,SLIT2,S…
Viral Infection																1.46e-05	-4.939	ADAM10,ADAMTS5,ADARB1,ADORA1,ADRA1A,ADRA1B,AEBP2,AES,AGFG1,AHCTF1,AHR,AKT1,ANKRD6,ANXA2,AP1S1,AP2M1,ARHGAP32,ATG16L2,ATP1A2,ATP6V0E1,BAG6,BCR,CALCOCO1,CALD1,CAPN3,CBL,CCNT1,CD200R1,CD274,CD97,CDC42BPB,CHMP6,CHRNB2,CHST1,CLEC4M,CLTC,CLTCL1,CNST,CRP,DCLK1,DDX3X,DICER1,DIMT1,DMPK,DNAL1,DNMT3B,DRD5,DTX4,DYRK1A,EIF2AK2,EIF2AK3,EPS8,EZH2,F11R,FRS2,GABBR2,GABRG2,GCLC,GPR1,GRIN2A,GRIN2B,GRIN2D,GRK5,GSK3B…
formation of cellular protrusions																1.73e-05	-2.11	AHR,AJUBA,AKAP12,AKT1,ARHGAP32,ASAP1,ATL1,ATXN1,AXIN1,CALD1,CAPN2,CDC42BPB,CDC42EP4,CDK5R1,CHN1,CHRNB2,CYR61,DAB2IP,DCLK1,DICER1,DIXDC1,DLGAP2,EPHA2,EPHB1,EPS8,ERBB4,EXOC7,FMR1,GFRA1,GNAO1,GSK3B,HTR7,JUN,KALRN,KIAA1598,LRP8,LRRC16A,LRRC7,MKKS,NCKAP1,NEFM,NLGN3,NRP1,NRP2,NUMB,PAK4,PAK7,PALM,PIP5K1A,PLXNB1,PTK2,PTPRM,RAB3IP,RAB5A,RAP1GAP,RAPGEF4,RAPH1,SCN4B,SEMA3D,SEMA3E,SP4,SPTBN2,TBC1D7,TBCE,THBS…				2.65e-07	-3.316	ACTN2,ADCY1,ADIPOQ,AHR,AMIGO1,ANK3,ARHGEF28,ATF6,ATXN1,AVIL,AXIN1,BCL11B,BSN,BTG3,CC2D1A,CD82,CDC20,CDH1,CHRNA1,CREB1,CYR61,DCC,DPYSL5,EFNA2,F7,FN1,FOS,GALR2,GRIN3A,GRM4,HMGB2,HNF4A,IGSF9,ITGA6,KIDINS220,KLF7,LMX1B,LOX,MAGI2,MKL1,MNX1,MPRIP,NEFM,NEUROD1,NEUROD2,NEUROD6,NFIA,NFIX,NGFR,NKX2-8,NOTCH1,NTF3,NTN1,NTNG2,NTRK1,ONECUT2,OPHN1,OPRM1,PAX2,PAX6,PKP1,PLEKHG6,PLXNA3,PLXNB2,POU4F1,POU4F2,POU4F3,…
vasculogenesis																2.03e-05	-3.807	ADAMTS1,ADRA2C,AHR,AKT1,AMOT,ANGPTL3,ANKRD17,ANXA2,BMPR2,CBL,CCNE2,COL4A3,CSPG4,CYR61,DICER1,EDNRB,EPHA2,EYA1,F11R,FLT4,GCLC,GCLM,GJC1,GSK3B,GUCY1A3,HHEX,HS6ST2,HTR4,HTRA1,IFNAR1,JAG1,JAK2,JUN,LRP5,LTBP1,MAML1,MAP2K5,NCOA3,NPY,NPY2R,NRP1,NRP2,PLA2G4A,PLCD3,PLXNB1,PPAP2B,PRKX,PROX1,PTGS2,PTH1R,PTK2,PTPRM,RDH8,RXRA,SEMA3E,SERPINF2,SGPL1,SPRED1,STAB1,STK4,TGFBR2,THBS1,THBS2,THBS4,TNC,TNFRSF11A,TYMP,…				1.38e-06	-3.476	ADAMTS8,ADIPOQ,ADM,AHR,ALDH1A2,ANGPT1,BIRC5,BMP4,C3,CAV2,CCNE1,CCNE2,CD28,CD36,CHD7,COL4A1,CSPG4,CXCL1,CYR61,DLG1,DLL1,ECT2,EDIL3,FGF8,FGF9,FN1,G6PD,GATA4,GATA6,GBX2,HMGB2,HOXB3,HOXB5,HSPG2,INSR,ISL1,JAG1,LMX1B,LOX,LRP5,MYOCD,NFATC3,NOG,NOTCH1,NOX4,NPY,NTN1,PAQR3,PRKCD,PRKD2,PROX1,PTGER2,PTPRZ1,RARA,RARB,RGS5,RHOG,RPTOR,SEMA4D,SHH,SLIT2,SMOC2,STAB1,TAL1,TBX20,TEAD4,TFAP2A,TGFB2,TNFRSF6B,TNMD,TRPC…
degeneration of cells																2.67e-05	3.274	AIPL1,ATP1B1,ATXN1,B4GALNT1,CACNA1D,CNGB1,CNR1,DICER1,EDNRB,ESRRB,FGF6,GRIN2B,GSK3B,HTRA1,KCNQ4,KIF1A,LRP8,MERTK,PLEC,PTGS2,RBP3,RHO,RPE65,SCARB2,SERPINF2,SGCB,SLC1A1,SLC26A5,SLC6A6,SPTBN2,SUN1,TGFBR2,TULP1,VEGFA
expression of RNA																5.59e-05	-2.296	AEBP2,AES,AHCTF1,AHR,AJUBA,AKIRIN2,AKT1,ANK2,APBB1,ARID1B,ARID3A,ARID4A,ARID5B,ARRB2,ATXN1,ATXN3,AXIN1,BCR,BLNK,BMPR1B,BMPR2,CALCOCO1,CAPN3,CBL,CBX4,CCNT1,CDK8,CHD2,CHD4,CHD8,CIRBP,CSRNP2,CSRNP3,DAB2IP,DCAF6,DCLK1,DDX3X,DICER1,DIXDC1,DNMT3B,DRG1,DYRK1A,E2F7,EBF2,EDNRB,EGR4,EIF2AK2,EIF2AK3,EIF4B,EIF4E,ELF2,EPHB1,ERBB4,ESRRB,ESRRG,EYA1,EZH2,FMR1,FOXA2,GCLC,GLI2,GNAQ,GSK3B,GTF2H2,HDGF,HECW2,HES5,HHE…				4.84e-15	-2.273	ADIPOQ,AHR,ALX4,ANK3,ARHGEF28,ASPM,ATF6,ATP2B4,ATXN1,AXIN1,BARHL1,BAZ2A,BCL11B,BCL6,BCR,BIRC5,BMP4,BRCA1,BTG3,C8orf44-SGK3/SGK3,CAPN3,CASR,CCND1,CCNE1,CD28,CD82,CDH1,CDK1,CDK2,CDKN1C,CENPF,COL2A1,CREB1,CRTC3,DLL1,DMBX1,DRD3,DRG1,DTX1,DUSP1,E2F3,E2F7,EBF3,ECT2,EN1,EN2,ETV1,ETV5,FGF8,FGF9,FN1,FOS,FOXA2,FOXI1,GAB2,GABPB2,GATA2,GATA3,GATA4,GATA6,GLO1,GRAP,GSX1,HELB,HELT,HMGA2,HMGB2,HMX1,HNF4A,HOXA2,H…
quantity of cells																6.31e-05	-2.077	ADAM10,ADAMTS1,ADRA1B,AHR,AIPL1,AKT1,AP3B1,APAF1,ARID3A,ARID4A,ARID5B,ATXN1,ATXN3,B3GNT5,B4GALNT1,BCR,BLNK,BMPR1B,BMPR2,BTLA,CACNA1D,CBL,CD200R1,CD274,CD97,CHRNB2,CHST1,CNGB1,COL4A3,CSPG4,CXCL6,DCK,DCLK1,DICER1,DLGAP2,DNMT3B,DYRK1A,EBF2,EDNRB,EGR4,EIF2AK2,EIF2AK3,ERBB4,ESRRB,ESRRG,EYA1,FGF6,FLT4,FTH1,GAD1,GFRA1,GGT1,GLI2,GNAI2,GNAO1,GNAQ,GNG7,HDGF,HELLS,HES5,HTR4,IFNAR1,IGF2R,IL10RB,IL12B,IL17RA,…				1.68e-16	-3.142	ADIPOQ,ADM,AHR,ALDH1A2,ANK3,APOA4,ATOH7,ATXN1,BCL11B,BCL6,BCR,BGN,BIRC5,BMP4,BRCA1,BUB1,C3,C6,CACNA1G,CARTPT,CAV2,CCNB1,CCND1,CCNE1,CCRL1,CD28,CD36,CDC20,CDK2,CDKN1C,CHRNA1,CNGB3,CREB1,CRTC3,CSPG4,CXCL1,CYP1A1,DCC,DCK,DGKZ,DLK1,DLL1,DTX1,DUSP1,EMX2,EN1,EN2,FANCD2,FGF3,FGF8,FGF9,FGFRL1,FN1,FOS,FOXI1,FYB,GAB2,GATA2,GATA3,GATA4,GATA6,GBX2,GNB3,GPHN,GRAP,GSX1,GSX2,GUCY2F,HELLS,HELT,HMGA2,HMX2,HOXB3,H…
degeneration of retinal cells																7.37e-05	2.4	AIPL1,CNGB1,DICER1,ESRRB,HTRA1,MERTK,RBP3,RHO,RPE65,SLC6A6,TULP1
invasion of tumor cell lines																8.13e-05	-2.521	ACSL4,ADAMTS1,AJAP1,AKT1,ASAP1,BMPR2,CBL,CD97,CDC42BPB,CDH4,CDK5R1,CNR1,CSPG4,DLC1,DNMT3B,EPHA2,EPS8,EZH2,GFRA1,GNAS,GSK3B,HAS2,HDGF,HMMR,INHBB,ITGB6,JUN,KRT8,LDLRAP1,LGR4,LRP5,MAP4K4,MERTK,MINK1,NCOA3,NES,NRP1,NRP2,NUMB,PAK4,PLCG1,PLXNB1,PTGS2,PTK2,RAP1GAP,RND3,SCN8A,SSTR2,TGFBR2,TIAM1,TJP1,TNK2,TOX4,TRIP10,VEGFA,VIM,WWTR1,YAP1
formation of plasma membrane projections																0.000103	-2.301	AHR,AKT1,ARHGAP32,ATL1,ATXN1,AXIN1,CALD1,CDK5R1,CHN1,CHRNB2,DAB2IP,DCLK1,DICER1,DIXDC1,DLGAP2,EPHB1,EPS8,ERBB4,EXOC7,FMR1,GFRA1,GSK3B,JUN,KALRN,KIAA1598,LRP8,LRRC7,NEFM,NLGN3,NRP1,NRP2,NUMB,PAK4,PALM,PIP5K1A,PLXNB1,PTK2,PTPRM,RAPGEF4,RAPH1,SCN4B,SEMA3D,SEMA3E,SP4,SPTBN2,TBCE,THBS4,TIAM1,TNK2,TRIP10,TULP1,UHMK1,VAPA,WISP2,ZFYVE27				2.51e-08	-2.244	ADCY1,AHR,AMIGO1,ANK3,ARHGEF28,ATF6,ATXN1,AVIL,AXIN1,BCL11B,BSN,BTG3,CC2D1A,CDC20,CDH1,CHRNA1,CREB1,DCC,EFNA2,FOS,GALR2,GRIN3A,GRM4,HMGB2,IGSF9,KIDINS220,KLF7,LMX1B,LOX,MAGI2,MNX1,NEFM,NEUROD1,NEUROD2,NEUROD6,NFIA,NFIX,NGFR,NKX2-8,NOTCH1,NTF3,NTN1,NTNG2,NTRK1,OPHN1,OPRM1,PAX2,PAX6,PLXNA3,PLXNB2,POU4F1,POU4F2,POU4F3,PPP1R9A,PTPRZ1,RHOG,RIMS1,SEMA4D,SHH,SLIT2,SLITRK6,SPTBN1,TOP2B
angiogenesis																0.000207	-2.536	ADAMTS1,ADRA2C,AHR,AKT1,AMOT,ANGPTL3,ANKRD17,ANXA2,BMPR2,CBL,COL4A3,CSPG4,CXCL6,CYR61,DAB2IP,DICER1,EDNRB,EPHA2,EPHB1,EYA1,F11R,FGF6,FLT4,GSK3B,HHEX,HS6ST2,HTRA1,IFNAR1,IGF2R,JAG1,JAK2,JUN,LTBP1,MAML1,MAP2K5,MYH9,NCOA3,NPR1,NPY,NPY2R,NRP1,NRP2,PIK3R1,PLCD3,PLXNB1,PROX1,PTGS2,PTK2,PTPRM,RNH1,SEMA3E,STAB1,STK4,TAOK2,TGFBR2,THBS1,THBS2,TLR2,TNC,TYMP,UTS2R,VASH2,VEGFA,VEZF1,VIM,YAP1				1.57e-06	-2.811	ADAMTS8,ADIPOQ,ADM,AHR,ANGPT1,ANXA3,BIRC5,BMP4,C3,C6,CCND1,CD36,CHD7,COL4A1,CSPG4,CXCL1,CYR61,ECT2,EDIL3,FGF3,FGF8,FGF9,FN1,G6PD,GATA2,GATA4,GBX2,GPR4,HOXB3,HOXB5,HOXD3,HSPG2,IGF2R,ISL1,JAG1,LMX1B,LOX,MYB,NFATC3,NOG,NOSTRIN,NOTCH1,NOX4,NPR1,NPY,NTN1,NTRK1,PAQR3,PRKD2,PROX1,PTGER2,PTPRZ1,RARA,RARB,RGS5,RHOG,RNH1,SELL,SEMA4D,SHH,SLIT2,SMOC2,STAB1,TAL1,TBX20,TFAP2A,TGFB2,TNMD,TRPC5,VAV3
degeneration of photoreceptors																0.000214	2.203	AIPL1,CNGB1,ESRRB,HTRA1,MERTK,RBP3,RHO,RPE65,SLC6A6,TULP1
quantity of retinal cells																0.000243	-2.973	AIPL1,CNGB1,HES5,PDE6G,PRDM1,RDH8,RHO,RXRA,TUB,TULP1,VEGFA
long-term potentiation of granule cells																0.000245	-2	DGKE,PTK2,RAPGEF4,VEGFA
phosphorylation of protein																0.00025	-2.494	AATK,ADAM10,ADRBK2,AHR,AKT1,ANXA2,ARRB2,ATXN1,AXIN1,B3GNT5,BCR,BMPR1B,BMPR2,CAMK1G,CBL,CCNT1,CDC42BPB,CDK5R1,CRP,CSNK1D,CSNK1G1,DCLK1,DDR2,DMPK,DYRK1A,DYRK2,EDNRB,EIF2AK2,EIF2AK3,EPHB1,ERBB4,EZH2,FGF6,FLT4,GK,GRK5,GSK3B,GTF2H2,ITPKB,JAK2,KALRN,MAML1,MAP2K5,MAP4K4,MAPK11,MARK4,MERTK,MINK1,NEK7,NIM1,NLK,PAK7,PIK3R1,PKDCC,PLCG1,POLR2J,PRKG2,PRKX,PTK2,RHO,SLK,STK17B,STK4,TESK2,TGFBR2,THBS1,TK2,UHMK1,…
cell movement of vascular endothelial cells																0.000283	-2.929	AKT1,ANXA2,MAP2K5,PLA2G4A,PROX1,PTGS2,SEMA3E,TGFBR2,THBS1,THBS2,VEGFA
metabolism of cyclic nucleotides																0.000327	-2.827	ABCC4,ADCY5,ADRBK2,AIPL1,AKAP12,AKT1,ARRB2,CALCRL,CD200R1,CNR1,DRD5,GNAI2,GNAQ,GNAS,GUCY1A3,HTR4,MC3R,NPR1,NPR2,NPY,PALM,PDE11A,PDE3A,PTGER4,PTGS2,PTH1R,RGS19,RLN3,RXFP2,SSTR2
kidney development																0.000347	-2.6	ADAMTS1,AHR,ANXA2,ARID5B,BAG6,CDH4,COL4A3,DCHS1,ERBB4,EYA1,FREM1,GFRA1,GLI2,ITGA11,JAG1,JAK2,KISS1R,LGR4,PPP3CA,PRKX,PTCH1,PTGS2,RDH10,SALL1,SGPL1,SLC19A1,TIMELESS,TSHZ3,VEGFA,WWTR1
mass of fetal organism																0.00036	-2.333	ABCA12,AKT1,ARRB2,CSNK1D,HELLS,IGF2R,LGR4,SIN3B,SLC17A6
abnormal morphology of nephron																0.000383	2	BCR,CDH4,COL4A3,GFRA1,HELLS,LGR4,LRP2,MAN2A2,PTGS2,SALL1,TLR4,VEGFA
perinatal death																0.000411	3.817	ABCA12,ADAMTS1,AFMID,AKT1,ANGPTL3,APAF1,APBA1,ARID4A,ARID5B,ARRB2,ATP1A2,ATP1A3,ATP2A1,B3GNT5,BAG6,BCR,BMPR2,CADPS,CAPRIN1,CBX4,CDK5R1,DCHS1,EYA1,GAD1,GFRA1,GLI2,GNAQ,GRIN2B,GSK3B,HELLS,HOXA2,IGF2R,INHBB,LGR4,LRP2,LTBP1,MAN2A2,MEF2D,NEK7,NLGN3,PBX3,PEX11A,PKDCC,POU2F2,PTGER4,PTGS2,PTH1R,RTL1,RXRA,SALL1,SIN3B,SLC17A6,SLC35D1,SMURF2,SNAP25,SOX6,SP4,STXBP1,SUN1,TCF7L2,VEGFA,VEZF1				4.77e-21	3.603	ALX4,ATP2A1,BCL11B,BCR,BGN,BMP4,BRCA1,BUB1,CACNB1,CADPS,CARD10,CC2D1A,CCND1,CDK2,CDKN1C,CHRNA1,CNGA2,COL2A1,CPLX3,DCC,DCHS1,DLG1,DLK1,E2F3,EMX2,EN1,F10,F7,FANCD2,FGF3,FGF9,FGFRL1,FOS,FOXB1,FOXI1,GATA4,GBX2,GPHN,GPR4,GRIN2B,GSX1,GSX2,HELLS,HOXA2,HOXB3,HOXB4,HOXD3,HSPG2,IGF2R,ISL2,ITGA6,KLF4,LMX1B,LOX,MADD,MAFB,MAGI2,MKL1,MNX1,MSX1,MTF2,MYOD1,MYT1,NGFR,NKX6-1,NODAL,NR4A2,NTF3,OTX2,PDE4D,PHF21A,PKD1…
congenital anomaly of genital system																0.000432	2.414	ARID5B,BMPR1B,GLI2,LRP2,PARL,RXFP2,TNNT2,TSC22D3,ZBTB16
failure of heart																0.000433	2.216	ADRA1A,ADRA1B,ADRA2C,ANK2,ASIC2,ATP1A2,ATP1A3,CACNA1D,DICER1,DRD5,FLT4,GNAQ,GRK5,GUCY1A3,IGF2R,IL1RL1,KIAA1598,NPR1,NPR2,PDE11A,PDE3A,PTGER4,PTGS2,RXRA,STAB1,TNNT2,VEGFA
long-term potentiation																0.000455	-2.163	CDK5R1,CHRNB2,CNR1,DGKE,ERBB4,FMR1,GNAI2,GNAQ,GRIK3,GRIN2A,GRIN2B,GRIN2D,GSK3B,GUCY1A3,KALRN,LRP8,NLGN3,NPY,OMG,PPP3CA,PTK2,RAPGEF4,SLC1A1,SPRED1,ST8SIA4,TLR4,TNC,VEGFA
Growth Failure																0.000459	4.346	AES,AHR,AMOT,ANKRD17,ARID3B,ARID5B,BMPR2,CCNE2,CHRM3,CHRNB2,CNPY3,COLQ,DCHS1,DDR2,DYRK1A,E2F7,EBF2,EDNRB,EIF2AK3,ESRRB,EZH2,FAM20C,FOXA2,GCLC,GGT1,GK,GNAI2,HAS2,IFNAR1,ITPKB,ITPR3,JAG1,LGR4,MAML1,MMP15,NEK7,NPR2,NUMB,PAK4,PAPPA2,PARL,PLCG1,PPAP2B,PTCH1,PTH1R,PTK2,RBBP6,RDH10,RTL1,RXRA,SCN1B,SIN3B,SLC19A1,STK4,TCEB3,TEAD1,TGFBR2,TIA1,TK2,TNNT2,ZFP36				3.88e-10	3.497	AHR,AQP4,BCL6,BMP4,BRCA1,CASR,CCND1,CCNE1,CCNE2,CDKN1C,CNGA2,COL4A1,COLQ,DCHS1,DDR2,DLK1,DMBX1,E2F7,E2F8,FANCD2,FGF3,FGFRL1,FN1,FOXA2,FOXB1,GATA4,GATA6,GRIA2,HMX2,HNF4A,ITGA6,JAG1,LIG1,MSX1,MSX2,MYBL1,MYOCD,NEUROD1,NEUROD6,NFATC3,NGFR,NKX2-2,NOTCH1,NR4A3,ORC1,OTX2,PDE4D,PEG10,PTCH1,PTTG1,PURA,RARA,RARB,RTL1,SCN1B,SGCG,SHH,SHISA2,SHOX,SLC14A1,SLC17A7,SLC18A2,SLC1A2,SLC6A3,SLC6A4,SOCS1,STAT6,TAL1,T…
quantity of photoreceptors										4.88e-05	-2	CNGB3,FOS,PDE6B,PDE6G				0.000515	-2.045	AIPL1,CNGB1,PDE6G,PRDM1,RDH8,RHO,RXRA,TUB,TULP1
morphology of central nervous system																0.00058	2.213	ADAM10,AKAP12,AKT1,APAF1,APBB1,ARL6,ATAT1,ATP1A2,B4GALNT1,BAG6,BCR,CDK5R1,CHN1,CHRNB2,CSPG4,DCLK1,DFFA,DYRK1A,EBF2,ERBB4,EYA1,FGF17,FMR1,FOXA2,GAS1,GLI2,GRIN2B,HES5,HOXA2,JAG1,JUN,KALRN,LRP2,LRP8,MERTK,MKKS,NPY2R,PAK4,PHOX2A,PRF1,PTK2,SALL1,SLC17A6,SNAP25,SP4,SRGAP3,ST8SIA4,TLR2,TUBA1A,TYMP,VEGFA,VIM				2.91e-16	2.301	ADCY1,ANK3,AQP4,BCR,BMP4,CBLN1,CCND1,CDKN1C,CNGA2,COL2A1,CSPG4,DCC,EFNA2,EMX2,EN1,EN2,FAIM2,FGF8,FGFRL1,FOXA2,FOXB1,FOXI1,GATA3,GBX2,GRIA1,GRIA2,GRIN2B,GSX1,GSX2,HOXA2,HOXB8,HSPG2,ITGA6,JAG1,KLF7,LBX1,LDLR,LMX1B,MID1,MSX2,NEUROD1,NEUROD6,NFATC3,NFIA,NFIX,NGFR,NKX2-2,NOTCH1,NR4A2,NTF3,NTN1,OMP,OPHN1,OTX2,PAX2,PAX6,PKD1,PLXNA2,PLXNB2,POU4F1,POU4F2,PRF1,PTF1A,PTPRZ1,PURA,PVALB,RARA,RAX,RIMS1,RORA,SH…
cell movement of microvascular endothelial cells																0.000605	-2.608	AKT1,ANXA2,PLA2G4A,SEMA3E,TGFBR2,THBS1,THBS2,VEGFA
movement of vascular endothelial cells																0.000636	-2.408	ADAMTS1,AKT1,ANXA2,CYR61,DICER1,F11R,FLT4,GSK3B,HHEX,NRP1,PLA2G4A,PROX1,PTGS2,SEMA3E,STAB1,TGFBR2,THBS1,THBS2,VEGFA
migration of breast cancer cell lines																0.000727	-2.096	ACSL4,AKT1,ANXA2,ARRB2,CAPN2,CHN2,EPHA2,HMMR,JUN,KRT8,MAP4K4,MYH9,NRP1,PLCG1,PRSS27,PTK2,RAP1GAP,SSH1,TIAM1,TNK2,TRIP10,VEGFA,VIM,WWTR1
congenital urogenital anomaly																0.000728	2.117	ARID5B,B9D1,BAG6,BMPR1B,CALD1,CC2D2A,CHRM3,CPT1B,EYA1,FREM1,GFRA1,GLI2,KCNA5,LGR4,LRP2,NLGN3,PARL,RAPGEF4,RDH10,RERE,RXFP2,SALL1,SSTR2,SSTR5,TCTN2,TNNT2,TSC22D3,ZBTB16
tubulogenesis of endothelial cells																0.000809	-2.2	CYR61,FLT4,PTK2,THBS1,VEGFA
respiratory failure																0.000863	2.376	ATP1A2,ATP2A1,BAG6,CADPS,CAPRIN1,HELLS,HOXA2,IGF2R,LRP2,MAN2A2,PBX3,PTH1R,SLC17A6,SNAP25,STK4				8.79e-06	2.846	ATP2A1,CADPS,FGF9,HELLS,HOXA2,HSPG2,IGF2R,MADD,MYOD1,RYR1,SLC32A1,SNAP25,SYNE2,TH,TLX3,TOP2B,UNCX,YBX1
cryptorchidism																0.00103	2.2	ARID5B,GLI2,LRP2,PARL,RXFP2,TNNT2
infection by Retroviridae																0.00111	-4.714	ADAM10,ADAMTS5,ADORA1,AEBP2,AES,AHCTF1,AKT1,ANKRD6,ANXA2,AP2M1,ARHGAP32,ATG16L2,BAG6,BCR,CALCOCO1,CCNT1,CD97,CHRNB2,CHST1,CLEC4M,CNST,DDX3X,DIMT1,DNAL1,DTX4,EPS8,GABRG2,GTF2H2,IFNAR1,INTS6,LRIF1,MERTK,MICAL3,MMADHC,MYADML2,NCKAP1,NLGN3,NLRP1,NUDT11,NUP133,OSBPL6,PCTP,PDE11A,PDE3A,PDZD8,PGM1,PKD1L2,POLR2J,PRDM14,PRKX,PTGS2,PTH1R,RNH1,RXRA,SLC27A6,STAB1,STXBP1,TCEB3,TFAP4,TLR2,TLR4,TOR2A,TRAPPC8,TR…
biosynthesis of cyclic nucleotides																0.00111	-2.827	ABCC4,ADCY5,ADRBK2,AKAP12,AKT1,ARRB2,CALCRL,CD200R1,CNR1,DRD5,GNAI2,GNAQ,GNAS,GUCY1A3,HTR4,MC3R,NPR1,NPR2,NPY,PALM,PTGER4,PTGS2,PTH1R,RGS19,RLN3,RXFP2,SSTR2
development of cardiovascular tissue																0.00119	-3.6	ADAMTS1,AKT1,BMPR2,COL4A3,CYR61,DICER1,EDNRB,F11R,FLT4,GJC1,GLI2,GSK3B,HHEX,HTR4,JUN,LGR4,MAP2K5,MYH6,NCOA3,NRP1,NRP2,PLA2G4A,PLEC,PRKX,PROX1,PTGS2,PTK2,PTPRM,RXRA,SIN3B,SPRED1,TGFBR2,THBS1,THBS4,TNFRSF11A,TNNT2,VASH2,VEGFA,VEZF1,YWHAG				2.77e-06	-2.084	ACTC1,ADAMTS8,ADIPOQ,ADM,ALDH1A2,ANGPT1,BMP4,C3,CAV2,CD36,COL11A1,COL4A1,CXCL1,CYR61,DLG1,ECT2,FN1,G6PD,GATA4,GATA6,GBX2,HMGB2,HOXB5,HSPG2,ISL1,NOTCH1,NTN1,PAQR3,PRKCD,PRKD2,PROX1,RGS5,RPTOR,SEMA4D,SMOC2,TAL1,TBX20,TEAD4,TFAP2A,TGFB2,TNFRSF6B,TNMD,TNNC1,TNNT2,TTN,ZFPM2
vascularization																0.00127	-2.683	ADAMTS1,AKT1,ANXA2,B4GALNT1,CBL,CYR61,EPHA2,HMMR,IFNAR1,LRP5,NPY,NPY2R,NRP1,NRP2,PLA2G4A,PLCD3,PTGS2,PTH1R,RDH8,STK4,TGFBR2,THBS1,THBS2,VEGFA
protein kinase cascade																0.00128	-2.214	ADORA1,ADRA1A,ADRA1B,AJUBA,AKT1,AXIN1,C1QTNF1,CAPN3,CDC42SE1,DAB2IP,DDX3X,DIXDC1,DUSP19,EPHB1,FLT4,GNAI2,GRIN2B,IFNAR1,IL1RL1,ITPKB,JAK2,KISS1R,LITAF,MALT1,MAP2K5,MAP4K4,MAPK11,MINK1,NLK,NLRC3,NOD1,PPM1A,PTGER4,PTK2,RNF41,SGK2,SOCS2,STK17B,STK4,TAOK2,TLR4,VAPA,ZFP36
cell movement of endothelial cells																0.00159	-2.287	ADAM10,ADAMTS1,AKT1,AMOT,ANGPTL3,ANXA2,ARRB2,BMPR2,CRP,CSPG4,CYR61,DICER1,F11R,FLT4,GSK3B,HHEX,HMMR,IGF2R,MAP2K5,MAPK11,NRP1,PLA2G4A,PROX1,PTGS2,PTH1R,PTK2,SEMA3E,STAB1,TARS,TGFBR2,THBS1,THBS2,VEGFA,VIM
proliferation of smooth muscle cells																0.00173	-2.37	ABCC4,AKT1,APOD,BMPR2,CALCRL,CAPN2,CBL,CYR61,GNAQ,GNAS,GSK3B,HES5,IL12B,JUN,KALRN,NPR1,PDE3A,PIK3R1,PTGS2,PTK2,SERPINF2,TGFBR2,THBS1,TLR2,TLR4,TNC,VEGFA,WISP2
synthesis of nucleotide																0.00174	-3.096	ABCC4,ADCY5,ADRBK2,ADSSL1,AKAP12,AKT1,ARRB2,ATXN1,CALCRL,CD200R1,CNR1,DRD5,EIF2AK3,FBP1,GNAI2,GNAQ,GNAS,GUCY1A3,HTR4,MC3R,MEF2D,NPR1,NPR2,NPY,PALM,PRPS1,PTGER4,PTGS2,PTH1R,RGS19,RLN3,RXFP2,SSTR2,TBPL1,TK2,UPRT
Hypertrophy																0.00174	2.175	ABCC4,ADRA2C,AHR,AKT1,APAF1,BAG6,BCR,BMPR2,CCNT1,DICER1,DYRK1A,GNAI2,GNAQ,GSK3B,GUCY1A3,HES5,IGF2R,IL1RL1,JAK2,JUN,LRP5,MAP2K5,MC3R,MEF2D,MMP19,MYH6,NPR1,NPR2,PBX3,PDC,PIK3R1,PLA2G4A,PPP3CA,PRKG2,PTGS2,PTH1R,PTK2,STAB1,TGFBR2,TLR2,TLR4,TNFRSF13B,TNNT2,VEGFA,YAP1
proliferation of muscle cells																0.00203	-2.588	ABCC4,AKT1,APOD,BMPR2,CALCRL,CAPN2,CBL,CYR61,FGF6,GNAQ,GNAS,GRK5,GSK3B,HES5,IL12B,JUN,KALRN,MAML1,MAPK11,NPR1,PDE3A,PIK3R1,PTGS2,PTK2,RXRA,SERPINF2,TGFBR2,THBS1,TLR2,TLR4,TNC,VCP,VEGFA,WISP2,YAP1
neonatal death																0.00209	2.973	ABCA12,AFMID,APBA1,ARID5B,ARRB2,ATP1A2,ATP1A3,ATP2A1,B3GNT5,BAG6,BCR,CADPS,CAPRIN1,CBX4,EYA1,GAD1,GFRA1,GLI2,GNAQ,GRIN2B,GSK3B,HELLS,HOXA2,IGF2R,INHBB,LGR4,LTBP1,MAN2A2,MEF2D,NLGN3,PBX3,PKDCC,POU2F2,PTGS2,PTH1R,RTL1,SALL1,SIN3B,SLC17A6,SLC35D1,SNAP25,STXBP1,SUN1,TCF7L2,VEGFA				1.88e-19	3.275	ATP2A1,BCL11B,BCR,BRCA1,CADPS,CC2D1A,CCND1,CDK2,CDKN1C,CHRNA1,CNGA2,COL2A1,CPLX3,DCC,DLG1,DLK1,EMX2,EN1,F10,F7,FGF3,FGF9,FGFRL1,FOS,FOXB1,GATA4,GBX2,GPHN,GPR4,GRIN2B,GSX1,GSX2,HELLS,HOXA2,HOXB3,HOXB4,HOXD3,IGF2R,ISL2,KLF4,LMX1B,MADD,MAFB,MAGI2,MNX1,MSX1,MYOD1,MYT1,NGFR,NKX6-1,NODAL,NR4A2,NTF3,OTX2,PDE4D,PHF21A,PKD1,POU4F1,PTF1A,RARA,RARB,RIMS1,RTL1,RYR1,SHH,SLC18A2,SLC32A1,SNAP25,ST14,SYNE2,TFAP2…
cell transformation																0.00248	-3.011	ADRA1B,AKT1,ARHGAP32,BCR,CBL,CCNE2,CHRM3,CLTC,CYR61,DIRAS1,EIF2AK2,EIF4E,EPHA2,EPS8,ERBB4,FTH1,GLI2,GNAI2,GNAO1,GNAQ,HAS2,HHEX,JAG1,JAK2,JUN,MAP2K5,MCTS1,MERTK,MLLT1,NCOA3,PAK4,PBX3,PIK3R1,PPP1R13L,PTCH1,PTK2,RALGDS,RAP1GAP,STYK1,TGFBR2,TIAM1,TLR4,TSC22D3,USP7,VEGFA,ZNF384
migration of endothelial cells																0.00249	-2.119	ADAM10,ADAMTS1,AKT1,AMOT,ANGPTL3,ANXA2,ARRB2,BMPR2,CRP,CYR61,DICER1,F11R,FLT4,GSK3B,HHEX,HMMR,IGF2R,MAPK11,NRP1,PLA2G4A,PROX1,PTGS2,PTH1R,PTK2,SEMA3E,STAB1,TARS,TGFBR2,THBS1,VEGFA,VIM
tubulogenesis																0.00268	-2.736	CYR61,ERBB4,FLT4,JAM2,PLXNB1,PTK2,THBS1,VEGFA
infection of cells																0.0027	-4.864	ADAM10,ADAMTS5,AEBP2,AES,AHCTF1,AKT1,ANKRD6,ANXA2,AP2M1,ARHGAP32,ATG16L2,BAG6,BCR,CALCOCO1,CBL,CCNT1,CD97,CHST1,CLEC4M,CLTC,CLTCL1,CNST,DDX3X,DIMT1,DNAL1,DTX4,EIF2AK2,EPS8,FRS2,GABBR2,GTF2H2,IFNAR1,IGF2R,INTS6,KRT18,LRIF1,MERTK,MICAL3,MMADHC,MYADML2,NCKAP1,NLGN3,NLRP1,NOP56,NUDT11,NUP133,OSBPL6,PCTP,PDZD8,PGM1,PIK3R1,PIP5K1A,PKD1L2,PLCG1,POLR2J,PRDM14,PRKX,PTH1R,RAB5A,RNF41,RNH1,SLC27A6,STAB1,STX…
engulfment of cells																0.00277	-3.157	ADORA1,AP2M1,ASAP2,ATP6V0E1,BCR,CBL,CCNT1,CHN1,CLTC,CRP,DYRK1A,EPS8,FMR1,IFNAR1,IL12B,IL1RL1,LECT2,LRP2,MERTK,MYH9,NOD1,NPY,PDZD8,PIP5K1A,PLA2G4A,PRKX,PTK2,SCARB2,SNAP25,SYNJ2BP,THBS1,TLR1,TLR2,TLR4,TUB,TULP1,VIM
hypoplasia of organ																0.00285	2.035	AHR,AKT1,ARID3A,ARID5B,ARRB2,BAG6,BLNK,CBL,CBX4,CCNE2,DCK,DICER1,EBF2,EYA1,GAS1,GLI2,GNAQ,HELLS,HS6ST2,KISS1R,LGR4,LSR,NCOA2,PBX3,PRF1,RDH10,RERE,RXRA,SALL1,TCEB3,TEAD1,VEGFA,ZFP36				1.84e-07	3.302	AHR,ALDH1A2,BCL11B,BCL6,CCNE1,CCNE2,CDK2,CDKN1C,CENPB,COL2A1,DCK,DLG1,E2F3,EN1,FGF9,FGFRL1,HELLS,HOXB3,HOXB4,HOXB9,HOXD3,ITGA6,LIG1,LOX,MYBL1,MYOD1,NFATC3,NODAL,NOG,PAX2,PKD1,PRF1,PTTG1,RARA,RARB,SELL,SHH,SPTBN1,TBX20,TGFB2,WT1,YBX1,ZFPM2
synthesis of cyclic AMP																0.00291	-2.177	ABCC4,ADCY5,ADRBK2,AKAP12,ARRB2,CALCRL,CD200R1,CNR1,DRD5,GNAI2,GNAQ,GNAS,HTR4,MC3R,NPY,PALM,PTGER4,PTGS2,PTH1R,RGS19,RLN3,RXFP2,SSTR2
migration of vascular endothelial cells																0.00301	-2.252	ADAMTS1,AKT1,ANXA2,CYR61,DICER1,F11R,FLT4,GSK3B,HHEX,NRP1,PLA2G4A,PROX1,PTGS2,SEMA3E,STAB1,TGFBR2,VEGFA
metabolism of nucleotide																0.00303	-3.096	ABCC4,ADCY5,ADRBK2,ADSSL1,AIPL1,AK4,AKAP12,AKT1,ARRB2,ATXN1,CALCRL,CD200R1,CNR1,DCK,DRD5,EIF2AK3,FBP1,GNAI2,GNAQ,GNAS,GUCY1A3,HTR4,MC3R,MEF2D,MYH6,MYH9,NPR1,NPR2,NPY,PALM,PDE11A,PDE3A,PRPS1,PTGER4,PTGS2,PTH1R,RGS19,RLN3,RXFP2,SSTR2,TBPL1,TK2,TNNT2,TYMP,UPRT,VCP
shape change of tumor cell lines																0.00345	-2.213	AKAP12,CBL,CHN1,EDNRB,EPHA2,GNAQ,HTR4,INHBB,MERTK,MYH9,PIP5K1A,PTK2,RAP1GAP,TAOK2,THBS1,TIAM1,TNC
thermoregulation																0.0041	-2.524	ADORA1,ARRB2,CBL,CHRM3,CPT1B,CSPG4,DECR1,GRK5,HTR7,INHBB,NCOA2,NLRC3,NPY,PRF1,PTGER4,PTGS2,RXRA,TK2,TLR2
morphology of gland																			5.03e-07	2.395	AGR2,APOA1,AVPR1A,CDKN1C,EYA1,GH1,IL1R1,LHX3,OTX1,OTX2,PCSK2,PLAU,POMC,PPT2,PRL,PROP1,SYTL2,TBX1,THBS1,TP63
apoptosis																			1.89e-06	2.069	ADORA2B,AIPL1,APCS,APOA1,ARRB1,ASCL1,ATP1A1,ATP1A2,ATRX,CDKN1C,CEACAM1,CNGB3,CNR1,CRP,CSF1,DCT,DDIT4,DEPTOR,DKK1,EPHA2,ETV5,EYA1,F3,FGFRL1,FMOD,GAS2,GH1,GLO1,HPGDS,IGFBP6,IL1R1,INSM1,JAG1,JAK2,KCNH2,KDM1A,KL,KLF5,KRT18,LDHA,LECT2,LGR4,LHX3,LMO4,MALT1,MGAT3,MSX2,OBSCN,OTX1,OTX2,PCSK2,PITX2,PLAU,POMC,PRKD3,PRL,PROP1,PTGIS,RBP3,RBP4,RGS3,S100A1,SLC5A8,SOCS1,ST14,SUMO1,TAOK2,TGFBR2,THBS1,TNC,TNFAIP8L…	3.06e-11	2.242	ACTC1,ADIPOQ,ADM,AGO3,AHR,ALDH1A2,ALDOC,ALX4,ANGPT1,ARHGAP18,ATF6,ATP2A1,ATP2B4,ATXN1,AURKA,AXIN1,BARHL1,BCL11B,BCL6,BCR,BGN,BIRC5,BMP4,BRCA1,BUB1,C3,C6,C8orf44-SGK3/SGK3,CAPN3,CASP14,CASR,CCDC6,CCNB1,CCND1,CCNE1,CD28,CD36,CDC20,CDH1,CDK1,CDK2,CDKN1C,CENPF,CERKL,CHRNA1,CNGB3,CNR1,COL2A1,COL4A1,CREB1,CRP,CRYAA,CSPG4,CXCL1,CYR61,DCC,DCK,DCTN1,DEPDC1,DLL1,DTX1,DUSP1,E2F3,E2F7,E2F8,EDIL3,EMX2,EN1,ETV…
osteoporosis																			5.93e-05	2.186	ATP1A1,ATP1A2,CNR1,CSF1,GH1,KL,TNFRSF11B,TSHR
metaplasia of tissue																			0.000214	-2	APCS,ASCL1,TGFBR2,TP63
formation of cells																			0.00118	2.078	ASCL1,CDKN1C,CSF1,DKK1,ESRRG,JAG1,OTX2,PLAU,PRL,TBX1,TGFBR2,THBS1,TNFRSF11B,TP63,TSHR	6.02e-06	-2.358	ADAM19,ADIPOQ,ANLN,ATOH7,AURKA,BIRC5,BMP4,CD36,CDH1,CDKN1C,DLK1,FMN2,FN1,FOS,GATA2,JAG1,KLF4,LDLR,MAPK10,MCAM,MKL1,MXI1,MYB,NEUROD1,NFATC3,NFIA,NKX2-2,NOG,NOTCH1,NTRK1,OTX2,PANX1,PAPPA,PAX2,PAX6,PRLR,RARA,RGS12,SHH,TAL1,TLX3,VSX2,WT1,ZFHX3
morphology of nervous system																						4.46e-26	2.571	ADCY1,ANK3,AQP4,BCR,BMP4,BRCA1,CACNB3,CADPS,CBLN1,CC2D1A,CCND1,CDKN1C,CHRNA1,CLCN6,CNGA2,CNR1,COL2A1,COLQ,CRB1,CREB1,CSPG4,DCC,DUSP1,EFNA2,EMX2,EN1,EN2,ETV1,FAIM2,FGF3,FGF8,FGFRL1,FOXA2,FOXB1,FOXI1,FRMPD4,GALR2,GATA3,GBX2,GNB3,GPHN,GRIA1,GRIA2,GRIN2A,GRIN2B,GRIN3A,GSX1,GSX2,HOXA2,HOXB5,HOXB8,HOXD3,HSPG2,ISL1,ISL2,ITGA6,JAG1,KIDINS220,KLF7,LBX1,LDLR,LMX1B,MADD,MAGI2,MAPK10,MID1,MNX1,MSX2,NEFM,NES,…
behavior																						6.87e-20	-2.014	ADCY1,ADM,APOA4,AQP4,ATP2B4,ATXN1,BCL11B,BCR,BMP4,CACNA1G,CACNB1,CACNB3,CACNG2,CARTPT,CASR,CC2D1A,CCND1,CD36,CDKN1C,CHD7,CLCN6,CNR1,CREB1,CYR61,DCC,DDC,DMBX1,DRD3,DRD5,DUSP1,EFNA2,EN1,EN2,ETV5,FGF3,FGF8,FMN2,FOS,FOXA2,FOXB1,FOXI1,FOXO6,GABRD,GALR2,GCH1,GLS,GPHN,GRIA1,GRIA2,GRIK2,GRIN2A,GRIN2B,GRIN2C,GRIN3B,GRM1,GRM2,GRM4,HELT,HOXA2,HOXB8,IAPP,IGF2R,KCNA2,KLF4,LDLR,LMX1B,LOX,MID1,MKL1,MTNR1A,MYBL1…
quantity of neurons																						2.8e-18	-2.927	ATOH7,ATXN1,BMP4,CHRNA1,CREB1,DCC,DCK,DUSP1,EMX2,EN1,EN2,GPHN,GSX2,HELT,HMX2,HOXB3,HOXC8,IGFBP1,INSM1,ISL2,JAG1,KIF5C,KLF7,LBX1,LMX1B,MAPK10,NEFM,NEUROD1,NEUROD2,NGFR,NHLH2,NKX2-2,NKX2-8,NKX6-1,NOG,NOTCH1,NPY,NR4A2,NTF3,NTN1,NTRK1,OTX2,PANX1,PAX6,POU4F1,POU4F2,POU4F3,PURA,RIMS1,SHH,SLC6A3,TFAP2A,TGFB2,TH,TRPA1,VSX2,ZBTB18
activation of DNA endogenous promoter																						1.03e-15	-2.138	AHR,ALX4,ATF6,ATXN1,BARHL1,BCL11B,BCL6,BMP4,BRCA1,CD28,CDKN1C,CREB1,DLL1,DMBX1,DRD3,DTX1,EN1,EN2,ETV1,FOS,FOXA2,FOXI1,GABPB2,GATA2,GATA3,GATA4,GATA6,GLO1,GSX1,HELT,HMGA2,HMGB2,HNF4A,HOXA2,HOXB4,HOXB9,HOXC5,HOXC6,HOXC8,ISL1,IVNS1ABP,JAG1,KLF4,KLF7,KMT2D,LITAF,LMO1,LMX1B,LRP5,MAFA,MAFB,MC1R,MKL1,MNX1,MSC,MSX1,MSX2,MXI1,MYB,MYOCD,MYOD1,MYT1L,NCOA7,NEUROD1,NEUROD2,NFATC3,NFIA,NFIL3,NFIX,NHLH2,NKX2-2,…
morphology of brain																						8.7e-14	2.142	ADCY1,ANK3,BCR,CBLN1,CCND1,CDKN1C,CNGA2,COL2A1,CSPG4,DCC,EFNA2,EMX2,EN1,EN2,FAIM2,FGF8,FGFRL1,FOXA2,FOXB1,FOXI1,GATA3,GBX2,GRIA2,GRIN2B,GSX1,GSX2,HOXA2,HSPG2,ITGA6,JAG1,KLF7,LDLR,LMX1B,MID1,MSX2,NEUROD1,NEUROD6,NFIA,NFIX,NGFR,NOTCH1,NR4A2,NTF3,NTN1,OMP,OPHN1,OTX2,PAX2,PAX6,PKD1,PLXNA2,PLXNB2,POU4F1,POU4F2,PTF1A,PURA,PVALB,RARA,RAX,RIMS1,RORA,SHH,SHISA2,SLC1A2,SLC6A4,SNAP25,TFAP2A,TOP2B,ZBTB18,ZIC…
cell death																						1.72e-13	2.198	ACTC1,ADIPOQ,ADM,AGO3,AHR,ALDH1A2,ALDH3B1,ALDOC,ALX4,ANGPT1,ARHGAP18,ATF6,ATP2A1,ATP2B4,ATXN1,AURKA,AXIN1,BARHL1,BCL11B,BCL6,BCR,BGN,BIRC5,BMP4,BRCA1,BUB1,BUB1B,C3,C6,C8orf44-SGK3/SGK3,CABLES1,CACNA1G,CACNB3,CADPS,CAPN3,CASP14,CASR,CC2D1A,CCDC6,CCNB1,CCND1,CCNE1,CD28,CD36,CD82,CDC20,CDH1,CDK1,CDK2,CDKN1C,CELSR1,CENPF,CERKL,CHRNA1,CLYBL,CNGB3,CNR1,COL2A1,COL4A1,CREB1,CRP,CRYAA,CSPG4,CXCL1,CYR61,DC…
Hypoplasia																						5.1e-13	3.756	AHR,ALDH1A2,BCL11B,BCL6,BMP4,CCND1,CCNE1,CCNE2,CDK2,CDKN1C,CENPB,COL2A1,DCC,DCK,DLG1,E2F3,EMX2,EN1,FGF3,FGF8,FGF9,FGFRL1,GATA4,GATA6,GBX2,GPR4,HELLS,HOXB3,HOXB4,HOXB9,HOXD3,ITGA6,JAG1,LDLR,LIG1,LMX1B,LOX,MSX2,MYBL1,MYOD1,NFATC3,NKX2-2,NODAL,NOG,NOTCH1,NTF3,NTN1,OTX2,PAX2,PAX6,PKD1,POU4F1,POU4F2,PRF1,PTTG1,PURA,RARA,RARB,SELL,SHH,SLC6A3,SPTBN1,TBX20,TBX3,TGFB2,TH,TTN,WT1,YBX1,ZFPM2,ZIC1
length of animal																						1.87e-12	-3.242	ACTC1,ADIPOQ,AHNAK,AHR,ALDH1A2,ANO1,BCL6,BGN,BMP4,BRCA1,C3,CACNG2,CASR,CC2D1A,CCND1,CD36,CDK2,CDKN1C,CENPB,CHD7,CKS1B,CNR1,COL2A1,COLQ,CREB1,DDR2,DLG1,DLK1,DRD3,DUSP1,E2F3,E2F7,E2F8,EN1,ETV1,ETV5,FANCD2,FGF8,FGFRL1,FOS,FOXA2,FOXB1,G6PD,GRIA1,GRIA2,GRIA3,GRIK2,GSX1,HELLS,HMGA2,HOXB4,HOXC8,HSPG2,IGF2R,IGFBP1,INSR,ITGA11,KCNA2,MKL1,MYBL1,MYOD1,NES,NEUROD1,NFIA,NFIX,NGFR,NLRC3,NODAL,NPR3,NTF3,NTRK1,P…
proliferation of tumor cell lines																						7.21e-12	-3.276	ADAMTS5,ADIPOQ,ADM,AHR,AURKA,AURKB,AXIN1,BCL6,BCR,BIRC5,BMP4,BRCA1,BUB1,CABLES1,CACNA1G,CARD10,CASR,CCDC6,CCNB1,CCND1,CCNE1,CCNE2,CD82,CDH1,CDK1,CDK2,CDKN1C,CENPB,CKS1B,COL14A1,COL4A1,CREB1,CXCL1,CYP1A1,CYR61,DCC,DLGAP5,DLK1,DLL1,DTX1,DUSP1,E2F3,E2F8,ECT2,ETV1,F7,FGF8,FGF9,FGFRL1,FKBP5,FN1,FOS,FOXA2,FOXQ1,G6PD,GAB2,GALR2,GATA2,GATA4,GATA6,GNAS,GRIA1,GRIN2A,GZMB,H2AFY,HMGA2,HMMR,HMX2,HNF4A,HOXB3,H…
development of epithelial tissue																						2.81e-10	-2.346	ADAMTS8,ADIPOQ,ADM,AHR,ALDH1A2,ANGPT1,BCL11B,BMP4,C3,CAV2,CCND1,CD36,CDH1,COL4A1,CRYGS,CXCL1,CYR61,DLG1,ECT2,FGF3,FGF8,FGF9,FN1,FREM2,G6PD,GATA4,GATA6,GBX2,HMGB2,HOXB4,HOXB5,HOXB9,HSPG2,JAG1,KRT17,NOTCH1,NTF3,NTN1,NTRK1,ONECUT2,PAQR3,PAX2,PCDH8,PKD1,PRKCD,PRKD2,PRLR,PROX1,RGS5,RPTOR,SCRIB,SEMA4D,SHH,SLC14A1,SLIT2,SMOC2,TAL1,TEAD4,TFAP2A,TGFB2,TNFRSF6B,TNMD,WNT10B,WT1
axonogenesis																						6.08e-10	-2.287	ADCY1,AMIGO1,ANK3,ARHGEF28,ATF6,BCL11B,CHRNA1,CREB1,DCC,EFNA2,FOS,KLF7,NFIA,NGFR,NKX2-8,NOTCH1,NTF3,NTN1,NTNG2,NTRK1,PAX2,PAX6,PLXNA3,POU4F1,POU4F2,POU4F3,PTPRZ1,RHOG,RIMS1,SHH,SLIT2,SLITRK6,TOP2B
morphology of endocrine gland																						1.24e-09	2	ADAM19,CADPS,CASR,CDKN1C,E2F3,EMX2,FN1,GATA6,GSX1,HMX2,HOXB3,HOXD3,INSR,ISL1,LDLR,MGMT,MNX1,NEUROD1,NKX2-2,NKX6-1,OPRM1,OTX2,PRKCD,PRLR,PTTG1,RARA,RARB,SLC6A3,SLC6A4,SPTBN1,TGFB2,UNC13A,VAMP2,WT1
disorder of basal ganglia																						4.56e-08	2	ACTN2,APOA4,AQP4,ATP2A1,B3GNT2,BCL11B,BCL6,BCR,C3,CACNB3,CAPN3,CASQ1,CDKN1C,CHAF1B,CNR1,CRB1,CREB1,CRP,DCTN1,DDC,DRD3,DRD5,EMX2,ETV5,FOS,GABRA6,GABRD,GCH1,GNAS,GRIA1,GRIK2,GRIN2A,GRIN2B,GRIN2C,GRIN3A,GRIN3B,HMGB2,HOXC6,IGSF5,IVNS1ABP,KCNN3,LDLR,LGR5,MALT1,MC1R,MTNR1A,MYOM2,MYOZ2,MYT1L,NBEA,NGEF,NPY,NR4A2,NTF3,OPRM1,PDE4D,PFKFB1,PVALB,RARB,RASD2,RDH12,RHOG,RS1,RYR1,SCARB2,SCN1B,SCN3A,SLC14A1,SLC17…
morphology of rhombencephalon																						5.4e-08	2.425	ANK3,BCR,CCND1,EN1,EN2,FAIM2,FGF8,FOXA2,FOXB1,FOXI1,GBX2,HOXA2,LDLR,LMX1B,MID1,MSX2,NEUROD1,NFIA,OTX2,PLXNB2,POU4F1,PTF1A,PURA,PVALB,RARA,RORA,ZIC1
cell survival																						8.8e-08	-2.75	ADIPOQ,AHR,ANGPT1,ANLN,ATF6,ATXN1,AURKA,AURKB,BCL6,BCR,BIRC5,BMP4,BRCA1,BUB1B,C8orf44-SGK3/SGK3,CACNB3,CALB2,CARD10,CARTPT,CASR,CC2D1A,CCNB1,CCND1,CD28,CD82,CDH1,CDK1,CDK2,CDKN1C,CNR1,CREB1,CXCL1,CYR61,DCC,DCK,DLK1,DUSP1,DUSP19,E2F3,EBF3,EFNA2,EN1,EN2,ETV5,F7,FANCD2,FGF3,FGF8,FKBP5,FN1,FOS,GAB2,GATA2,GATA3,GATA4,GATA6,GCH1,GZMB,HELB,HMGA2,HMGB2,HSH2D,IAPP,IDE,IGF2R,INSR,JAG1,KIF11,KIF18A,KIFC1,KL…
release of neurotransmitter																						2.01e-07	-2.232	C3,CADPS,CARTPT,CHRNB3,CNR1,DRD3,GLUL,GRIN2A,GRM1,GRM2,KCNK9,NGFR,NPY,NTRK1,OPRM1,PVALB,RIMS1,SLC18A2,SLC32A1,SLC6A3,SNAP25,SYT1,TH,UNC13A,VAMP2
abnormal morphology of semicircular canal																						2.07e-07	2.176	BMP4,CHD7,FGF3,FOXI1,GBX2,HMX2,NFIX,PAX2,SHH,SLC26A4
generation of neurons																						2.31e-07	-2.052	CNR1,DLK1,FGF8,MYT1L,NEUROD1,NOG,NOTCH1,NTF3,PAX6,PTF1A,SHH,TAL1,TGFB2,ZIC1
differentiation of stem cells																						2.9e-07	-2.829	ANGPT1,BMP4,BRCA1,CCND1,CDH1,CDK1,FGF8,FN1,GAB2,GATA2,GATA4,GATA6,GSX2,KLF4,MAFA,MNX1,MSX1,MSX2,MTF2,MYB,MYOD1,NEUROD1,NOG,NOTCH1,NR4A2,NTF3,PAX6,PROX1,SHH,TAL1,TGFB2
cell viability																						3e-07	-2.405	ADIPOQ,ANGPT1,ANLN,ATF6,ATXN1,AURKA,AURKB,BCL6,BCR,BIRC5,BMP4,BRCA1,BUB1B,CACNB3,CALB2,CARD10,CARTPT,CASR,CC2D1A,CCNB1,CCND1,CD28,CD82,CDH1,CDK1,CDK2,CDKN1C,CNR1,CREB1,CXCL1,CYR61,DCC,DCK,DLK1,DUSP1,DUSP19,E2F3,EFNA2,EN1,EN2,F7,FANCD2,FGF8,FKBP5,FN1,FOS,GAB2,GATA2,GATA3,GATA4,GATA6,GCH1,HELB,HMGA2,HMGB2,HSH2D,IAPP,IDE,IGF2R,INSR,JAG1,KIF11,KIF18A,KIFC1,KLF4,LIG1,LMO3,MALT1,MAPK10,MCAM,MGMT,MSX1,M…
neuritogenesis																						4.28e-07	-2.106	ADCY1,AMIGO1,ANK3,ARHGEF28,ATF6,ATXN1,BCL11B,BSN,CC2D1A,CDC20,CHRNA1,CREB1,DCC,EFNA2,FOS,GALR2,GRIN3A,GRM4,HMGB2,IGSF9,KIDINS220,KLF7,LOX,MAGI2,MNX1,NEFM,NEUROD1,NEUROD6,NFIA,NFIX,NGFR,NKX2-8,NOTCH1,NTF3,NTN1,NTNG2,NTRK1,OPHN1,OPRM1,PAX2,PAX6,PLXNA3,POU4F1,POU4F2,POU4F3,PPP1R9A,PTPRZ1,RHOG,RIMS1,SEMA4D,SHH,SLIT2,SLITRK6,SPTBN1,TOP2B
morphology of cerebellum																						6.58e-07	2.425	ANK3,BCR,CCND1,EN1,EN2,FAIM2,FGF8,FOXB1,FOXI1,GBX2,LDLR,LMX1B,MID1,MSX2,NEUROD1,NFIA,OTX2,PLXNB2,PTF1A,PURA,PVALB,RORA,ZIC1
size of colliculus																						1.04e-06	-2.415	EN1,EN2,FGF8,FOXB1,LMX1B,MID1
differentiation of connective tissue cells																						1.25e-06	-2.408	ADIPOQ,ADM,AXIN1,BGN,BMP4,C3,CARTPT,CASR,CCND1,COL2A1,CREB1,CYR61,DLK1,DLK2,EFNA2,FGF9,FN1,FOS,FOXA2,GAB2,GATA2,GDF10,HMGA2,HSPG2,IAPP,INSR,ITGA6,JAG1,KLF4,LAMB3,LGALS9,LRP5,MSX2,MYOD1,NGFR,NOG,NOTCH1,NPNT,NPY,PANX3,PEG10,PLCL2,POU4F3,PRKCD,PRKG2,PTCH1,PTGER2,PTGFR,RARA,RARB,SEMA4D,SHH,SLC2A5,SOCS1,STAT6,TAL1,TGFB2,VGLL3,WNT10B	2.07e-07	-2.172	ADIPOQ,C3,CAPNS1,CASR,COL11A2,COL2A1,CTGF,DLX3,EDNRA,FHL2,GDF10,ITGA6,LGALS9,LRG1,LRP5,MAP3K14,MATN1,NFATC1,NR0B2,NR2F1,POSTN,RARB,SFRP2,SHH,SLC2A5,SP7,TAL1,UCMA
delay in mitosis of cervical cancer cell lines																						3.13e-06	2.193	CCNB1,CDC20,CENPE,DLGAP5,PTTG1,RAD21,TOP2B
entry into interphase																						3.38e-06	-2.366	BCR,BUB1,BUB1B,CCNB3,CCND1,CCNE1,CDC20,CDH1,CDK2,CDKN1C,E2F3,E2F8,FN1,FOS,KLF4,MCM10,MYBL1,MYBL2,PRKCD,SHH,SSTR1,TAL1,UHRF1
size of inferior colliculus																						5.56e-06	-2.2	EN1,EN2,FGF8,FOXB1,MID1
proliferation of fibroblast cell lines																						6.5e-06	-2.228	ADIPOQ,AHR,AXIN1,BMP4,BRCA1,BTG3,CCDC6,CCND1,CCNE1,CKS1B,CREB1,CXCL1,CYGB,E2F3,E2F7,ETV1,FN1,FOS,GRK5,HOXB3,HOXB4,IGFBP1,INSR,ITGA11,IVNS1ABP,JAG1,KCNK9,KIF20B,LIG1,LOX,MAPK10,MYBL2,MYOD1,NOTCH1,NOX4,NPY,NTRK1,PRKAR2B,PRKCD,PRLR,PTTG1,SHMT1,SOCS1,STAP2,WNK1,WT1,ZBTB7C
shape change of axons																						1.29e-05	-2.226	ATF6,AXIN1,CHRNA1,CREB1,DCC,FOS,KLF7,NGFR,NTF3,NTN1,NTRK1,RHOG,RIMS1,SLIT2
generation of cells																						2.26e-05	-2.222	ADIPOQ,AHR,BCR,BMP4,C3,CD28,CNR1,DLK1,DLL1,FANCD2,FGF8,GATA3,HNF4A,KLF4,MYB,MYT1L,NEUROD1,NFIL3,NOG,NOTCH1,NTF3,PAX6,PTF1A,RORA,SHH,STAT6,TAL1,TGFB2,USP9X,ZIC1
lack of semicircular canal																						3.07e-05	2.176	BMP4,FGF3,GBX2,HMX2,SHH
alignment of chromosomes																						3.24e-05	-2.803	AURKA,BIRC5,CENPE,DLGAP5,KIF18A,KIF2C,KIFC1,SGOL1
hypoplasia of genital organ																						4.65e-05	2.157	CCNE1,CCNE2,CENPB,E2F3,FGF9,NOG,PTTG1,TGFB2,WT1
development of endothelial tissue																						8.14e-05	-2.084	ADAMTS8,ADIPOQ,ADM,ALDH1A2,ANGPT1,BMP4,C3,CAV2,CD36,COL4A1,CXCL1,CYR61,DLG1,ECT2,FN1,G6PD,GATA4,GATA6,GBX2,HMGB2,HOXB5,HSPG2,NOTCH1,NTN1,PAQR3,PRKCD,PRKD2,PROX1,RGS5,RPTOR,SEMA4D,SMOC2,TAL1,TEAD4,TFAP2A,TGFB2,TNFRSF6B,TNMD
apoptosis of neurons																						0.000122	2.116	BARHL1,BIRC5,CDK1,CDK2,CNR1,CREB1,DUSP1,EN1,FAIM2,FGF8,FN1,FOS,FOXB1,G6PD,GATA3,GRIA2,GRIK2,GRIN2B,GRM1,GRM4,INSM1,INSR,ISL1,KLF7,MAPK10,NEUROD1,NGFR,NOX4,NR4A2,NR4A3,NTF3,NTRK1,PANX1,PCDHGB2,PCDHGC4,POU4F1,POU4F3,PTCH1,TGFB2,TRPC5,TTR,WT1,ZBTB18
morphology of bone																									1.25e-07	2.207	ALDH1A3,CLEC3B,COL10A1,COL11A2,COL18A1,COL2A1,COL9A1,CTGF,EDNRA,EGLN3,FGFRL1,FMOD,ITGA6,LRP5,LUM,MATN1,PAX1,PDS5B,PHC2,RARB,SATB2,SFRP2,SHH,SP8,TBX1,ZIC3
congenital anomaly of digestive system																									3.04e-06	2.2	ALDH1A3,ATP1A1,ATP1A2,COL2A1,DLX3,DSPP,KCNQ1,NR0B2,SATB2,SHH,SLC2A2,SSTR5,TBX1,ZIC3
inflammation of organ																									1.01e-05	2.098	ADIPOQ,AGR2,ALB,AMY2A,APCS,APOA1,BTN2A1,C3,CCRL1,CEACAM1,CFH,COL4A6,CRHR2,CRP,CSK,CXCL9,DPP4,EDNRA,ENTPD5,FCGBP,FOXO3,GAPDH,HP,HPX,ITGA6,ITGB7,KRT17,LAMA5,LGALS9,MAP3K14,MC2R,MYH9,NR0B2,NR2F1,POSTN,RARB,RNF128,S100A4,SIGIRR,SLC6A4,STAB1,ZNF395
cell movement of myeloid cells																									1.49e-05	-2.147	ADIPOQ,ALB,APOA1,C3,CASR,CFH,CRP,CSK,CTGF,CXCL9,EDNRA,EGLN3,GJB2,HP,LAMA5,LGALS9,LITAF,LUM,MYLK3,S100A4,SERPINA1,STAB1,TIMP2,UMOD
hearing loss																									2.95e-05	2.407	ATP8B1,COCH,COL11A2,COL2A1,DSPP,FZD4,GJB2,KCNQ1,MYH9,OTOG,OTOS,TSPEAR
cell movement of phagocytes																									0.000185	-2.215	ADIPOQ,ALB,APOA1,C3,CASR,CFH,CRP,CTGF,CXCL9,EDNRA,EGLN3,FHL2,GJB2,HP,LITAF,LUM,MYLK3,S100A4,SERPINA1,STAB1,TIMP2,UMOD
synthesis of steroid																									0.00204	2.144	APOA1,ATP1A1,ATP8B1,CRHR2,G6PD,HSD17B8,ITGA6,NR2F1,PRL,SERPINA1,TFCP2L1
muscle weakness																									0.0026	2	ACTA1,C3,FMOD,LUM
homing of cells																									0.00273	-2.208	ADAM10,C3,CASR,CCRL1,CEACAM1,CSK,CTGF,CXCL9,DPP4,EDNRA,HP,ITGA6,ITGB7,LGALS9,LITAF,MAP3K14,NEDD4,S100A4,SERPINA1
chemotaxis of cells																									0.0031	-2.638	ADAM10,C3,CASR,CCRL1,CEACAM1,CSK,CTGF,CXCL9,DPP4,EDNRA,HP,ITGA6,LGALS9,LITAF,MAP3K14,NEDD4,S100A4,SERPINA1
multiple congenital anomalies																									0.00336	2.2	COL10A1,COL11A1,COL11A2,COL2A1,COL9A1,COL9A3,CTGF,KCNQ1,POSTN,SATB2,SFRP2,SHH,SSTR5,TBX1,TPM2
cellular homeostasis																									0.00479	-2.501	A2M,ADAM10,ADIPOQ,ALB,APOA1,AQP1,C3,CAPNS1,CASR,CIDEA,CRHR2,CSK,DOK1,EDNRA,FOXO3,GALR2,HPX,KCNQ1,KRT18,LGALS9,LRP5,MAP3K14,MC2R,NEDD4,NFATC1,NR0B2,PIK3C2B,PNP,PRL,RNF128,SERPINA1,SHH,SIGIRR,SLA,SLC16A1,SLC2A2,SLC34A2,SSTR5,TAL1,UMOD
migration of phagocytes																									0.005	-2.195	ADIPOQ,ALB,APOA1,C3,CTGF,CXCL9,FHL2,LUM,MYLK3,STAB1,TIMP2
activation of phagocytes																									0.0055	-2.159	ADAM10,ADIPOQ,APCS,APOA1,C3,CASR,CFH,CRP,DPP4,LGALS9,PROS1,UMOD
proliferation of hematopoietic cell lines										0.00482	2.161	FOS,GH1,NFKBIA,PRL,TSC22D3
