# Supplementary material for: Evidence of sex-bias in gene expression in the brain transcriptome of two populations of rainbow trout (Oncorhynchus mykiss) with divergent life histories
Source: PLoS One. 2018 Feb 15;13(2):e0193009. doi: 10.1371/journal.pone.0193009 (PMC5814004; doi:10.1371/journal.pone.0193009)
Supplement: S4 Table — The Log2 p value for each pathway is reported. (XLSX) [file pone.0193009.s004.xlsx]

## Sheet: s1_first year samples
Supplementary file 4:S_1: Enriched canonical pathways for sex-biased genes in samples from the first year. Time point 1 = 4 months post hatch. Time point 2 = 8 months post hatch. Time point 3 = 12 months post hatch. A x A samples are from the anadromous cross, and R x R samples are from the resident cross.
	Time point 1 A xA		Time point 1 R x R		Time point 2 A x A		Time point 2 R x R		Time point 3 A x A		Time point 3 R x R
pathway	P-value	molecules	P-value	molecules	P-value	molecules	P-value	molecules	P-value	molecules	P-value	molecules
2-amino-3-carboxymuconate Semialdehyde Degradation to Glutaryl-CoA			0.025704	ACMSD
Acetone Degradation I (to Methylglyoxal)									0.0467735	CYP2F1,CYP19A1,CYP2U1
Acetyl-CoA Biosynthesis III (from Citrate)	0.040738	ACLY			0.0269153	ACLY
Actin Cytoskeleton Signaling	0.0074131	MYH4,MYH6,MYH8,FGF9,MYH7,GSN,TTN,FGF17,MYH2,INS,FGF23,MYL4,VAV1,ACTG2,TMSB10/TMSB4X,ACTC1,MYH1			0.00537032	FGF17,MYH4,MYH6,MYH8,MYH9,MYL4,TRIO,MYH7,ACTG2,TMSB10/TMSB4X,GSN,TTN,MYH1			0.00213796	MYH4,MYH6,FGF9,ACTN2,MYH7,GSN,TTN,FGF6,FGF17,MYH2,INS,MYH9,ACTG2,TMSB10/TMSB4X,ACTA1	0.000123027	MYH4,MYH6,ACTB,MYH7,TTN,FGF6,FGF17,FGF21,FGF23,MYL4,ACTG2,TMSB10/TMSB4X,ACTC1,ACTA1
Acute Phase Response Signaling	0.00165959	MAP3K14,TTR,C3,AMBP,RBP3,MAPK12,SERPINF2,HP,C4BPA,APCS,CRP,CFB,RBP2,IL1B,FGA,RBP4	0.0125893	MAP3K14,TTR,HP,AMBP,CRP,CFB,RBP2,IL1B,CEBPB,HMOX2	0.0060256	MAP3K14,FOS,HP,C3,C4BPA,AMBP,CRP,CFB,RBP2,HMOX2,RBP4	0.00234423	FOS,TTR,C4BPA,APCS,AMBP,CRP,CFB,RBP2,IL1B,RBP3,FGA,RBP4
Adenine and Adenosine Salvage I											0.0398107	PNP
Adenosine Nucleotides Degradation II	0.0218776	XDH,PNP,NT5C2
Agranulocyte Adhesion and Diapedesis	0.00060256	MYH4,CLDN10,MYH6,CXCL9,MYH8,CLDN18,CCL20,MMP13,MYH7,CLDN6,MYH2,MMP25,CCL21,MYL4,IL1B,ACTG2,ACTC1,MYH1	0.00102329	CLDN10,CXCL9,CXCL1,CLDN24,CCL24,MYH7,CLDN6,CXCL6,ITGB7,MMP25,CCL21,IL1B,ACTA1	0.0112202	MYH4,CLDN10,MYH6,MYH8,MYL4,MYH9,MYH7,ACTG2,CLDN6,CLDN3,MYH1	0.000158489	MYH4,CLDN10,MYH6,CXCL9,CXCR4,CLDN18,MMP13,CLDN7,CLDN6,CXCL6,MMP25,IL1B,ACTA1,CLDN22,CLDN3	0.00138038	MYH4,CLDN10,MYH6,CXCL9,CLDN24,MYH7,CLDN6,CLDN23,MYH2,CCL21,MYH9,ACTG2,ACTA1,CLDN22	0.0001	MYH4,CLDN10,MYH6,ACTB,CLDN18,CCL20,MYH7,CLDN6,ITGB7,MYL4,ACTG2,ACTC1,ACTA1
Agrin Interactions at Neuromuscular Junction									0.0537032	NRG4,ERBB3,ACTG2,MAPK12,ACTA1	0.0123027	ACTB,ACTG2,MAPK12,ACTC1,ACTA1
Alanine Biosynthesis III			0.025704	NFS1
Antioxidant Action of Vitamin C							0.0158489	SLC2A1,PLB1,PLA2R1,PLA2G3,PLCH2,PLA2G12B,TXNRD2			0.0134896	SLC2A1,PLB1,PLA2G1B,PLCH2,PLA2G12B,MAPK12
Arsenate Detoxification I (Glutaredoxin)									0.00524807	AS3MT,PNP
Aryl Hydrocarbon Receptor Signaling	0.00190546	HSPB3,MED1,NCOA7,CCNE1,HSP90AB1,MGST2,NR0B2,CDKN1A,IL1B,HSPB7,RXRA,GSTP1,ALDH6A1,HSPB1	0.00346737	HSPB3,NCOA7,CCNE1,NR0B2,ALDH1A3,IL1B,ALDH3B1,HSPB7,ALDH6A1,GSTP1	0.00141254	TGM2,GSTT1,FOS,NR0B2,HSP90AB1,TYR,CDKN1A,HSPB7,DCT,RXRA,CYP1B1	0.00158489	HSPB3,GSTT1,FOS,NR0B2,HSP90AB1,MED1,IL1B,ALDH3B1,HSPB7,DCT,NFE2L2
Asparagine Degradation I	0.00169824	ASRGL1,ASPG
Atherosclerosis Signaling							0.0017378	APOB,CXCR4,PLB1,PLA2R1,PLA2G3,MMP13,IL1B,PLA2G12B,F3,RBP4
Autoimmune Thyroid Disease Signaling					0.0371535	PRF1,TSHR,IGHG1,HLA-F	0.0389045	PRF1,FCER1G,HLA-F,GZMB
B Cell Activating Factor Signaling									0.0316228	MAP3K14,NFAT5,MAPK12,TNFSF13B
Bupropion Degradation									0.042658	CYP2F1,CYP19A1,CYP2U1
Calcium Signaling	3.89045e-07	MYH4,TNNT1,MYH6,TP63,TNNI2,MYH8,TNNC2,CHRNA9,TNNT2,CHRNB1,TRDN,SLC8A2,MYH7,ATP2A1,CHRNG,MYH2,TRPV6,TNNT3,HDAC7,CASQ1,MYL4,ACTC1,CASQ2,MYH1	0.0190546	CHRNG,TNNI2,TNNC2,TNNT3,CASQ1,TNNT2,MYH7,CASQ2,ACTA1,NFATC1	1.8197e-06	MYH4,TNNT1,MYH6,TNNI2,MYH8,TNNC2,TRDN,TPM2,MYH7,TRPC6,ATP2A1,CHRNG,TNNT3,CASQ1,MYH9,MYL4,CASQ2,MYH1	0.0104713	MYH4,MYH6,NFAT5,TNNI2,HDAC7,TNNT2,CHRNA9,PRKAR2A,TPM2,TRPC6,ACTA1	0.000371535	MYH4,MYH6,MYH2,NFAT5,TNNI2,HDAC7,CASQ1,ITPR3,TNNT2,PRKAG2,MYH9,MYH7,ITPR1,TRPC6,ACTA1	0.000316228	MYH4,CHRNG,MYH6,TNNT1,TNNI2,TRPV6,CHRNA9,MYL4,MYH7,TRPC6,ACTC1,ACTA1
cAMP-mediated signaling							0.0177828	PDE6G,PDE6A,GNAS,DUSP1,PDE6C,PRKAR2A,CNGB3,PDE1A,CNGB1,CNGA1,PDE6B,CNGA3
Cardiac Œ≤-adrenergic Signaling	0.0524807	PDE6G,PPP1R3D,CACNA1S,PDE6A,ADRB1,PPP1R1A,ADCY4,SLC8A2,PPP1R3A,ATP2A1					0.0316228	PDE6G,PPP1R3D,PDE6A,GNAS,PDE6C,PRKAR2A,PDE1A,PDE6B
Cardiomyocyte Differentiation via BMP Receptors	0.040738	BMP2,MYH7,GATA4									0.00630957	BMP4,MYH7,NPPA
Caveolar-mediated Endocytosis Signaling	0.0323594	ITGA2B,ITSN1,INS,CD48,ACTG2,ACTC1,ITGB3					0.0512861	ITSN1,FLNC,INS,CD48,ACTA1			0.0169824	ACTB,ACTG2,ACTC1,ITGB7,ACTA1
CD27 Signaling in Lymphocytes					0.047863	BCL2L1,MAP3K14,FOS,CASP3
Cellular Effects of Sildenafil (Viagra)	0.0025704	PLCD1,MYH4,MYH6,CACNA1S,MYH2,GUCY2D,MYH8,ADCY4,MYL4,MYH7,ACTG2,ACTC1,MYH1			9.77237e-06	MYH4,MYH6,CACNA1S,MYH8,ADCY4,MYH7,PRKG2,PABPC4,ADCY1,MYL4,MYH9,KCNQ3,ACTG2,MYH1	0.00870964	SLC4A5,MYH4,MYH6,GNAS,GUCY2F,PRKAR2A,PLCH2,PDE1A,ACTA1	0.000141254	MYH4,MYH6,CACNA1S,MYH2,ADCY4,SLC4A11,ITPR3,PRKAG2,MYH9,MYH7,ACTG2,ITPR1,ACTA1	6.45654e-05	MYH4,MYH6,GNAS,ACTB,MYL4,MYH7,ACTG2,NPPA,PLCH2,ACTC1,ACTA1
Ceramide Degradation							0.0102329	ACER1,ASAH2			0.0057544	ACER1,ASAH2
Citrulline Biosynthesis	0.0398107	GLS,GLS2
Clathrin-mediated Endocytosis Signaling	0.042658	APOA4,APOB,FGF9,ITGB3,FGF17,ARRB1,INS,FGF23,TFRC,LDLRAP1,ACTG2,ACTC1,RBP4									0.00457088	FGF17,FGF21,ACTB,FGF23,TFRC,ACTG2,ACTC1,ITGB7,ACTA1,FGF6
Coagulation System	0.00275423	F10,F13A1,F7,TFPI,FGA,SERPINF2
Complement System	0.0457088	C3,C4BPA,CFB,C8B			0.0114815	C3,C4BPA,CFB,MASP1			0.0165959	CFD,C3,C4BPA,MASP1
Crosstalk between Dendritic Cells and Natural Killer Cells							0.0363078	PRF1,TYROBP,HLA-F,TLR9,IFNA1/IFNA13,ACTA1	0.0537032	CD209,PRF1,TYROBP,TLR7,ACTG2,ACTA1	0.01	PRF1,ACTB,ACTG2,ACTC1,CCR7,ACTA1
Eicosanoid Signaling					0.00131826	PTGIS,DPEP1,LTB4R2,PLB1,PLA2G4F,PLA2G12B,PTGER4	0.00144544	PTGIS,DPEP1,LTB4R2,PLB1,PLA2R1,PLA2G3,PLA2G12B	0.0107152	LTB4R,DPEP1,LTB4R2,PLA2G1B,HPGDS,PLA2G12B
Embryonic Stem Cell Differentiation into Cardiac Lineages			0.0263027	T,GATA4	0.0281838	HOXB5,T	0.0288403	T,GATA4	0.0346737	HOXB5,T
Endothelin-1 Signaling					0.0416869	FOS,CASP3,PLB1,ADCY4,CASQ1,ADCY1,PLA2G4F,PLA2G12B,CASP14	0.0190546	FOS,GNAS,PLB1,PLA2R1,CASP1,GUCY2F,PLA2G3,EDNRA,PLCH2,PLA2G12B
eNOS Signaling							0.000912011	GNAS,HSP90AB1,STUB1,CHRNA9,PRKAR2A,CNGB3,AQP8,CNGB1,CNGA1,CNGA3,NOSTRIN
Epithelial Adherens Junction Signaling	0.00281838	MYH4,MYH6,MAGI1,MYH2,SNAI2,TUBB6,MYH8,HGF,MYO7A,MYL4,MYH7,ACTG2,ACTC1,MYH1			0.00199526	MYH4,CDH1,MYH6,MAGI1,TUBB6,MYH8,MYL4,MYH9,MYH7,ACTG2,MYH1	0.0467735	MYH4,MYH6,SNAI2,TUBB6,ACTN2,MLLT4,TUBB4A,ACTA1	0.00154882	MYH4,CDH1,MYH6,MYH2,MAGI1,TUBB6,ACTN2,MYH9,MLLT4,MYH7,ACTG2,ACTA1	0.000794328	MYH4,MYH6,MAGI1,TUBB6,ACTB,MYL4,MYH7,ACTG2,ACTC1,ACTA1
Eumelanin Biosynthesis					0.00416869	TYR,DCT
Extrinsic Prothrombin Activation Pathway	0.000346737	F10,F13A1,F7,TFPI,FGA					0.00870964	F13A1,FGA,F3	0.0112202	PROS1,F13A1,F3
FAK Signaling											0.0316228	CAPNS1,ACTB,ACTG2,ACTC1,ACTA1
Fatty Acid Activation	0.0144544	SLC27A2,SLC27A6,ACSBG2	0.042658	SLC27A6,ACSBG2			0.00467735	SLC27A2,SLC27A6,ACSBG2
Fatty Acid Œ≤-oxidation I							0.047863	SLC27A2,SLC27A6,ACSBG2
FGF Signaling											0.0301995	FGF17,FGF21,FGF23,MAPK12,FGF6
FXR/RXR Activation	0.00275423	PPARG,APOB,NR0B2,NR1H4,INS,CYP7A1,IL1B,MAPK12,HNF4A,RXRA					0.000549541	ABCG5,APOB,NR0B2,NR1H4,SLC10A2,INS,CYP7A1,IL1B,HNF4A
G Protein Signaling Mediated by Tubby							0.0131826	LCK,GNAS,INS,TUB
Gap Junction Signaling			0.0501187	TUBB6,DRD1,ADCY4,TUBA3C/TUBA3D,NPR2,PRKCZ,ACTA1,GUCY1B3							0.0398107	GNAS,TUBB6,ACTB,ACTG2,PLCH2,ACTC1,ACTA1
GDP-L-fucose Biosynthesis I (from GDP-D-mannose)			0.0512861	TSTA3
Germ Cell-Sertoli Cell Junction Signaling									0.0199526	MAP3K14,RHOV,CDH1,TUBB6,ACTN2,MLLT4,ACTG2,GSN,MAPK12,ACTA1	0.0398107	TUBB6,ACTB,ACTG2,MAPK12,ACTC1,RHOH,ACTA1
Glutamate Removal from Folates	0.040738	GGH			0.0269153	GGH	0.0275423	GGH
Glutamine Degradation I	0.00169824	GLS,GLS2			0.0524807	GLS2					0.0398107	GLS2
Glutathione-mediated Detoxification	0.0263027	MGST2,GGH,ANPEP,GSTP1			0.0389045	GSTT1,GGH,ANPEP
Glycine Biosynthesis III			0.0512861	AGXT	0.0524807	AGXT
Glycine Cleavage Complex							0.0102329	T,OCA2
Glycolysis I	0.0158489	GAPDH,PGAM2,ALDOA,PFKM			0.025704	GAPDH,PGAM2,PFKM
Graft-versus-Host Disease Signaling							0.00794328	PRF1,FCER1G,IL1B,HLA-F,GZMB
Granulocyte Adhesion and Diapedesis	0.0269153	FPR3,CLDN10,CXCL9,CLDN18,CCL20,MMP13,CLDN6,IL18RAP,ITGB3,MMP25,CCL21,IL1B,HSPB1	0.00537032	FPR3,CLDN10,CXCL9,MMP25,CCL21,CXCL1,CLDN24,CCL24,IL1B,CLDN6,CXCL6			0.000933254	FPR3,CLDN10,CXCL9,CXCR4,CLDN18,MMP13,CLDN7,CLDN6,CXCL6,MMP25,IL1B,CLDN3,CLDN22
Granzyme A Signaling			0.0123027	GZMA,PRF1,HIST1H1B
Granzyme B Signaling							0.00870964	PRF1,CYCS,GZMB
Guanine and Guanosine Salvage I											0.0398107	PNP
Guanosine Nucleotides Degradation III	0.0114815	XDH,PNP,NT5C2
Hepatic Cholestasis	0.0123027	MAP3K14,NR0B2,NR1H4,ABCC1,ADCY4,INS,CYP7A1,IL1B,MAPK12,HNF4A,RXRA,IL18RAP					0.00147911	ABCG5,GNAS,NR0B2,NR1H4,SLC10A2,ABCC1,INS,PRKAR2A,CYP7A1,IL1B,HNF4A
Hepatic Fibrosis / Hepatic Stellate Cell Activation	0.000616595	MYH4,MYH6,CXCL9,EDNRB,MYH8,MMP13,MYH7,IL18RAP,COL1A1,MYH2,HGF,CCL21,MYL4,IL1B,MYH1			0.0338844	MYH4,MYH6,MYH8,MYL4,MYH9,FGFR2,MYH7,MYH1	0.0363078	MYH4,MYH6,CXCL9,MMP13,EDNRA,IL1B,IFNA1/IFNA13,TIMP2	0.00933254	MYH4,COL1A1,MYH6,CXCL9,MYH2,CCL21,MYH9,MYH7,TIMP2,IL18RAP
Histidine Degradation III	0.0398107	FTCD,UROC1							0.0223872	UROC1,HAL
Histidine Degradation VI									0.0281838	UROC1,HAL
IL-17 Signaling			0.0389045	MAP3K14,TRAF3IP2,CRP,CXCL1,CEBPB
IL-6 Signaling	0.0501187	HSPB3,COL1A1,MAP3K14,CRP,IL1B,HSPB7,MAPK12,HSPB1,IL18RAP							0.0239883	HSPB3,COL1A1,MAP3K14,CYP19A1,CRP,HSPB7,MAPK12,IL18RAP
ILK Signaling	0.00190546	MYH4,MYH6,SNAI2,MYH8,BMP2,MYH7,HIF1A,MAPK12,ITGB3,RHOV,MYH2,MYL4,KRT18,ACTG2,TMSB10/TMSB4X,ACTC1,MYH1			0.00169824	FOS,MYH4,CDH1,MYH6,CASP3,MYH8,MYH9,MYL4,MYH7,ACTG2,HIF1A,TMSB10/TMSB4X,MYH1			0.00162181	MYH4,MYH6,ACTN2,MYH7,HIF1A,MAPK12,RHOV,CDH1,MYH2,MYH9,KRT18,ACTG2,TMSB10/TMSB4X,ACTA1	0.000446684	MYH4,MYH6,ACTB,MYL4,MYH7,ACTG2,MAPK12,TMSB10/TMSB4X,ACTC1,RHOH,ITGB7,ACTA1
Integrin Signaling											0.047863	CAPNS1,ACTB,ACTG2,ACTC1,TTN,RHOH,ITGB7,ACTA1
Intrinsic Prothrombin Activation Pathway	0.0263027	COL1A1,F10,F13A1,FGA							0.000154882	COL1A1,PROS1,COL2A1,F13A1,COL10A1,COL11A2
L-dopachrome Biosynthesis					0.0269153	TYR
Leptin Signaling in Obesity							0.0537032	GNAS,INS,PRKAR2A,POMC,PLCH2
Leukocyte Extravasation Signaling							0.0030903	CLDN10,MMP25,CXCR4,ACTN2,CLDN18,MLLT4,MMP13,CLDN7,CLDN6,CLDN3,ACTA1,CLDN22,TIMP2	0.0169824	CLDN10,CLDN23,ACTN2,NCF2,CLDN24,MLLT4,ACTG2,CLDN6,MAPK12,CLDN22,ACTA1,TIMP2	0.0199526	CLDN10,ACTB,CLDN18,ACTG2,CLDN6,MAPK12,ACTC1,RHOH,ACTA1
LPS/IL-1 Mediated Inhibition of RXR Function			0.0288403	NR0B2,NR1H4,ALDH1A3,HS3ST2,SLC27A6,CYP7A1,IL1B,ALDH3B1,ACSBG2,ALDH6A1,GSTP1			0.00776247	GSTT1,ABCG5,NR0B2,SLC27A2,CYP2A13,NR1H4,CPT1B,CYP7A1,SLC27A6,IL1B,ALDH3B1,ACSBG2,SULT2B1
LXR/RXR Activation	0.000457088	TTR,APOA4,APOB,C3,NR1H4,AMBP,CD36,SERPINF2,IL18RAP,CYP7A1,IL1B,RXRA,FGA,RBP4	0.0380189	TTR,APOA4,APOB,NR1H4,AMBP,CYP7A1,IL1B			0.00588844	TTR,ABCG5,APOB,NR1H4,AMBP,CYP7A1,IL1B,FGA,RBP4
Lymphotoxin Œ≤ Receptor Signaling			0.0501187	BCL2L1,MAP3K14,CXCL1,CYCS
Maturity Onset Diabetes of Young (MODY) Signaling	0.000263027	NEUROD1,HNF1B,CACNA1S,INS,GAPDH,HNF4A			0.00301995	NEUROD1,HNF1B,CACNA1S,GAPDH	0.0239883	INS,GAPDH,HNF4A	0.00457088	NEUROD1,CACNA1S,INS,GAPDH
Mechanisms of Viral Exit from Host Cells											0.00851138	ACTB,ACTG2,ACTC1,ACTA1
MIF Regulation of Innate Immunity											0.0501187	PLA2G1B,PLA2G12B,MAPK12
Mitochondrial L-carnitine Shuttle Pathway	0.030903	SLC27A2,SLC27A6,ACSBG2					0.000977237	SLC27A2,CPT1B,SLC27A6,ACSBG2
MSP-RON Signaling Pathway											0.0020893	TLR2,ACTB,ACTG2,ACTC1,ACTA1
NAD Phosphorylation and Dephosphorylation					0.0398107	ACP5,NADK
NRF2-mediated Oxidative Stress Response											0.030903	GSTT1,AKR1A1,ACTB,DNAJC5B,ACTG2,ACTC1,ACTA1,CBR1
Œ≤-alanine Degradation I			0.0512861	ALDH6A1
Œ≥-linolenate Biosynthesis II (Animals)	0.030903	SLC27A2,SLC27A6,ACSBG2					0.0102329	SLC27A2,SLC27A6,ACSBG2
Paxillin Signaling											0.0169824	ACTB,ACTG2,MAPK12,ACTC1,ITGB7,ACTA1
Phospholipases							0.0190546	PLB1,PLA2R1,PLA2G3,PLCH2,PLA2G12B			0.0281838	PLB1,PLA2G1B,PLCH2,PLA2G12B
Phototransduction Pathway	1.23027e-06	PDE6G,PDE6A,RHO,GUCY2D,PDC,OPN5,GUCA1B,RGS9BP,CNGB3,GNGT2,CNGA1,RCVRN	0.00234423	PDC,OPN1LW,GUCA1B,RGS9BP,GNGT2,GUCY1B3	1.23027e-08	PDE6G,PDE6A,RHO,PDC,OPN1LW,OPN5,GUCA1B,RGS9BP,CNGB3,GNGT2,CNGA1,RCVRN	3.98107e-13	PDE6G,OPN5,PRKAR2A,PDE6C,GUCA1B,CNGB1,CNGA1,CNGA3,PDE6A,RHO,PDC,GUCY2F,RGS9BP,CNGB3,PDE6B,RCVRN	2.5704e-05	PDE6G,RHO,OPN5,GUCA1B,PRKAG2,SAG,GNGT2,CNGA1,RCVRN	0.0042658	PDC,OPN5,GUCA1B,CNGB1,RCVRN
PPAR Signaling	0.0151356	PPARG,MAP3K14,NR0B2,HSP90AB1,MED1,INS,IL1B,RXRA,IL18RAP					0.0436516	FOS,NR0B2,HSP90AB1,MED1,INS,IL1B
PPARŒ±/RXRŒ± Activation	0.0301995	MAP3K14,MED1,ADCY4,ADIPOQ,CD36,GH1,IL18RAP,PLCD1,NR0B2,HSP90AB1,INS,IL1B,RXRA			0.0489779	MAP3K14,NR0B2,HSP90AB1,ADCY4,ADCY1,ADIPOQ,GH1,RXRA,MED24	0.00891251	GNAS,NR0B2,HSP90AB1,MED1,CPT1B,INS,ADIPOQ,PRKAR2A,IL1B,PLCH2,GH1
Protein Kinase A Signaling							0.000776247	MYH4,SHH,PDE6G,GNAS,TNNI2,PRKAR2A,PDE6C,CNGB1,PDE1A,PLCH2,CNGA1,TTN,CNGA3,PPP1R3D,NFAT5,PDE6A,RHO,DUSP1,FLNC,IHH,CNGB3,PDE6B
Purine Nucleotides Degradation II (Aerobic)	0.00549541	IMPDH1,XDH,PNP,NT5C2
PXR/RXR Activation							0.00977237	NR0B2,CES3,INS,PRKAR2A,CYP7A1,HNF4A
RAR Activation	0.0281838	SMAD9,MED1,RDH11,RDH16,BMP2,ADCY4,RBP2,DHRS7C,RBP3,RXRA,MAPK12,RDH8,RBP4			0.000870964	FOS,LRAT,SMAD9,RDH11,RDH16,ADCY4,ADCY1,RBP2,DHRS7C,RXRA,RDH8,SMAD1,RBP4	0.000977237	FOS,LRAT,GNAS,SMAD9,DUSP1,MED1,RDH11,RDH16,RBP2,PRKAR2A,RBP3,RDH8,RBP4
Regulation of Actin-based Motility by Rho											0.00645654	ACTB,MYL4,ACTG2,ACTC1,RHOH,ACTA1
Regulation of Cellular Mechanics by Calpain Protease	0.0295121	CCNE1,CNGB3,CAPN9,CAPN2,CNGA1,CAPN3					0.0190546	ACTN2,CNGB3,CNGB1,CNGA1,CNGA3
Relaxin Signaling							0.0128825	FOS,PDE6G,PDE6A,GNAS,PDE6C,GUCY2F,PRKAR2A,PDE1A,PDE6B
Remodeling of Epithelial Adherens Junctions			0.030903	TUBB6,ACTN2,ACTN3,TUBA3C/TUBA3D,ACTA1					0.0537032	CDH1,TUBB6,ACTN2,ACTG2,ACTA1	0.0123027	TUBB6,ACTB,ACTG2,ACTC1,ACTA1
Retinoate Biosynthesis I	0.0017378	RDH11,RDH16,BMP2,RBP2,DHRS7C,RDH8	0.00891251	RDH11,ALDH1A3,RBP2,RDH8	0.00151356	RDH11,RDH16,RBP2,DHRS7C,RDH8	0.0107152	RDH11,RDH16,RBP2,RDH8	0.0151356	RDH11,ALDH1A3,RDH16,RBP2	0.0263027	RDH11,RDH16,RBP2
Retinol Biosynthesis	0.0467735	CEL,ABHD5,RDH11,RBP2,RDH8	0.00141254	CEL,LRAT,RDH11,RBP2,LIPG,RDH8	0.00912011	LRAT,ABHD5,RDH11,RBP2,RDH8	0.00954993	CEL,LRAT,RDH11,RBP2,RDH8	0.0144544	CEL,LRAT,ABHD5,RDH11,RBP2
RhoA Signaling											0.00977237	ACTB,MYL4,ACTG2,CDC42EP2,ACTC1,TTN,ACTA1
Role of IL-17A in Psoriasis			0.042658	CXCL1,CXCL6
Role of IL-17F in Allergic Inflammatory Airway Diseases			0.0288403	TRAF3IP2,CXCL1,IL1B,CXCL6
Role of MAPK Signaling in the Pathogenesis of Influenza											0.0467735	PLB1,PLA2G1B,PLA2G12B,MAPK12
Role of Osteoblasts, Osteoclasts and Chondrocytes in Rheumatoid Arthritis	0.0380189	MAP3K14,BGLAP,SMAD9,BMP2,MMP13,ACP5,GSN,MAPK12,IL18R1,IL18RAP,ITGB3,COL1A1,DKK2,SFRP5,IL1B
Role of Tissue Factor in Cancer	0.0162181	F10,P4HB,ARRB1,MMP13,IL1B,F7,FGA,MAPK12,FRK,ITGB3					0.0109648	BCL2L1,PDIA2,LCK,ARRB1,MMP13,IL1B,FGA,F3
Sertoli Cell-Sertoli Cell Junction Signaling			0.00645654	SPTBN1,CLDN10,MAP3K14,TUBB6,ACTN2,ACTN3,TUBA3C/TUBA3D,CLDN24,CLDN6,ACTA1,GUCY1B3	0.0501187	CLDN10,MAP3K14,CDH1,TJP3,TUBB6,PRKG2,ACTG2,CLDN6,CLDN3	0.00114815	SPTBN1,CLDN10,ACTN2,CLDN18,PRKAR2A,MLLT4,CLDN7,CLDN6,TUBB6,TUBB4A,CLDN3,CLDN22,ACTA1	9.33254e-05	SPTBN1,CLDN10,MAP3K14,ACTN2,CLDN24,MLLT4,CLDN6,MAPK12,TJP3,CDH1,CLDN23,TUBB6,PRKAG2,ACTG2,CLDN22,ACTA1	0.0102329	CLDN10,TUBB6,ACTB,CLDN18,ACTG2,CLDN6,MAPK12,ACTC1,ACTA1
Signaling by Rho Family GTPases											0.0457088	GNAS,ACTB,MYL4,ACTG2,CDC42EP2,MAPK12,ACTC1,RHOH,ACTA1
Sperm Motility					0.0398107	PLB1,PLA2G4F,CNGB3,PRKG2,MST1R,PLA2G12B,CNGA1	1.99526e-05	GNAS,ZP3,PLA2R1,PRKAR2A,PLA2G3,PLCH2,PDE1A,CNGB1,CNGA1,CNGA3,PLB1,CNGB3,PLA2G12B			0.0102329	GNAS,PLB1,PLA2G1B,NPPA,PLCH2,PLA2G12B,CNGB1
Sphingosine and Sphingosine-1-phosphate Metabolism							0.00102329	ACER1,SGPP2,ASAH2			0.0104713	ACER1,ASAH2
Stearate Biosynthesis I (Animals)	0.0134896	SLC27A2,SLC27A6,ACSBG2,HNF4A,ELOVL6					0.0144544	SLC27A2,SLC27A6,ACSBG2,HNF4A
Tec Kinase Signaling											0.0398107	GNAS,ACTB,ACTG2,MAPK12,ACTC1,RHOH,ACTA1
TGF-Œ≤ Signaling											0.0269153	INHA,BMP4,SMAD9,HOXC9,MAPK12
The Visual Cycle	0.00269153	RDH11,RBP2,RBP3,RDH8	0.00047863	LRAT,RDH11,RBP2,RDH8	0.000562341	LRAT,RDH11,RBP2,RDH8	3.54813e-05	LRAT,RDH11,RBP2,RBP3,RDH8	0.00933254	LRAT,RDH11,RBP2	0.0363078	RDH11,RBP2
Thymine Degradation	0.00954993	DPYS,DPYD
Tight Junction Signaling	0.0107152	CLDN10,MYH4,TJP3,MYH6,MYH2,MYH8,CLDN18,MYL4,MYH7,ACTG2,CLDN6,ACTC1,MYH1			0.00025704	FOS,CLDN10,MYH4,TJP3,MYH6,MYH8,MYH9,MYL4,MYH7,ACTG2,CLDN6,CLDN3,MYH1	0.001	MYH4,CLDN10,FOS,MYH6,CLDN18,PRKAR2A,MLLT4,CLDN7,CLDN6,CLDN22,ACTA1,CLDN3	1.54882e-05	MYH4,CLDN10,MYH6,HSF1,CLDN24,MLLT4,MYH7,CLDN6,TJP3,CLDN23,MYH2,PRKAG2,MYH9,ACTG2,ACTA1,CLDN22	0.000288403	MYH4,CLDN10,MYH6,ACTB,CLDN18,MYL4,MYH7,ACTG2,CLDN6,ACTC1,ACTA1
Toll-like Receptor Signaling									0.0263027	SIGIRR,TLR2,MAP3K14,TLR7,MAPK12
TR/RXR Activation	8.91251e-06	SLC2A1,MED1,HIF1A,GH1,THRSP,ATP2A1,F10,HP,ADRB1,COL6A3,CYP7A1,SYT2,RXRA,FGA			0.00204174	HP,CYP7A1,SYT2,HIF1A,GH1,RXRA,THRSP,ATP2A1	0.0281838	SLC2A1,MED1,CYP7A1,SYT2,FGA,GH1
Transcriptional Regulatory Network in Embryonic Stem Cells							0.00436516	HAND1,OTX1,HNF4A,GATA4,SIX3
TREM1 Signaling									0.0323594	SIGIRR,TLR2,TYROBP,TLR7,CASP1
tRNA Splicing							0.00239883	PDE6G,PDE6A,PDE6C,PDE1A,PDE6B
Tumoricidal Function of Hepatic Natural Killer Cells							0.00371535	PRF1,LYVE1,CYCS,GZMB
Type I Diabetes Mellitus Signaling							0.0281838	PRF1,INS,FCER1G,IL1B,CYCS,HLA-F,GZMB
Type II Diabetes Mellitus Signaling	0.00831764	PPARG,MAP3K14,SLC27A2,INS,SLC27A6,ADIPOQ,CD36,ACSBG2,MAPK12,ENPP7,SLC2A4	0.030903	MAP3K14,SLC27A6,ADIPOQ,CEBPB,ACSBG2,SLC2A4,PRKCZ
Uracil Degradation II (Reductive)	0.00954993	DPYS,DPYD
Urate Biosynthesis/Inosine 5'-phosphate Degradation	0.00151356	IMPDH1,XDH,PNP,NT5C2
VDR/RXR Activation	0.00467735	IGFBP6,BGLAP,CASR,CYP24A1,MED1,TRPV6,CDKN1A,RXRA,KLF4
Virus Entry via Endocytic Pathways							0.0346737	AP2M1,ITSN1,FLNC,TFRC,CXADR,ACTA1			0.00218776	ACTB,TFRC,ACTG2,ACTC1,CXADR,ITGB7,ACTA1
Vitamin-C Transport							0.0537032	SLC2A1,TXNRD2
Xanthine and Xanthosine Salvage	0.040738	PNP							0.0301995	PNP	0.0204174	PNP

## Sheet: s2_second year samples
Supplementary File 4_S2: Enriched canonical pathways for sex-biased genes in samples from the second year. Time point 4 = 20 months post hatch. Time point 5 = 24 months post hatch. A x A samples are from the anadromous cross, and R x R samples are from the resident cross.
	Time point 4 AxA		Time point 4 RxR		Time point 5 AxA		Time point 5 RxR
pathways	p-value	molecules	p-value	molecules	p-value	molecules	p-value	molecules
14-3-3-mediated Signaling	0.0169824	YAP1,PIK3R1,TUBB2A,VIM,PLCL2,MAPK12,TUBA1B,PLCD1,JUN,PLCE1,TUBB6,MAPT,TUBA3C/TUBA3D,MAPK10,TUBB4A,PLCD4
2-amino-3-carboxymuconate Semialdehyde Degradation to Glutaryl-CoA			0.0467735	ACMSD
2-ketoglutarate Dehydrogenase Complex	0.0316228	DHTKD1,DLST
Actin Cytoskeleton Signaling			0.000190546	MYH6,ARPC5L,MYH8,DIAPH3,ACTN2,FGF14,PIK3C2G,TRIO,ITGA5,MYH7,GSN,TTN,FGF17,MYH2,INS,FGF23,MYH9,MYL4,ACTG2,TMSB10/TMSB4X,ACTC1,ACTA1,IQGAP3	1.28825e-05	MYH4,MYH6,MYH8,FGF9,ACTN2,FGF14,FGF8,MYH7,KRAS,GSN,TTN,FGF6,MYH2,ARPC1A,MAP2K2,INS,MYH9,MYL4,FGF3,ACTG2,ACTC1,ACTA1,IQGAP3	0.00436516	FGF17,MYH4,MYH2,MYH8,ACTN2,FGF23,MYL4,MYH9,ACTC1,TTN,FGF6
Acute Phase Response Signaling			1.44544e-05	SOCS3,SOCS1,TTR,C3,APOH,AHSG,AMBP,C5,RBP3,JAK2,IL1R1,FGG,HMOX2,ALB,HP,APOA1,APCS,CRP,RBP2,SERPINA1,TNFRSF11B,RBP4	0.000123027	TTR,HPX,C3,AMBP,KRAS,MAPK12,SERPINF2,HP,ALB,APOA1,MAP2K2,APCS,CRP,CFB,RBP2,IL1B,FGB,SERPINA1	1.62181e-09	MAP3K14,TTR,HPX,C3,AHSG,AMBP,MAPK12,FGG,HP,ALB,APOA1,APCS,C4BPA,CRP,RBP2,SERPINA1,FGB,FGA,A2M
Adenine and Adenosine Salvage I							0.0398107	PNP
Agranulocyte Adhesion and Diapedesis			5.49541e-05	CLDN10,MYH6,CXCL9,MYH8,CXCR4,GNAI1,MMP13,CLDN24,ITGA5,CCL20,MYH7,C5,IL1R1,CLDN6,CCL4L1/CCL4L2,MYH2,MYH9,MYL4,ACTG2,ACTC1,CLDN22,ACTA1	0.000123027	MYH4,CLDN10,MYH6,SELL,MYH8,CXCL1,CCL20,MYH7,CLDN6,MMP23B,MYH2,CCL21,MYH9,MYL4,IL1B,ACTG2,ACTC1,CLDN22,ACTA1	0.0001	MYH4,CLDN10,CXCL9,MYH8,CLDN18,CLDN6,ITGB7,MYH2,CCL21,MYL4,MYH9,ACTC1,CLDN3
Agrin Interactions at Neuromuscular Junction	0.00524807	JUN,ERBB4,LAMA2,LAMB1,MAPK10,NRG4,PAK7,DAG1,ACTG2,AGRN,MAPK12,ACTC1	0.0141254	MAPK10,ITGA5,NRG4,ERBB3,ACTG2,AGRN,ACTC1,ACTA1	0.00512861	MAPK10,NRG4,KRAS,ACTG2,AGRN,MAPK12,ACTC1,ACTA1
Alanine Biosynthesis III			0.0467735	NFS1
AMPK Signaling	0.0281838	GNAS,PFKFB1,CPT1B,PIK3R1,CHRNA9,CHRNB1,PRKAR2A,MAPK12,MAPK11,PFKM,PRKAG2,PPM1A,AK4,ADRA2C,INSR,ADRA1A,PRKAR1A
Amyloid Processing	0.00489779	MAPT,CSNK1D,PRKAR2A,PRKAG2,CAPN9,CAPN2,MAPK12,MAPK11,CAPN3,PRKAR1A			0.0489779	CAPNS1,PRKAG2,CAPN2,MAPK12,CAPN3
Amyotrophic Lateral Sclerosis Signaling	0.00134896	CACNA1S,GRIN3B,GRIN2A,CACNA1D,GRIN2D,PIK3R1,GPX1,VEGFA,BCL2L1,CACNA1E,HECW1,GRID1,NEFM,SLC1A2,CAPN9,CAPN2,CAPN3	0.042658	CAPN5,BCL2L1,CASP3,GRIN2D,CASP1,PIK3C2G,SLC1A2,CAPN2,CYCS
Antioxidant Action of Vitamin C	0.0147911	SLC2A5,STAT5A,SLC2A1,PLCL2,JAK2,MAPK12,MAPK11,SLC2A4,PLCD1,CSF2RB,PLA2G4A,PLCE1,MAPK10,PLCD4	0.00537032	STAT5A,SLC2A1,SLC2A2,PLA2R1,MAPK10,PLA2G3,PLA2G4F,JAK2,PLCH2,PLA2G12B,SLC2A4
April Mediated Signaling							0.0416869	MAP3K14,MAPK12,NFATC1
Aryl Hydrocarbon Receptor Signaling	0.040738	HSPB3,CCNE2,RARG,CYP1B1,TGM2,GSTT1,CCNE1,JUN,HSP90AB1,NR0B2,RARA,ALDH1A2,ALDH3B1,RXRA,AHR,ALDH6A1,FASLG			0.00125893	TGM2,HSPB3,CCNE1,CYP1A1,NR0B2,MGST2,NFIA,TYR,RARB,CDKN1A,ALDH1A2,IL1B,ALDH3B1,AHR	0.0239883	HSPB3,MGST2,NR0B2,HSP90AB1,ALDH1A3,HSPB7,DCT
Atherosclerosis Signaling			5.01187e-05	APOB,CXCR4,CMA1,PLA2R1,PLA2G3,MMP13,F3,TPSAB1/TPSB2,COL5A3,ALB,APOA1,CSF1,COL10A1,SERPINA1,PLA2G4F,PLA2G12B,RBP4	0.0501187	ALB,APOA4,APOA1,PLA2R1,COL2A1,CD36,IL1B,SERPINA1,TNFRSF14	0.00323594	ALB,APOB,APOA1,PLA2R1,COL2A1,PLA2G3,COL10A1,SERPINA1
Axonal Guidance Signaling	0.00549541	FZD10,MMP21,SHH,KLC1,PAPPA2,NTF3,BMP4,GLI2,ITSN1,PIK3R1,GNA11,MMP13,ADAM11,EIF4E,PLCD1,VEGFA,PLCE1,GNB3,SEMA3D,PFN4,TUBA3C/TUBA3D,MYL4,TUBB4A,PLCD4,NGEF,GNAS,KALRN,ADAMTS1,NRP2,ARPC5L,MYLPF,PTCH1,TUBB2A,CHP1,GNAI1,PRKAR2A,GNAQ,PLCL2,DPYSL5,TUBA1B,SRGAP3,FZD4,TUBB6,MAG,PRKAG2,PAK7,EPHA2,PRKAR1A	0.00109648	FZD10,SHH,ADAMTS8,NTF3,BMP4,ITSN1,BMP3,MMP13,PLCH2,NTN1,GNB3,ADAM28,TUBA3C/TUBA3D,MYL4,ROBO2,PRKD3,PTCH2,EPHA7,NGEF,KALRN,ARPC5L,CXCR4,PTCH1,GNAI1,PRKAR2A,PIK3C2G,ITGA5,PLXND1,MAG,WNT10A,TUBB6,GNAT2,EPHA2,ADAM9,PRKAR1A
B Cell Activating Factor Signaling							0.0467735	MAP3K14,MAPK12,NFATC1
Basal Cell Carcinoma Signaling			0.0512861	SHH,FZD10,BMP4,WNT10A,BMP3,PTCH1,PTCH2
Bladder Cancer Signaling					0.0025704	CDH1,MMP23B,MAP2K2,FGF9,FGF14,CDKN1A,FGF8,KRAS,FGF3,FGF6
BMP signaling pathway	0.0275423	JUN,BMP4,MAPK10,PRKAR2A,PRKAG2,BMPR2,GREM1,SMAD5,MAPK12,MAPK11,PRKAR1A			0.00912011	BMP4,MAP2K2,SMAD9,MAPK10,PRKAG2,KRAS,HOXC9,MAPK12
Breast Cancer Regulation by Stathmin1	0.0131826	PPP1R14C,CCNE2,GNAS,PIK3R1,TUBB2A,GNAQ,PRKAR2A,GNAI1,PPP1R3A,TUBA1B,CCNE1,PPP1R3D,GNB3,TUBB6,ADCY5,ADCY1,ITPR3,TUBA3C/TUBA3D,PRKAG2,UHMK1,ARHGEF18,TUBB4A,PRKAR1A,CAMK2B
Calcium Signaling	0.000112202	MYH6,GRIN2A,GRIN2D,TNNT2,CHRNB1,HDAC11,RYR3,CASQ1,MYL4,ACTC1,CASQ2,CAMK2B,GRIN3B,TNNC2,CHP1,TRDN,CHRNA9,PRKAR2A,TPM2,MYH7,TRPC6,CHRNB2,ATP2B3,MEF2D,ITPR3,PRKAG2,RCAN3,MYH9,PRKAR1A	3.89045e-06	CALR,MYH6,TP63,TNNI2,MYH8,GRIN2D,CHRNA9,TNNT2,PRKAR2A,TPM2,MYH7,TRPC6,MYH2,TRPV6,HDAC7,CASQ1,MYH9,MYL4,TNNI1,TPM4,ACTC1,CASQ2,ACTA1,PRKAR1A	6.60693e-07	MYH4,MYH6,TNNI2,MYH8,TNNC2,TNNC1,CHP1,TNNT2,CHRNB1,MYH7,SLC8A2,TRPC6,ATP2A1,CHRNG,MYH2,TNNT3,CASQ1,PRKAG2,MYH9,MYL4,CHRNB3,ACTC1,ACTA1	4.0738e-06	MYH4,TNNI2,MYH8,TNNC2,TRDN,TPM2,NFATC1,CHRNG,MYH2,TNNT3,CASQ1,MYH9,MYL4,ACTC1,CASQ2
cAMP-mediated signaling	0.000354813	AKAP12,PDE6G,MC3R,PDE3A,HTR1D,RGS12,CNGB1,CHRM3,HRH3,PDE6A,ADCY5,HTR7,CNGB3,MC2R,PDE6B,PTGER4,CAMK2B,CNGA2,APLNR,GNAS,CNR1,PRKAR2A,GNAI1,DRD5,CNGA1,GABBR2,RAP1GAP,PTH1R,ADCY1,ADRA2C,MC1R,PRKAR1A
Cardiac Hypertrophy Signaling	0.000229087	CACNA1S,PIK3R1,GNA11,MAPK11,EIF4E,PLCD1,GNB3,CACNA1E,JUN,PLCE1,ADCY5,RHOU,MYL4,PLCD4,GNAS,CACNA1D,MYLPF,CHP1,GNAQ,GNAI1,PRKAR2A,PLCL2,MAPK12,RHOV,RND3,MEF2D,ADCY1,MAPK10,PRKAG2,ADRA2C,ADRA1A,GATA4,PRKAR1A			0.0323594	CACNA1S,ADCY4,CHP1,KRAS,ATF6,PLCL2,PLCH2,MAPK12,RHOV,RHOG,MAP2K2,MAPK10,PRKAG2,MYL4,GATA4
Cardiac Œ≤-adrenergic Signaling	0.0151356	AKAP12,PPP1R14C,CACNA1S,PDE6G,CACNA1D,GNAS,PDE3A,PRKAR2A,PPP1R3A,PPP1R3D,GNB3,CACNA1E,PDE6A,ADCY5,ADCY1,PRKAG2,PDE6B,PRKAR1A
Cardiomyocyte Differentiation via BMP Receptors	0.0537032	BMP4,BMPR2,MYH7,GATA4	0.0107152	BMP4,MYH7,NPPA,GATA4	0.0057544	BMP4,MYH7,NPPA,GATA4
Catecholamine Biosynthesis					1.14815e-05	TH,PNMT,DDC,DBH
Caveolar-mediated Endocytosis Signaling			0.0223872	ALB,ITSN1,INS,ITGA5,ACTG2,INSR,ACTC1,ACTA1	0.0263027	ALB,ITGA11,INS,ACTG2,INSR,ACTC1,ACTA1
CDK5 Signaling	0.0165959	LAMA5,PPP1R14C,PPP1R3D,GNAS,ADCY5,MAPT,ADCY1,PRKAG2,LAMB1,PRKAR2A,DRD5,PPP1R3A,PRKAR1A
Cellular Effects of Sildenafil (Viagra)	4.16869e-07	MYH6,CACNA1S,PDE3A,PRKG2,PLCD1,CACNA1E,PLCE1,ADCY5,PABPC4,MYL4,ACTG2,PLCD4,ACTC1,GNAS,CACNA1D,GUCY1A3,GUCY2D,MYLPF,PRKAR2A,MYH7,PLCL2,KCNH2,ITPR3,ADCY1,GUCY2F,PRKAG2,MYH9,PRKAR1A	3.31131e-05	SLC4A5,MYH6,GUCY2D,MYH8,PRKAR2A,MYH7,PLCH2,KCNH2,MYH2,GUCY2F,MYL4,MYH9,KCNQ3,ACTG2,NPPA,ACTC1,ACTA1,PRKAR1A	3.16228e-08	MYH4,MYH6,CACNA1S,KCNN3,GUCY2D,MYH8,SLC4A11,ADCY4,MYH7,PLCL2,PLCH2,CACNG2,KCNN1,MYH2,PRKAG2,MYH9,MYL4,ACTG2,NPPA,ACTC1,ACTA1	0.0047863	MYH4,CACNA1S,MYH2,MYH8,MYL4,MYH9,NPPA,ACTC1
Clathrin-mediated Endocytosis Signaling	0.0151356	AP2M1,APOB,ARPC5L,PIK3R1,CHP1,CLTC,FGF14,AP1B1,FGF6,FGF17,VEGFA,ARRB1,APOA1,CLTCL1,TFRC,SERPINA1,LDLRAP1,ACTG2,DNM1L,ITGB6,ACTC1,RBP4,APOD	0.000457088	APOB,ARPC5L,FGF14,USP9X,PIK3C2G,ITGA5,FGF17,ALB,APOA1,ARRB1,INS,CLTCL1,FGF23,TFRC,SERPINA1,ACTG2,DNM1L,ACTC1,ACTA1,RBP4	0.000131826	AP2M1,APOA4,FGF9,CHP1,FGF14,USP9X,FGF8,AP1B1,FGF6,ALB,APOA1,ARPC1A,INS,TFRC,SERPINA1,ACTG2,FGF3,ACTC1,ACTA1	0.0131826	FGF17,ALB,APOB,APOA1,FGF23,SERPINA1,ACTC1,ITGB7,FGF6
Coagulation System	0.0489779	F10,PROC,SERPINA1,F7,F3,SERPINF2			0.000363078	F10,PROS1,F13A1,SERPINA1,F7,FGB,SERPINF2	5.49541e-06	PROS1,F13A1,SERPINA1,FGB,FGA,A2M,FGG
Colorectal Cancer Metastasis Signaling	0.000912011	FZD10,PIK3R1,MMP14,MMP13,JAK2,VEGFA,ARRB1,JUN,GNB3,ADCY5,TLR1,RHOU,TLR7,PTGER4,LRP5,GNAS,PRKAR2A,TCF7L1,MAPK12,BIRC5,TLR2,BCL2L1,TLR4,RHOV,FZD4,RND3,ADCY1,MAPK10,PRKAG2,PTGS2,LRP1,TCF7L2,PRKAR1A
Complement System					0.0398107	C3,CFB,MASP1,C6	0.0042658	CFD,C3,C4BPA,CFH
Corticotropin Releasing Hormone Signaling	4.0738e-06	SHH,GNAS,GLI2,GUCY1A3,GUCY2D,CNR1,PTCH1,GNAQ,GNAI1,PRKAR2A,MAPK12,MAPK11,VEGFA,JUN,ADCY5,NPR1,MEF2D,ADCY1,ITPR3,GUCY2F,PRKAG2,PTGS2,FASLG,PRKAR1A	0.00676083	SHH,GUCY2D,CNR1,PTCH1,GNAI1,GUCY2F,PRKAR2A,POMC,PRKD3,NPR2,PTCH2,PRKAR1A
CREB Signaling in Neurons	0.0275423	GRIN2A,GNAS,GRIN2D,PIK3R1,GNA11,GNAQ,PRKAR2A,GNAI1,PLCL2,PLCD1,GRM5,GNB3,PLCE1,GRID1,ADCY5,ADCY1,ITPR3,PRKAG2,PLCD4,PRKAR1A,CAMK2B
CXCR4 Signaling	0.0467735	GNAS,MYLPF,PIK3R1,GNA11,GNAQ,GNAI1,MAPK12,RHOV,JUN,GNB3,RND3,ADCY5,ADCY1,ITPR3,MAPK10,RHOU,MYL4,PAK7
D-myo-inositol (1,4,5)-Trisphosphate Biosynthesis	0.00354813	PLCD1,CCR1,PLCE1,PI4K2B,PLCD4,PLCH1,PIP4K2C
Dopamine Receptor Signaling	0.0301995	PPP1R14C,GCH1,PPP1R3D,GNAS,ADCY5,ADCY1,PRKAR2A,PRKAG2,DRD5,PPP1R3A,PRKAR1A			0.000758578	GCH1,TH,PPP1R3D,ADCY4,DDC,PRKAG2,SLC18A3,SLC18A1,SLC18A2,SLC6A3
Dopamine-DARPP32 Feedback in cAMP Signaling	4.57088e-05	CACNA1S,GRIN2A,GRIN2D,PPP1R3A,PRKG2,PLCD1,CACNA1E,PLCE1,ADCY5,PLCD4,PPP1R14C,GRIN3B,GNAS,CACNA1D,GUCY1A3,CHP1,GNAQ,GNAI1,CSNK1D,PRKAR2A,DRD5,KCNJ3,PLCL2,PPP1R3D,ITPR3,ADCY1,PRKAG2,PRKAR1A
Eicosanoid Signaling							0.0371535	DPEP1,PLA2R1,PLA2G3,ALOX5AP
Embryonic Stem Cell Differentiation into Cardiac Lineages							0.0165959	HOXB5,T
Endothelin-1 Signaling	0.00295121	GNAS,EDNRB,GUCY1A3,GUCY2D,PIK3R1,GNA11,GNAQ,GNAI1,PLCL2,MAPK12,MAPK11,PLCD1,PLA2G4A,PLCE1,JUN,ADCY5,CASQ1,ADCY1,ITPR3,GUCY2F,MAPK10,PTGS2,PLCD4,CASP14	0.00288403	EDNRB,CASP3,GUCY2D,PLA2R1,PIK3C2G,GNAI1,PLA2G3,PLCH2,CASQ1,CASP1,MAPK10,GUCY2F,GNAT2,EDNRA,PLA2G4F,PLA2G12B,PRKD3	0.0177828	GUCY2D,ADCY4,CASQ1,PLA2R1,MAPK10,CASP1,EDNRA,KRAS,PTGER2,PLCL2,MAPK12,PLCH2,CASP14
eNOS Signaling	0.000151356	CNGA2,GNAS,GUCY1A3,PIK3R1,CHRNA9,FLT4,CHRNB1,GNAQ,PRKAR2A,HSPA6,CNGB1,CNGA1,VEGFA,AQP3,AQP9,HSP90AB1,ADCY5,STUB1,ADCY1,ITPR3,PRKAG2,CNGB3,PRKAR1A	0.0446684	CNGA2,CASP3,CHRNA9,HSPA6,PRKAR2A,PIK3C2G,CNGB3,CNGB1,AQP4,CNGA1,PRKAR1A
Ephrin Receptor Signaling			0.0363078	EPHA7,NGEF,KALRN,ITSN1,ARPC5L,CXCR4,GRIN2D,GNAI1,PIK3C2G,ITGA5,JAK2,GNB3,GNAT2,EPHA2
Epithelial Adherens Junction Signaling	0.00389045	MYH6,ARPC5L,MYO7A,ACTN2,TUBB2A,ACTN3,BMPR2,MLLT4,MYH7,TCF7L1,TUBA1B,PTPRM,MAGI1,TUBB6,TUBA3C/TUBA3D,MYH9,MYL4,TUBB4A,ACTG2,ACTC1,TCF7L2	0.000169824	MYH6,ARPC5L,MYH8,MYO7A,ACTN2,MLLT4,MYH7,TGFBR2,CDH1,MYH2,TUBB6,HGF,TUBA3C/TUBA3D,MYH9,MYL4,ACTG2,ACTC1,ACTA1	0.00020893	MYH4,MYH6,MYH8,ACTN2,MLLT4,MYH7,KRAS,CDH1,ARPC1A,MYH2,TUBB6,MYH9,MYL4,ACTG2,ACTC1,ACTA1	0.00977237	MYH4,MYH2,MYH8,ACTN2,MYL4,MYH9,MLLT4,ACTC1
Extrinsic Prothrombin Activation Pathway	0.0301995	F10,PROC,F7,F3			0.000281838	F10,PROS1,F13A1,F7,FGB	1.20226e-05	PROS1,F13A1,FGB,FGA,FGG
Factors Promoting Cardiogenesis in Vertebrates	0.00275423	TBX5,FZD10,LRP5,NODAL,CCNE2,BMP4,CDC6,BMPR2,TCF7L1,SMAD5,CCNE1,FZD4,TCF7L2,LRP1,GATA4	0.0549541	TBX5,TGFBR2,FZD10,LRP5,BMP4,BMP3,PRKD3,GATA4
FAK Signaling			0.0512861	CAPN5,ASAP1,PIK3C2G,ITGA5,CAPN2,ACTG2,ACTC1,ACTA1	0.0213796	CAPNS1,MAP2K2,KRAS,CAPN2,ACTG2,ACTC1,ACTA1,CAPN3
FGF Signaling							0.0301995	FGF17,FGF23,FGFRL1,MAPK12,FGF6
FXR/RXR Activation	0.00218776	ABCG8,G6PC2,APOB,NR1H4,FETUB,MAPK12,CYP8B1,APOA1,NR0B2,RARA,FOXA2,MAPK10,FBP1,RXRA,HNF4A	0.00223872	ABCG8,APOB,APOA1,NR0B2,CYP27A1,SLC10A2,ABCC2,FASN,INS,MAPK10,CYP8B1	0.000537032	APOA1,NR0B2,NR1H4,FOXA2,FETUB,INS,MAPK10,NR5A2,IL1B,MAPK12,HNF4A	0.0018197	APOB,APOA1,NR0B2,NR1H4,FETUB,FBP1,MAPK12
G Protein Signaling Mediated by Tubby	0.042658	GNAS,GNB3,GNAQ,TUB,JAK2,INSR	0.0204174	GNB3,INS,TUB,JAK2,INSR
G-Protein Coupled Receptor Signaling	0.00269153	PDE6G,MC3R,PIK3R1,PDE3A,GNA11,HTR1D,RGS12,HRH3,CHRM3,PDE6A,ADCY5,HTR7,MC2R,PDE6B,PTGER4,CAMK2B,GNAS,APLNR,CNR1,GNAQ,PRKAR2A,GNAI1,DRD5,GRM5,GABBR2,RAP1GAP,PTH1R,ADCY1,PRKAG2,ADRA2C,MC1R,ADRA1A,PRKAR1A
Gap Junction Signaling	2.04174e-05	PIK3R1,PRKG2,PLCD1,PLCE1,ADCY5,TUBA3C/TUBA3D,TUBB4A,ACTG2,ACTC1,PLCD4,GNAS,GUCY1A3,GUCY2D,TUBB2A,GNAQ,GNAI1,CSNK1D,PRKAR2A,PLCL2,TUBA1B,TUBB6,NPR1,ADCY1,ITPR3,GUCY2F,PRKAG2,MAP2K5,PRKAR1A	0.0151356	TUBB6,GUCY2D,TUBA3C/TUBA3D,GUCY2F,PIK3C2G,PRKAR2A,GNAI1,ACTG2,PLCH2,NPR2,ACTC1,PRKD3,ACTA1,PRKAR1A	0.0204174	BGLAP,TUBB6,MAP2K2,GUCY2D,ADCY4,PRKAG2,KRAS,PLCL2,ACTG2,PLCH2,ACTC1,ACTA1
Germ Cell-Sertoli Cell Junction Signaling	0.00831764	TJP1,MYO7A,ACTN2,PIK3R1,TUBB2A,ACTN3,MLLT4,GSN,MAPK12,TUBA1B,RHOV,TUBB6,RND3,PPAP2B,MAPK10,TUBA3C/TUBA3D,RHOU,PAK7,TUBB4A,ACTG2,ACTC1	0.00676083	TGFBR2,MAP3K9,CDH1,RHOG,TUBB6,ACTN2,MYO7A,TUBA3C/TUBA3D,MAPK10,PIK3C2G,MLLT4,ACTG2,GSN,ACTC1,ACTA1	0.00346737	CDH1,RHOV,RHOG,MAP2K2,TUBB6,ACTN2,MAPK10,MLLT4,KRAS,ACTG2,MAPK12,GSN,ACTC1,ACTA1	0.0398107	MAP3K14,RHOV,ACTN2,MLLT4,MAPK12,ACTC1,A2M
Glutamate Receptor Signaling	0.0138038	GRM5,GRIN3B,GRIN2A,GNB3,GRID1,SLC17A6,GRIN2D,SLC1A2,HOMER1,SLC1A7
Glutamate Removal from Folates					0.0398107	GGH
Glycine Biosynthesis III							0.0398107	AGXT
GNRH Signaling	0.0213796	GNAS,GNA11,GNAQ,GNAI1,PRKAR2A,MAPK12,MAPK11,JUN,ADCY5,ITPR3,ADCY1,MAPK10,PRKAG2,PAK7,DNM1L,PRKAR1A,CAMK2B
GŒ±i Signaling	0.0245471	APLNR,GNAS,CNR1,GNAI1,PRKAR2A,HTR1D,RGS12,HRH3,GABBR2,GNB3,RAP1GAP,ADCY5,ADCY1,PRKAG2,ADRA2C,PRKAR1A
GŒ±s Signaling	0.000112202	CNGA2,GNAS,MC3R,CNR1,PRKAR2A,DRD5,CNGB1,CNGA1,CHRM3,GNB3,ADCY5,PTH1R,RYR3,HTR7,ADCY1,PRKAG2,CNGB3,MC1R,PTGER4,MC2R,PRKAR1A	0.0380189	CNGA2,GNB3,CNR1,PRKAR2A,CNGB3,ADORA2B,CNGB1,CNGA1,MC2R,PRKAR1A	0.0323594	CNGA2,MAP2K2,ADCY4,PRKAG2,CNGB3,PTGER2,MC1R,CNGA1,MC2R
Granulocyte Adhesion and Diapedesis			0.00758578	CLDN10,FPR3,CXCL9,CXCR4,GNAI1,CLDN24,ITGA5,CCL20,MMP13,C5,IL1R1,CLDN6,CCL4L1/CCL4L2,CLDN22,TNFRSF11B,HSPB1
Granzyme B Signaling			0.00562341	PRF1,CASP3,CYCS,GZMB
Growth Hormone Signaling			0.0151356	SOCS1,SOCS3,STAT5A,PIK3C2G,JAK2,GH1,PRKD3,SLC2A4
Guanine and Guanosine Salvage I							0.0398107	PNP
Hepatic Cholestasis	0.0047863	ABCG8,GNAS,NR1H4,PRKAR2A,MAPK12,CYP8B1,SLCO1C1,TLR4,JUN,NR0B2,SLCO3A1,ADCY5,RARA,ADCY1,MAPK10,PRKAG2,INSR,RXRA,HNF4A,PRKAR1A	0.00229087	ABCG8,CYP27A1,ABCC2,PRKAR2A,IL1R1,ATP8B1,CYP8B1,NR0B2,SLC10A2,INS,MAPK10,INSR,PRKD3,PRKAR1A,TNFRSF11B	0.00338844	NR1H4,ADCY4,MAPK12,SLCO1C1,NR0B2,INS,MAPK10,PRKAG2,NR5A2,IL1B,INSR,HNF4A,GCG
Hepatic Fibrosis / Hepatic Stellate Cell Activation			0.000831764	MYH6,CXCL9,EDNRB,MYH8,MMP13,CXCR3,MYH7,IL1R1,TGFBR2,MYH2,CSF1,HGF,MYH9,MYL4,EDNRA,TNFRSF11B	0.047863	MYH4,MYH6,MYH2,MYH8,CCL21,MYL4,MYH9,EDNRA,IL1B,MYH7	0.00213796	MYH4,CXCL9,MYH2,MYH8,CCL21,MYL4,MYH9,EDNRA,A2M
HIF1Œ± Signaling	0.0524807	VEGFA,EPO,SLC2A5,JUN,SLC2A1,PIK3R1,MMP14,MAPK10,MMP13,MAPK12,SLC2A4,MAPK11,LDHA
Histamine Degradation							0.0275423	HNMT,ALDH1A3
HMGB1 Signaling	0.0524807	TLR4,RHOV,JUN,RND3,HAT1,PIK3R1,MAPK10,RHOU,MAPK12,MAPK11,MAP2K5,KAT6B
Huntington's Disease Signaling			0.0346737	NEUROD1,CAPN5,CASP3,GLS,PIK3C2G,HSPA6,TGM2,BCL2L1,GNB3,CASQ1,HDAC7,CASP1,NCOR1,CAPN2,DNM1L,CYCS,PRKD3
IGF-1 Signaling			0.0389045	SOCS1,SOCS3,IGFBP6,NEDD4,PRKAR2A,PIK3C2G,IGFBP7,JAK2,PRKAR1A
IL-1 Signaling	0.0112202	GNAS,GNA11,GNAQ,GNAI1,PRKAR2A,MAPK12,MAPK11,JUN,GNB3,ADCY5,ADCY1,PRKAG2,MAPK10,PRKAR1A
IL-12 Signaling and Production in Macrophages	0.0512861	APOB,PIK3R1,MAF,CEBPB,MAPK12,MAPK11,TLR2,TLR4,APOA1,JUN,MAPK10,SERPINA1,MST1R,RXRA,RBP4,APOD
IL-17 Signaling	0.0030903	PIK3R1,IL17RC,CEBPB,JAK2,MAPK12,IL17RA,MAPK11,MUC5B,JUN,TRAF3IP2,CRP,MAPK10,PTGS2			0.00724436	MUC5B,TRAF3IP2,MAP2K2,CRP,MAPK10,CXCL1,KRAS,MAPK12
IL-17A Signaling in Airway Cells	0.00912011	MUC5B,TRAF3IP2,PIK3R1,MAPK10,IL17RC,CCL20,JAK2,MAPK12,IL17RA,MAPK11,CXCL6			0.0125893	MUC5B,TRAF3IP2,MAP2K2,MAPK10,CXCL1,CCL20,MAPK12
IL-17A Signaling in Fibroblasts	0.0042658	JUN,TRAF3IP2,IL17RC,CEBPB,MAPK12,NFKBIZ,IL17RA,MAPK11
IL-17A Signaling in Gastric Cells	0.00218776	JUN,MAPK10,IL17RC,CCL20,MAPK12,IL17RA,MAPK11			0.0154882	MAPK10,CXCL1,CCL20,MAPK12
IL-22 Signaling	0.00831764	SOCS3,STAT5A,IL10RB,MAPK10,MAPK12,MAPK11
IL-6 Signaling							0.030903	HSPB3,MAP3K14,CRP,HSPB7,MAPK12,A2M
ILK Signaling	0.0169824	MYH6,FN1,ACTN2,PIK3R1,ACTN3,VIM,MYH7,MAPK12,VEGFA,RHOV,JUN,RND3,PPAP2B,MAPK10,RHOU,MYH9,MYL4,KRT18,ACTG2,PTGS2,ITGB6,ACTC1,DSP	0.00707946	MYH6,CASP3,MYH8,ACTN2,PIK3C2G,MYH7,CDH1,RHOG,MYH2,MAPK10,MYL4,MYH9,KRT18,ACTG2,TMSB10/TMSB4X,ACTC1,ACTA1	0.0011749	MYH4,MYH6,MYH8,ACTN2,MYH7,MAPK12,RHOV,CDH1,RHOG,MYH2,MAPK10,MYH9,MYL4,KRT18,ACTG2,ACTC1,ACTA1	0.00154882	MYH4,RHOV,MYH2,MYH8,ACTN2,MYL4,MYH9,KRT18,MAPK12,ACTC1,ITGB7
Inhibition of Angiogenesis by TSP1	0.0134896	VEGFA,HSPG2,JUN,GUCY1A3,MAPK10,MAPK12,MAPK11			0.0436516	HSPG2,MAPK10,CD36,MAPK12
Integrin Signaling					0.0114815	ACTN2,KRAS,TTN,RHOV,RHOG,ARPC1A,CAPNS1,MAP2K2,ITGA11,GRB7,CAPN2,ACTG2,ACTC1,ACTA1,CAPN3
Intrinsic Prothrombin Activation Pathway					0.00436516	F10,PROS1,COL2A1,F13A1,FGB	1.09648e-06	PROS1,COL2A1,F13A1,COL10A1,FGB,FGA,FGG
L-dopachrome Biosynthesis					0.0398107	TYR
L-serine Degradation			0.00645654	SRR,SDS
Leptin Signaling in Obesity	0.000501187	NPY,SOCS3,GNAS,PDE3A,PIK3R1,PRKAR2A,PLCL2,JAK2,PLCD1,PLCE1,ADCY5,ADCY1,PRKAG2,PLCD4,PRKAR1A	0.0239883	SOCS3,INS,PRKAR2A,PIK3C2G,POMC,JAK2,PLCH2,PRKAR1A	0.0281838	NPY,MAP2K2,ADCY4,INS,PRKAG2,PLCL2,PLCH2
Leukocyte Extravasation Signaling	0.0512861	CLDN10,PIK3R1,MMP14,ACTN2,ACTN3,CLDN18,JAM2,GNAI1,MLLT4,CLDN24,MMP13,CLDN7,MAPK12,CLDN6,MAPK11,EDIL3,RAP1GAP,MAPK10,ACTG2,DLC1,ACTC1,CLDN22	0.0245471	CLDN10,CXCR4,ACTN2,PIK3C2G,GNAI1,CLDN24,ITGA5,MMP13,MLLT4,CLDN6,MAPK10,ACTG2,ACTC1,PRKD3,CLDN22,ACTA1	0.0251189	CLDN10,ACTN2,MLLT4,CLDN6,MAPK12,EDIL3,MMP23B,MAP2K2,MAPK10,CYBB,ACTG2,ACTC1,ACTA1,CLDN22	0.0489779	CLDN10,ACTN2,CLDN18,MLLT4,CLDN6,MAPK12,ACTC1,CLDN3
Leukotriene Biosynthesis							0.040738	DPEP1,MGST2
LXR/RXR Activation			0.000549541	ABCG8,TTR,APOB,C3,APOH,AHSG,AMBP,IL1R1,ALB,APOA1,FASN,SERPINA1,NCOR1,RBP4,TNFRSF11B	0.00295121	TTR,ALB,HPX,APOA4,C3,APOA1,NR1H4,AMBP,CD36,IL1B,SERPINA1,SERPINF2	3.54813e-05	TTR,ALB,HPX,APOB,C3,APOA1,NR1H4,AHSG,AMBP,SERPINA1,FGA
Maturity Onset Diabetes of Young (MODY) Signaling	3.16228e-06	NEUROD1,HNF1B,CACNA1S,CACNA1E,CACNA1D,FOXA2,GAPDH,FABP1,INSR,HNF4A	0.00371535	NEUROD1,SLC2A2,INS,GAPDH,INSR	1.62181e-06	NEUROD1,CACNA1S,FOXA2,SLC2A2,INS,FABP1,INSR,HNF4A	0.0107152	CACNA1S,SLC2A2,GAPDH
Mechanisms of Viral Exit from Host Cells			0.0380189	NEDD4,ACTG2,PRKD3,ACTC1,ACTA1
Melatonin Signaling	0.017378	PLCD1,PLCE1,GNAI1,PRKAR2A,PRKAG2,GNAQ,PLCL2,PLCD4,MAP2K5,CAMK2B,PRKAR1A
Molecular Mechanisms of Cancer	0.020893	FZD10,SHH,BMP4,PIK3R1,SUV39H1,GNA11,BMPR2,JAK2,SMAD5,MAPK11,JUN,ADCY5,RHOU,FASLG,CAMK2B,LRP5,CCNE2,GNAS,HAT1,PTCH1,GNAQ,GNAI1,PRKAR2A,MAPK12,BCL2L1,RHOV,CCNE1,FZD4,RND3,NF1,ADCY1,MAPK10,PRKAG2,ARHGEF18,PAK7,LRP1,PRKAR1A	0.0323594	SHH,FZD10,LRP5,BMP4,CASP3,BMP3,PTCH1,PIK3C2G,PRKAR2A,GNAI1,JAK2,TGFBR2,BCL2L1,CDH1,RHOG,NF1,ARHGEF16,MAPK10,IHH,GNAT2,CYCS,PRKD3,PTCH2,PRKAR1A
MSP-RON Signaling Pathway	0.0199526	TLR2,CSF2RB,TLR4,PIK3R1,ACTG2,JAK2,MST1R,ACTC1	0.00104713	TLR2,CSF1,PIK3C2G,ACTG2,JAK2,MST1R,ACTC1,ACTA1
Neuropathic Pain Signaling In Dorsal Horn Neurons	0.00933254	GRIN3B,GRIN2A,GRIN2D,PIK3R1,PRKAR2A,PLCL2,KCNH2,PLCD1,GRM5,PLCE1,ITPR3,PRKAG2,PLCD4,PRKAR1A,CAMK2B
Nitric Oxide Signaling in the Cardiovascular System	0.0102329	CACNA1S,CACNA1D,GUCY1A3,GUCY2D,PIK3R1,FLT4,PRKAR2A,PRKG2,VEGFA,CACNA1E,HSP90AB1,ITPR3,GUCY2F,PRKAG2,PRKAR1A
nNOS Signaling in Neurons	0.025704	GRIN3B,GRIN2A,GRIN2D,CHP1,CAPN9,CAPN2,PFKM,CAPN3
P2Y Purigenic Receptor Signaling Pathway	0.0245471	GNAS,PIK3R1,GNAQ,GNAI1,PRKAR2A,PLCL2,PLCD1,JUN,PLCE1,GNB3,ADCY5,ADCY1,PRKAG2,P2RY1,PLCD4,PRKAR1A
Paxillin Signaling					0.0457088	ITGA11,ACTN2,MAPK10,KRAS,ACTG2,MAPK12,ACTC1,ACTA1
Phototransduction Pathway	1.25893e-11	PDE6G,GUCY1A3,GUCY2D,OPN1LW,OPN5,PRKAR2A,GUCA1B,CNGB1,CNGA1,PDE6A,GNB3,RHO,PDC,RGR,GUCY2F,PRKAG2,RGS9BP,CNGB3,GNGT2,PDE6B,RCVRN,PRKAR1A	1e-13	PDE6G,GUCY2D,OPN1LW,OPN5,PRKAR2A,PDE6C,GUCA1B,CNGB1,CNGA1,PDE6A,GNB3,RHO,PDC,GUCY2F,RGS9BP,GNAT2,CNGB3,GNGT2,PRKAR1A,RCVRN	7.58578e-07	PDE6G,GUCA1A,RHO,GUCY2D,GUCA1B,PRKAG2,RGS9BP,CNGB3,GNGT2,OPN4,CNGA1,RCVRN
PPARŒ±/RXRŒ± Activation	0.000954993	CPT1B,GNA11,BMPR2,JAK2,GK,ABCA1,PLCD1,JUN,PLCE1,NR0B2,HSP90AB1,ADCY5,PLCD4,GNAS,PRKAR2A,GNAQ,PLCL2,GH1,CAND1,APOA1,ADCY1,PRKAG2,INSR,RXRA,MED24,PRKAR1A	0.0380189	PRKAR2A,IL1R1,JAK2,PLCH2,GH1,TGFBR2,CAND1,APOA1,NR0B2,FASN,INS,NCOR1,INSR,PRKAR1A	0.0218776	ADCY4,ADIPOQ,CD36,KRAS,PLCL2,PLCH2,APOA1,MAP2K2,NR0B2,INS,PRKAG2,IL1B,INSR
Production of Nitric Oxide and Reactive Oxygen Species in Macrophages			0.0218776	MAP3K9,APOB,PIK3C2G,PPP1R3A,JAK2,TLR2,ALB,PPP1R3D,APOA1,RHOG,MAPK10,SERPINA1,PRKD3,RBP4,TNFRSF11B
Prolactin Signaling			0.0549541	SOCS1,SOCS3,STAT5A,PRL,PIK3C2G,JAK2,PRKD3
Protein Kinase A Signaling	0.00245471	AKAP12,SHH,PDE6G,PTPN2,PDE3A,PPP1R3A,CNGB1,DUSP2,PLCD1,GNB3,PLCE1,PDE6A,RHO,ADCY5,RYR3,MYL4,DUSP7,CNGB3,PLCD4,HIST1H1B,PDE6B,CAMK2B,PPP1R14C,CNGA2,GNAS,PTPRD,MYLPF,PTCH1,CHP1,GNAI1,PRKAR2A,GNAQ,PLCL2,TCF7L1,TTN,PTPRM,CNGA1,PPP1R3D,ADCY1,ITPR3,PRKAG2,PTGS2,EYA1,TCF7L2,PRKAR1A	0.0020893	ANAPC2,SHH,PDE6G,TNNI2,PPP1R3A,CNGB1,PLCH2,NTN1,TGFBR2,GNB3,PDE6A,RHO,MYL4,CNGB3,PRKD3,GRK7,PTCH2,CNGA2,PTCH1,PDE6C,GNAI1,PRKAR2A,TTN,CNGA1,PPP1R3D,MYH2,IHH,TNNI1,EYA1,AKAP9,PRKAR1A	0.0467735	MYH4,CNGA2,PDE6G,TNNI2,ADCY4,CHP1,PTCH1,PTPN14,PLCL2,PLCH2,CNGA1,TTN,NTN1,TH,PPP1R3D,MYH2,MAP2K2,RHO,PRKAG2,MYL4,CNGB3,HIST1H1B
PXR/RXR Activation					0.047863	NR0B2,CES3,INS,PRKAG2,INSR,HNF4A
Pyruvate Fermentation to Lactate			0.0199526	LDHA,LDHB
RAR Activation	0.000354813	RDH10,PIK3R1,SMAD5,RBP3,JAK2,RARG,MAPK11,VEGFA,JUN,ADCY5,RARA,RDH16,RBP2,STAT5A,GNAS,RDH11,PRKAR2A,MAPK12,RDH8,CSF2RB,ALDH1A2,ADCY1,PRKAG2,MAPK10,RXRA,RBP4,PRKAR1A	0.00346737	STAT5A,RDH11,PRKAR2A,DHRS7C,RBP3,JAK2,RDH8,RARG,ALDH1A3,RDH16,RBP2,MAPK10,NCOR1,RDH12,PRKD3,RBP4,PRKAR1A
Regulation of Actin-based Motility by Rho	0.0223872	RHOV,RND3,ARPC5L,MYLPF,PFN4,RHOU,MYL4,PAK7,ACTG2,GSN,ACTC1,PIP4K2C			0.0151356	RHOV,RHOG,ARPC1A,MYL4,ACTG2,GSN,ACTC1,ACTA1
Regulation of Cellular Mechanics by Calpain Protease	0.0107152	CNGA2,CCNE1,ACTN2,ACTN3,CNGB3,CAPN9,CAPN2,CNGB1,CNGA1,CAPN3	0.00489779	CAPN5,CNGA2,ACTN2,ITGA5,CNGB3,CAPN2,CNGB1,CNGA1	0.000354813	CNGA2,CCNE1,CAPNS1,ACTN2,CNGB3,KRAS,CAPN2,CNGA1,CAPN3
Regulation of the Epithelial-Mesenchymal Transition Pathway			0.0467735	FZD10,ID2,TWIST2,FGF14,PIK3C2G,JAK2,TGFBR2,FGF17,CDH1,WNT10A,HGF,FGF23,FGFRL1,JAG1	0.0549541	LOX,CDH1,TWIST2,MAP2K2,FGF9,FGF14,FGF8,WNT4,KRAS,FGF3,HMGA2,FGF6
Relaxin Signaling	0.000758578	PDE6G,GNAS,GUCY1A3,GUCY2D,PDE3A,PIK3R1,GNA11,GNAQ,PRKAR2A,GNAI1,VEGFA,GNB3,JUN,PDE6A,ADCY5,NPR1,ADCY1,GUCY2F,PRKAG2,RLN3,PDE6B,PRKAR1A	0.0123027	PDE6G,GNB3,PDE6A,GUCY2D,GUCY2F,PIK3C2G,PRKAR2A,GNAI1,PDE6C,GNAT2,RLN3,NPR2,PRKAR1A
Remodeling of Epithelial Adherens Junctions	0.00524807	TUBB6,ARPC5L,ACTN2,ACTN3,TUBB2A,TUBA3C/TUBA3D,MAPRE2,TUBB4A,ACTG2,DNM1L,ACTC1,TUBA1B	0.00120226	CDH1,TUBB6,ARPC5L,ACTN2,HGF,TUBA3C/TUBA3D,ACTG2,DNM1L,ACTC1,ACTA1	0.017378	CDH1,ARPC1A,TUBB6,ACTN2,ACTG2,ACTC1,ACTA1
Renin-Angiotensin Signaling	0.0194984	GNAS,PIK3R1,GNAQ,PRKAR2A,JAK2,MAPK12,MAPK11,JUN,ADCY5,ADCY1,ITPR3,MAPK10,PRKAG2,PAK7,PRKAR1A
Retinoate Biosynthesis I	0.0331131	RDH10,RDH11,RDH16,ALDH1A2,RBP2,RDH8	0.000588844	RDH11,ALDH1A3,RDH16,RBP2,DHRS7C,RDH12,RDH8	0.0354813	ALDH1A2,RBP2,RDH12,RDH8
RhoA Signaling	0.0169824	NGEF,SEPT9,NRP2,ARPC5L,RHPN1,MYLPF,RTKN,SEPT4,TTN,RND3,MYL4,ACTG2,DLC1,ACTC1,PIP4K2C,CDC42EP4
RhoGDI Signaling	0.0245471	CDH4,GNAS,CDH18,ARPC5L,MYLPF,GNA11,GNAQ,GDI2,GNAI1,RHOV,GNB3,RND3,RHOU,MYL4,PAK7,ARHGEF18,ACTG2,CDH16,DLC1,ACTC1,PIP4K2C
Role of IL-17A in Arthritis	0.0074131	PIK3R1,MAPK10,IL17RC,CCL20,MMP13,PTGS2,MAPK12,IL17RA,MAPK11,CXCL6
Role of IL-17A in Psoriasis	0.0141254	IL17RC,CCL20,IL17RA,CXCL6
Role of JAK family kinases in IL-6-type Cytokine Signaling	0.0102329	SOCS3,STAT5A,MAPK10,JAK2,MAPK12,MAPK11	0.00549541	SOCS1,SOCS3,STAT5A,MAPK10,JAK2
Role of JAK2 in Hormone-like Cytokine Signaling			0.00457088	SOCS1,SOCS3,STAT5A,PRL,JAK2,GH1
Role of NFAT in Cardiac Hypertrophy	0.00660693	GNAS,PIK3R1,CHP1,GNAQ,PRKAR2A,GNAI1,PLCL2,MAPK12,MAPK11,PLCD1,PLCE1,GNB3,ADCY5,HDAC11,MEF2D,ADCY1,ITPR3,MAPK10,PRKAG2,RCAN3,PLCD4,GATA4,CAMK2B,PRKAR1A
Role of Tissue Factor in Cancer	0.000758578	STAT5A,P4HB,CTGF,PIK3R1,GNA11,GNAQ,MMP13,F7,JAK2,MAPK12,MAPK11,F3,EIF4E,VEGFA,BCL2L1,F10,ARRB1,ITGAV,CYR61	0.0151356	BCL2L1,PDIA2,STAT5A,ARRB1,CASP3,CSF1,PIK3C2G,MMP13,JAK2,F3,FGG
Serotonin Receptor Signaling					0.00162181	GCH1,DDC,SLC6A4,SLC18A3,SLC18A1,SLC18A2
Sertoli Cell-Sertoli Cell Junction Signaling	1.23027e-05	SPTBN1,MYO7A,JAM2,MLLT4,PRKG2,CLDN7,CLDN6,MAPK11,JUN,PPAP2B,TUBA3C/TUBA3D,TUBB4A,ACTG2,ACTC1,SPTBN2,CLDN10,GUCY1A3,TJP1,ACTN2,TUBB2A,ACTN3,CLDN18,PRKAR2A,CLDN24,MAPK12,TUBA1B,TUBB6,MAPK10,PRKAG2,CLDN22,PRKAR1A	0.0017378	MAP3K9,CLDN10,MYO7A,ACTN2,PRKAR2A,CLDN24,ITGA5,MLLT4,CLDN6,CDH1,TUBB6,MAPK10,TUBA3C/TUBA3D,ACTG2,ACTC1,CLDN22,ACTA1,PRKAR1A	0.0017378	SPTBN1,CLDN10,ACTN2,MLLT4,KRAS,CLDN6,MAPK12,CDH1,TUBB6,MAP2K2,PRKAG2,MAPK10,ACTG2,ACTC1,CLDN22,ACTA1	0.00331131	CLDN10,MAP3K14,ACTN2,CLDN18,MLLT4,CLDN6,MAPK12,ACTC1,A2M,CLDN3
Signaling by Rho Family GTPases	0.0104713	CDH18,SEPT9,PIK3R1,GNA11,GNB3,JUN,RHOU,MYL4,ACTG2,CDH16,ACTC1,GNAS,CDH4,ARPC5L,MYLPF,GNAQ,GNAI1,SEPT4,VIM,MAPK12,DES,RHOV,RND3,MAPK10,ARHGEF18,PAK7,CDC42EP4,PIP4K2C	0.0239883	MAP3K9,ARPC5L,DIAPH3,PIK3C2G,GNAI1,ITGA5,CDC42EP2,CDH15,CDH1,GNB3,RHOG,ARHGEF16,MAPK10,MYL4,GNAT2,ACTG2,ACTC1,ACTA1
Sonic Hedgehog Signaling	0.0245471	SHH,GLI2,PTCH1,PRKAR2A,PRKAG2,PRKAR1A	0.0120226	SHH,PTCH1,PRKAR2A,PTCH2,PRKAR1A
Sperm Motility	0.000645654	CNGA2,GNAS,GUCY1A3,ZP3,PRKAR2A,PLCL2,PRKG2,CNGB1,CNGA1,PLCD1,PLA2G4A,PLCE1,NPR1,ITPR3,PTK6,PRKAG2,CNGB3,MST1R,PLCD4,PRKAR1A	0.000416869	CNGA2,ZAN,PLA2R1,PRKAR2A,PLA2G3,PLCH2,CNGB1,CNGA1,PLA2G4F,CNGB3,NPPA,MST1R,PLA2G12B,PRKD3,PRKAR1A
Sphingomyelin Metabolism			0.0512861	SMPD4,ENPP7
Sphingosine-1-phosphate Signaling	0.00977237	GNAS,PIK3R1,GNAQ,GNAI1,PLCL2,PLCD1,RHOV,PLCE1,RND3,SMPD4,ADCY5,ADCY1,CASQ1,RHOU,PLCD4,CASP14
Synaptic Long Term Depression	0.0213796	GNAS,GUCY1A3,GUCY2D,GNA11,GNAQ,GNAI1,PLCL2,PRKG2,PLCD1,GRM5,PLA2G4A,PLCE1,GRID1,NPR1,RYR3,ITPR3,GUCY2F,PLCD4
Synaptic Long Term Potentiation	0.000794328	PPP1R14C,GRIN3B,GRIN2A,GRIN2D,CHP1,GNA11,GNAQ,PRKAR2A,PPP1R3A,PLCL2,PLCD1,GRM5,PPP1R3D,PLCE1,ADCY1,ITPR3,PRKAG2,PLCD4,PRKAR1A,CAMK2B
Tec Kinase Signaling	0.030903	STAT5A,GNAS,PIK3R1,GNA11,GNAQ,GNAI1,TNFSF10,JAK2,MAPK12,TLR4,RHOV,GNB3,RND3,RHOU,MAPK10,PAK7,ACTG2,ACTC1,FASLG	0.0323594	STAT5A,RHOG,GNB3,MAPK10,PIK3C2G,GNAI1,GNAT2,ITGA5,ACTG2,JAK2,ACTC1,PRKD3,ACTA1
TGF-Œ≤ Signaling					0.0162181	NODAL,BMP4,MAP2K2,SMAD9,KRAS,HOXC9,MAPK12,HNF4A
The Visual Cycle	0.000562341	RDH10,RDH11,RBP2,RBP3,RDH8,RPE65	3.63078e-05	RDH11,RBP2,RDH12,RBP3,RDH8,RPE65	0.00229087	LRAT,RBP2,RDH12,RDH8	0.0363078	LRAT,RBP2
Thrombin Signaling	0.0213796	F2RL2,GNAS,PIK3R1,MYLPF,GNA11,GNAQ,GNAI1,PLCL2,MAPK12,MAPK11,PLCD1,RHOV,GNB3,PLCE1,RND3,ADCY5,ADCY1,ITPR3,RHOU,MYL4,PLCD4,GATA4,CAMK2B
Thyroid Cancer Signaling					0.00446684	NTF3,CDH1,MAP2K2,NTRK1,CXCL1,KRAS
Tight Junction Signaling	0.00144544	CLDN10,F2RL2,MYH6,TIAM1,TJP1,CLDN18,VAPA,JAM2,PRKAR2A,MLLT4,CLDN24,MYH7,CLDN7,CLDN6,JUN,PRKAG2,MYH9,MYL4,SAFB,ACTG2,ACTC1,CLDN22,PRKAR1A	0.00030903	CLDN10,MYH6,MYH8,PRKAR2A,CLDN24,MLLT4,MYH7,CLDN6,TGFBR2,MYH2,MYL4,MYH9,ACTG2,ACTC1,CLDN22,ACTA1,PRKAR1A,TNFRSF11B	0.00104713	MYH4,CLDN10,MYH6,MYH8,MLLT4,MYH7,CLDN6,MYH2,PRKAG2,MYL4,MYH9,ACTG2,ACTC1,ACTA1,CLDN22	0.000288403	MYH4,CLDN10,MYH2,MYH8,CLDN18,MYL4,MYH9,MLLT4,CLDN6,ACTC1,CLDN3
TR/RXR Activation			0.00645654	HP,SLC2A1,NXPH2,FASN,PIK3C2G,STRBP,NCOR1,SYT2,GH1,THRSP
Transcriptional Regulatory Network in Embryonic Stem Cells	0.000691831	RIF1,PAX6,MEIS1,TCF7L1,OTX1,HNF4A,GATA4,SIX3,ZFHX3,SMARCAD1			0.000851138	GBX2,MYF5,PAX6,OTX1,HNF4A,GATA4,SIX3
Tryptophan Degradation X (Mammalian, via Tryptamine)					0.0316228	AKR1A1,DDC,ALDH1A2	0.0501187	AKR1A1,ALDH1A3
Tumoricidal Function of Hepatic Natural Killer Cells			0.0245471	PRF1,CASP3,CYCS,GZMB
Type I Diabetes Mellitus Signaling			0.0125893	SOCS1,SOCS3,PRF1,CASP3,INS,MAPK10,IL1R1,JAK2,CYCS,GZMB,TNFRSF11B
Type II Diabetes Mellitus Signaling			0.0030903	SOCS3,SOCS1,SMPD4,SLC2A2,INS,MAPK10,PIK3C2G,INSR,ACSBG2,PRKD3,ENPP7,SLC2A4,TNFRSF11B	0.0162181	SLC2A2,INS,SLC27A6,ADIPOQ,MAPK10,CD36,PRKAG2,INSR,ACSBG2,MAPK12
UVA-Induced MAPK Signaling	0.00933254	PARP6,PIK3R1,PARP2,PLCL2,MAPK12,MAPK11,PLCD1,BCL2L1,JUN,PLCE1,SMPD4,MAPK10,PARP11,PLCD4
VDR/RXR Activation			0.0107152	IGFBP6,WT1,CASR,LRP5,CYP24A1,TRPV6,NCOR1,HES1,PRKD3
Virus Entry via Endocytic Pathways			0.00891251	ITSN1,CLTCL1,PIK3C2G,ITGA5,TFRC,ACTG2,ACTC1,PRKD3,CXADR,ACTA1	0.0239883	AP2M1,TFRC,KRAS,AP1B1,ACTG2,ACTC1,CXADR,ACTA1
Xanthine and Xanthosine Salvage			0.0467735	PNP			0.0204174	PNP
