# Supplementary material for: Evidence of sex-bias in gene expression in the brain transcriptome of two populations of rainbow trout (Oncorhynchus mykiss) with divergent life histories
Source: PLoS One. 2018 Feb 15;13(2):e0193009. doi: 10.1371/journal.pone.0193009 (PMC5814004; doi:10.1371/journal.pone.0193009)
Supplement: S5 Table — (XLSX) [file pone.0193009.s005.xlsx]

## Sheet: Sheet1
Supplementary file 5: Mapping results of annotated sex-biased genes. Fold change indicates whether a gene was upregulated in males or females: Positive values indicate upregulation in males, negative results indicate upregulation in females.
Component	fold change	chr	percent mathc	alignment length	mismatched	evalue	Accession number	Gene ID	Gene description
comp651834	0.482238	Omy1	99.54	218	1	1e-116	ENST00000507116	PDE4D	phosphodiesterase 4D, cAMP-specific [Source:HGNC Symbol;Acc:8783]
comp649970	-1.55292	Omy1	99.07	215	2	5e-113	ENST00000360422	OPRM1	opioid receptor, mu 1 [Source:HGNC Symbol;Acc:8156]
comp582442	1.32548	Omy1	100	159	0	5e-84	ENST00000515010	FYB	FYN binding protein [Source:HGNC Symbol;Acc:4036]
comp547211	-1.10725	Omy1	99.6	1012	3	0	ENST00000221480	PEX11G	peroxisomal biogenesis factor 11 gamma [Source:HGNC Symbol;Acc:20208]
comp639455	-1.47806	Omy1	99.45	1089	1	0	ENST00000394649	MYO1D	myosin ID [Source:HGNC Symbol;Acc:7598]
comp577202	-1.6012	Omy1	100	1005	0	0	ENST00000300056	PEX11A	peroxisomal biogenesis factor 11 alpha [Source:HGNC Symbol;Acc:8852]
comp402391	-2.31481	Omy1	100	168	0	8e-89	ENST00000409642	LYPD6B	LY6/PLAUR domain containing 6B [Source:HGNC Symbol;Acc:27018]
comp640523	-2.0065	Omy1	100	197	0	2e-106	ENST00000227756	GALNT18	UDP-N-acetyl-alpha-D-galactosamine:polypeptide N-acetylgalactosaminyltransferase 18 [Source:HGNC Symbol;Acc:30488]
comp606829	-0.934981	Omy1	99.92	1223	1	0	ENST00000397122	TEAD4	TEA domain family member 4 [Source:HGNC Symbol;Acc:11717]
comp642874	-1.83208	Omy1	100	118	0	8e-60	ENST00000310358	SPON1	spondin 1, extracellular matrix protein [Source:HGNC Symbol;Acc:11252]
comp625993	0.72298	Omy1	100	539	0	0	ENST00000407280	IFI30	interferon, gamma-inducible protein 30 [Source:HGNC Symbol;Acc:5398]
comp646265	-2.38933	Omy1	100	162	0	5e-85	ENST00000419022	PAX6	paired box 6 [Source:HGNC Symbol;Acc:8620]
comp653339	1.12597	Omy1	100	837	0	0	ENST00000335670	RORA	RAR-related orphan receptor A [Source:HGNC Symbol;Acc:10258]
comp650297	0.837208	Omy1	99.84	633	1	0	ENST00000226413	GNRHR	gonadotropin-releasing hormone receptor [Source:HGNC Symbol;Acc:4421]
comp654161	0.90731	Omy1	100	239	0	9e-131	ENST00000311043	NAV2	neuron navigator 2 [Source:HGNC Symbol;Acc:15997]
comp645065	-0.998661	Omy1	100	166	0	2e-87	ENST00000529507	AMPD3	adenosine monophosphate deaminase 3 [Source:HGNC Symbol;Acc:470]
comp648865	0.826957	Omy1	99.15	1056	0	0	ENST00000326261	IQSEC3	IQ motif and Sec7 domain 3 [Source:HGNC Symbol;Acc:29193]
comp633323	-2.52004	Omy1	100	1126	0	0	ENST00000374139	DRGX	dorsal root ganglia homeobox [Source:HGNC Symbol;Acc:21536]
comp534721	6.65884	Omy1	100	323	0	0	ENST00000274507	LECT2	leukocyte cell-derived chemotaxin 2 [Source:HGNC Symbol;Acc:6550]
comp499511	-1.34813	Omy1	100	232	0	1e-127	ENST00000513246	CANX	calnexin [Source:HGNC Symbol;Acc:1473]
comp635946	-0.803138	Omy1	98.78	739	0	0	ENST00000347404	KITLG	KIT ligand [Source:HGNC Symbol;Acc:6343]
comp638914	-1.2306	Omy1	100	228	0	1e-125	ENST00000372428	PRPS1	phosphoribosyl pyrophosphate synthetase 1 [Source:HGNC Symbol;Acc:9462]
comp638050	-1.37725	Omy1	100	415	0	0	ENST00000316199	AURKB	aurora kinase B [Source:HGNC Symbol;Acc:11390]
comp653176	0.596159	Omy1	99.29	140	1	2e-70	ENST00000455697	PRICKLE1	prickle homolog 1 (Drosophila) [Source:HGNC Symbol;Acc:17019]
comp651165	-1.0387	Omy1	98.28	290	2	3e-149	ENST00000253008	PRDM12	PR domain containing 12 [Source:HGNC Symbol;Acc:13997]
comp653365	0.882531	Omy1	99.15	117	1	6e-57	ENST00000403946	OTOF	otoferlin [Source:HGNC Symbol;Acc:8515]
comp636383	-1.42448	Omy1	100	178	0	5e-95	ENST00000417956	CELF2	CUGBP, Elav-like family member 2 [Source:HGNC Symbol;Acc:2550]
comp628375	-2.19186	Omy1	99.66	292	1	3e-161	ENST00000495522	CALD1	caldesmon 1 [Source:HGNC Symbol;Acc:1441]
comp633693	-1.19763	Omy1	99.93	1478	1	0	ENST00000515013	PRDM8	PR domain containing 8 [Source:HGNC Symbol;Acc:13993]
comp625107	-1.20464	Omy1	99.17	1565	1	0	ENST00000418460	MAP10	microtubule-associated protein 10 [Source:HGNC Symbol;Acc:29265]
comp648216	-1.49294	Omy1	100	241	0	2e-132	ENST00000373202	SGPL1	sphingosine-1-phosphate lyase 1 [Source:HGNC Symbol;Acc:10817]
comp649788	-1.58447	Omy1	100	151	0	4e-79	ENST00000348459	HELLS	helicase, lymphoid-specific [Source:HGNC Symbol;Acc:4861]
comp645039	-1.81124	Omy1	99.72	727	0	0	ENST00000347978	FGF8	fibroblast growth factor 8 (androgen-induced) [Source:HGNC Symbol;Acc:3686]
comp649524	0.468622	Omy1	100	252	0	7e-140	ENSDART00000129259	GPANK1	G patch domain and ankyrin repeats 1 [Source:HGNC Symbol;Acc:13920]
comp640892	-1.37094	Omy1	99.8	499	1	0	ENST00000403687	RASGRP3	RAS guanyl releasing protein 3 (calcium and DAG-regulated) [Source:HGNC Symbol;Acc:14545]
comp645240	-1.20004	Omy1	100	1167	0	0	ENST00000374314	GPRIN2	G protein regulated inducer of neurite outgrowth 2 [Source:HGNC Symbol;Acc:23730]
comp622386	1.77808	Omy1	99.76	417	1	0	ENST00000357585	SSTR2	somatostatin receptor 2 [Source:HGNC Symbol;Acc:11331]
comp642622	-1.43123	Omy1	99.85	1373	0	0	ENST00000543616	UHRF1	ubiquitin-like with PHD and ring finger domains 1 [Source:HGNC Symbol;Acc:12556]
comp637917	0.624827	Omy1	100	1168	0	0	ENST00000476405	XXbac-B461K10.4
comp637853	0.44214	Omy1	100	208	0	2e-112	ENST00000242728	BHLHE41	basic helix-loop-helix family, member e41 [Source:HGNC Symbol;Acc:16617]
comp641971	1.88135	Omy1	100	123	0	6e-62	ENST00000370315	MB21D1	Mab-21 domain containing 1 [Source:HGNC Symbol;Acc:21367]
comp647688	-1.06275	Omy1	100	433	0	0	ENST00000452935	ATL2	atlastin GTPase 2 [Source:HGNC Symbol;Acc:24047]
comp626573	-1.34988	Omy1	100	202	0	6e-109	ENST00000373789	RTKN2	rhotekin 2 [Source:HGNC Symbol;Acc:19364]
comp648759	-1.51792	Omy1	99.74	381	1	0	ENST00000260731	KIF11	kinesin family member 11 [Source:HGNC Symbol;Acc:6388]
comp608484	-1.75218	Omy1	100	114	0	1e-57	ENST00000298068	HECTD2	HECT domain containing E3 ubiquitin protein ligase 2 [Source:HGNC Symbol;Acc:26736]
comp363628	-0.898999	Omy1	99.85	652	1	0	ENST00000330133	MRPL54	mitochondrial ribosomal protein L54 [Source:HGNC Symbol;Acc:16685]
comp541405	-4.47553	Omy1	100	102	0	1e-49	ENST00000231004	LOX	lysyl oxidase [Source:HGNC Symbol;Acc:6664]
comp638410	0.987392	Omy1	99.63	542	0	0	ENST00000407149	PRR16	proline rich 16 [Source:HGNC Symbol;Acc:29654]
comp649189	-2.77133	Omy1	99.58	472	2	0	ENST00000290759	ISL2	ISL LIM homeobox 2 [Source:HGNC Symbol;Acc:18524]
comp636926	0.898285	Omy1	100	304	0	5e-170	ENST00000536675	CDH20	cadherin 20, type 2 [Source:HGNC Symbol;Acc:1760]
comp632509	0.875245	Omy1	97.45	431	2	0	ENSDART00000126577	add3b	adducin 3 (gamma) b [Source:ZFIN;Acc:ZDB-GENE-080718-6]
comp631334	-1.38996	Omy1	100	219	0	8e-120	ENST00000308212	TP53I11	tumor protein p53 inducible protein 11 [Source:HGNC Symbol;Acc:16842]
comp647125	0.935702	Omy1	99.11	224	2	2e-117	ENST00000232014	BCL6	B-cell CLL/lymphoma 6 [Source:HGNC Symbol;Acc:1001]
comp646639	-1.14699	Omy10	100	245	0	1e-135	ENST00000356641	ARHGEF12	Rho guanine nucleotide exchange factor (GEF) 12 [Source:HGNC Symbol;Acc:14193]
comp653827	0.882107	Omy10	100	247	0	7e-137	ENST00000425654	CNKSR2	connector enhancer of kinase suppressor of Ras 2 [Source:HGNC Symbol;Acc:19701]
comp651281	-0.961754	Omy10	99.59	246	1	6e-134	ENST00000485303	PVRL3	poliovirus receptor-related 3 [Source:HGNC Symbol;Acc:17664]
comp651394	-0.497331	Omy10	100	174	0	1e-92	ENST00000405442	EIF3D	eukaryotic translation initiation factor 3, subunit D [Source:HGNC Symbol;Acc:3278]
comp635700	0.860583	Omy10	100	426	0	0	ENST00000576116	VPS37D	vacuolar protein sorting 37 homolog D (S. cerevisiae) [Source:HGNC Symbol;Acc:18287]
comp641240	-1.67143	Omy10	100	230	0	9e-127	ENST00000312390	TBC1D10C	TBC1 domain family, member 10C [Source:HGNC Symbol;Acc:24702]
comp609524	-1.48923	Omy10	100	614	0	0	ENST00000274382	LIX1	Lix1 homolog (chicken) [Source:HGNC Symbol;Acc:18581]
comp637072	1.58029	Omy10	100	621	0	0	ENSDART00000110796	BX511263.1	Uncharacterized protein [Source:UniProtKB/TrEMBL;Acc:E7EY29]
comp641339	0.760407	Omy10	99.27	275	2	9e-149	ENST00000319397	ETS1	v-ets avian erythroblastosis virus E26 oncogene homolog 1 [Source:HGNC Symbol;Acc:3488]
comp652055	-0.836752	Omy10	99.47	378	2	0	ENST00000336498	ARHGAP10	Rho GTPase activating protein 10 [Source:HGNC Symbol;Acc:26099]
comp642920	0.930014	Omy10	100	194	0	1e-104	ENST00000510038	H2AFY	H2A histone family, member Y [Source:HGNC Symbol;Acc:4740]
comp646505	1.17218	Omy10	100	308	0	3e-172	ENST00000489363	FAM53A	family with sequence similarity 53, member A [Source:HGNC Symbol;Acc:31860]
comp528130	1.06207	Omy10	99.69	977	1	0	ENSDART00000126585	kctd16b	potassium channel tetramerisation domain containing 16b [Source:ZFIN;Acc:ZDB-GENE-060117-2]
comp641707	-1.12767	Omy10	100	164	0	1e-86	ENST00000446922	HMGB2	high mobility group box 2 [Source:HGNC Symbol;Acc:5000]
comp625874	1.51044	Omy10	99.58	237	1	2e-128	ENSDART00000110796	BX511263.1	Uncharacterized protein [Source:UniProtKB/TrEMBL;Acc:E7EY29]
comp637293	0.879022	Omy10	100	2168	0	0	ENST00000515777	HELT	helt bHLH transcription factor [Source:HGNC Symbol;Acc:33783]
comp631273	-2.51081	Omy10	100	2023	0	0	ENST00000262726	EFCAB6	EF-hand calcium binding domain 6 [Source:HGNC Symbol;Acc:24204]
comp633259	2.9855	Omy10	98.12	266	0	3e-136	ENSDART00000088261	nxpe3	neurexophilin and PC-esterase domain family, member 3 [Source:ZFIN;Acc:ZDB-GENE-061013-214]
comp642974	-2.08089	Omy10	100	788	0	0	ENST00000511507	GUCY1A3	guanylate cyclase 1, soluble, alpha 3 [Source:HGNC Symbol;Acc:4685]
comp630940	1.37588	Omy10	100	222	0	6e-122	ENST00000429564	AQP12A	aquaporin 12A [Source:HGNC Symbol;Acc:19941]
comp638350	-0.816431	Omy10	99.62	1053	2	0	ENST00000273139	RBMS3	RNA binding motif, single stranded interacting protein 3 [Source:HGNC Symbol;Acc:13427]
comp636821	-1.97422	Omy10	100	108	0	1e-53	ENST00000518336	ZNF706	zinc finger protein 706 [Source:HGNC Symbol;Acc:24992]
comp651024	0.852349	Omy10	100	295	0	2e-165	ENST00000344440	SORCS1	sortilin-related VPS10 domain containing receptor 1 [Source:HGNC Symbol;Acc:16697]
comp343610	0.92115	Omy10	100	172	0	4e-92	ENST00000524552	HSPA8	heat shock 70kDa protein 8 [Source:HGNC Symbol;Acc:5241]
comp645125	-1.42903	Omy10	92.86	112	2	1e-36	ENST00000410068	CALCRL	calcitonin receptor-like [Source:HGNC Symbol;Acc:16709]
comp639318	-1.05592	Omy10	100	569	0	0	ENST00000594335	RYR1	ryanodine receptor 1 (skeletal) [Source:HGNC Symbol;Acc:10483]
comp640018	-1.69983	Omy10	100	297	0	1e-166	ENST00000600882	PHLDB1
comp636752	-6.66859	Omy10	99.91	1145	1	0	ENST00000323322	GH1	growth hormone 1 [Source:HGNC Symbol;Acc:4261]
comp624319	-1.22196	Omy10	100	783	0	0	ENST00000323563	MRPS31	mitochondrial ribosomal protein S31 [Source:HGNC Symbol;Acc:16632]
comp643365	1.03646	Omy10	99.43	353	2	0	ENST00000229030	FZD10	frizzled family receptor 10 [Source:HGNC Symbol;Acc:4039]
comp632871	-0.615891	Omy10	99.67	302	1	3e-166	ENST00000253754	PDLIM4	PDZ and LIM domain 4 [Source:HGNC Symbol;Acc:16501]
comp639174	-1.0725	Omy10	100	231	0	2e-127	ENST00000373383	UPRT	uracil phosphoribosyltransferase (FUR1) homolog (S. cerevisiae) [Source:HGNC Symbol;Acc:28334]
comp647493	-0.949429	Omy10	100	666	0	0	ENST00000300738	RRM1	ribonucleotide reductase M1 [Source:HGNC Symbol;Acc:10451]
comp624289	-1.31838	Omy11	99.85	2630	2	0	ENST00000313401	CDK5R1	cyclin-dependent kinase 5, regulatory subunit 1 (p35) [Source:HGNC Symbol;Acc:1775]
comp636065	-1.50364	Omy11	99.13	230	0	2e-119	ENST00000319770	ZNF384	zinc finger protein 384 [Source:HGNC Symbol;Acc:11955]
comp632526	1.39683	Omy11	100	160	0	4e-84	ENST00000410059	DPP10	dipeptidyl-peptidase 10 (non-functional) [Source:HGNC Symbol;Acc:20823]
comp645103	1.94812	Omy11	100	1591	0	0	ENST00000328557	NRROS	negative regulator of reactive oxygen species [Source:HGNC Symbol;Acc:24613]
comp647715	-1.23251	Omy11	99.85	655	1	0	ENST00000297261	SHH	sonic hedgehog [Source:HGNC Symbol;Acc:10848]
comp642451	2.24074	Omy11	100	180	0	2e-96	ENST00000249750	ALDH1A2	aldehyde dehydrogenase 1 family, member A2 [Source:HGNC Symbol;Acc:15472]
comp646235	1.24262	Omy11	97.88	472	0	0	ENST00000396204	RORB	RAR-related orphan receptor B [Source:HGNC Symbol;Acc:10259]
comp647585	-1.76907	Omy11	100	157	0	2e-82	ENST00000286548	GNAQ	guanine nucleotide binding protein (G protein), q polypeptide [Source:HGNC Symbol;Acc:4390]
comp626951	0.790106	Omy11	99.87	751	1	0	ENST00000514111	EMB	embigin [Source:HGNC Symbol;Acc:30465]
comp650397	-1.39345	Omy11	100	221	0	3e-120	ENST00000300403	TPX2	TPX2, microtubule-associated, homolog (Xenopus laevis) [Source:HGNC Symbol;Acc:1249]
comp653685	0.782508	Omy11	97.12	416	1	0	ENST00000377084	SLITRK1	SLIT and NTRK-like family, member 1 [Source:HGNC Symbol;Acc:20297]
comp635165	-1.53549	Omy11	99.28	139	1	1e-69	ENST00000503705	CENPE	centromere protein E, 312kDa [Source:HGNC Symbol;Acc:1856]
comp619434	-3.54872	Omy11	96.92	260	1	3e-126	ENST00000272542	SLC20A1	solute carrier family 20 (phosphate transporter), member 1 [Source:HGNC Symbol;Acc:10946]
comp645201	-1.52944	Omy11	100	233	0	5e-128	ENST00000425646	LMX1B	LIM homeobox transcription factor 1, beta [Source:HGNC Symbol;Acc:6654]
comp642788	0.822065	Omy11	99.69	646	2	0	ENST00000335090	ZNF480	zinc finger protein 480 [Source:HGNC Symbol;Acc:23305]
comp649393	-1.46183	Omy11	99.39	328	2	1e-179	ENST00000257600	DTX1	deltex homolog 1 (Drosophila) [Source:HGNC Symbol;Acc:3060]
comp647404	0.753893	Omy11	100	137	0	3e-70	ENST00000429226	EMID1	EMI domain containing 1 [Source:HGNC Symbol;Acc:18036]
comp632783	0.540342	Omy11	99.74	379	1	0	ENST00000329548	MFSD5	major facilitator superfamily domain containing 5 [Source:HGNC Symbol;Acc:28156]
comp652450	-1.30898	Omy11	100	214	0	3e-117	ENST00000287766	SLC6A1	solute carrier family 6 (neurotransmitter transporter, GABA), member 1 [Source:HGNC Symbol;Acc:11042]
comp649362	-1.35286	Omy11	99.2	125	1	1e-61	ENST00000267294	ZIC5	Zic family member 5 [Source:HGNC Symbol;Acc:20322]
comp653321	-0.994206	Omy11	100	1315	0	0	ENST00000392382	DLG1	discs, large homolog 1 (Drosophila) [Source:HGNC Symbol;Acc:2900]
comp654196	0.825903	Omy11	98.72	313	1	2e-164	ENST00000289269	PCDHAC2	protocadherin alpha subfamily C, 2 [Source:HGNC Symbol;Acc:8677]
comp631563	-1.64304	Omy11	100	468	0	0	ENSDART00000046576	CABZ01080550.1	Uncharacterized protein [Source:UniProtKB/TrEMBL;Acc:H9GX97]
comp646905	1.00336	Omy11	100	228	0	1e-124	ENST00000383673	DRD3	dopamine receptor D3 [Source:HGNC Symbol;Acc:3024]
comp539024	2.06427	Omy11	98.91	183	2	8e-94	ENST00000419267	EIF1AXP1	eukaryotic translation initiation factor 1A, X-linked pseudogene 1 [Source:HGNC Symbol;Acc:19900]
comp644694	-0.900813	Omy11	99.81	535	1	0	ENST00000339486	RIOK3	RIO kinase 3 [Source:HGNC Symbol;Acc:11451]
comp635276	1.11011	Omy11	98.25	114	2	2e-52	ENSDART00000146070	arvcfb	armadillo repeat gene deleted in velocardiofacial syndrome b [Source:ZFIN;Acc:ZDB-GENE-060526-60]
comp640203	-1.57805	Omy11	100	103	0	1e-50	ENST00000491009	C17orf76-AS1	C17orf76 antisense RNA 1 [Source:HGNC Symbol;Acc:28619]
comp641855	-1.66924	Omy11	97.28	147	0	4e-66	ENST00000527878	GAL3ST3	galactose-3-O-sulfotransferase 3 [Source:HGNC Symbol;Acc:24144]
comp645265	-0.777507	Omy11	100	397	0	0	ENST00000377307	ARHGAP39	Rho GTPase activating protein 39 [Source:HGNC Symbol;Acc:29351]
comp646246	-0.81401	Omy11	99.46	737	0	0	ENST00000260361	NDUFAF1	NADH dehydrogenase (ubiquinone) complex I, assembly factor 1 [Source:HGNC Symbol;Acc:18828]
comp623941	-3.93722	Omy11	100	1027	0	0	ENST00000366425	GP1BB	glycoprotein Ib (platelet), beta polypeptide [Source:HGNC Symbol;Acc:4440]
comp642888	1.20422	Omy11	99.65	856	2	0	ENST00000368648	EBF3	early B-cell factor 3 [Source:HGNC Symbol;Acc:19087]
comp650166	-1.48805	Omy12	100	680	0	0	ENST00000444469	TMEM238	transmembrane protein 238 [Source:HGNC Symbol;Acc:40042]
comp642746	-1.23779	Omy12	100	302	0	2e-169	ENST00000371191	NFIA	nuclear factor I/A [Source:HGNC Symbol;Acc:7784]
comp650977	-4.14067	Omy12	100	167	0	5e-88	ENST00000222139	EPOR	erythropoietin receptor [Source:HGNC Symbol;Acc:3416]
comp653320	-0.759732	Omy12	100	254	0	8e-140	ENST00000310942	CBX2	chromobox homolog 2 [Source:HGNC Symbol;Acc:1552]
comp635933	1.5394	Omy12	100	155	0	4e-81	ENSDART00000114957	zgc:193811	zgc:193811 [Source:ZFIN;Acc:ZDB-GENE-081022-43]
comp649568	-0.970756	Omy12	98.23	113	2	5e-51	ENST00000402449	RAB37	RAB37, member RAS oncogene family [Source:HGNC Symbol;Acc:30268]
comp653764	0.535308	Omy12	98.82	1183	2	0	ENST00000258796	TTYH3	tweety homolog 3 (Drosophila) [Source:HGNC Symbol;Acc:22222]
comp652769	-0.978975	Omy12	99.79	487	1	0	ENST00000502798	SV2C	synaptic vesicle glycoprotein 2C [Source:HGNC Symbol;Acc:30670]
comp649169	-0.929097	Omy12	100	595	0	0	ENST00000301061	WNT10B	wingless-type MMTV integration site family, member 10B [Source:HGNC Symbol;Acc:12775]
comp618590	-0.852742	Omy12	99.68	1260	1	0	ENST00000316509	VAMP2	vesicle-associated membrane protein 2 (synaptobrevin 2) [Source:HGNC Symbol;Acc:12643]
comp649107	-0.760189	Omy12	99.7	669	2	0	ENST00000393888	CNP	2',3'-cyclic nucleotide 3' phosphodiesterase [Source:HGNC Symbol;Acc:2158]
comp646503	-1.64343	Omy12	100	226	0	2e-123	ENST00000200557	ADAM11	ADAM metallopeptidase domain 11 [Source:HGNC Symbol;Acc:189]
comp651479	-1.80898	Omy12	99.67	306	1	2e-169	ENST00000262545	PCSK2	proprotein convertase subtilisin/kexin type 2 [Source:HGNC Symbol;Acc:8744]
comp411361	-1.31279	Omy12	100	728	0	0	ENST00000569529	FAM173A	family with sequence similarity 173, member A [Source:HGNC Symbol;Acc:14152]
comp646675	-1.05958	Omy12	99.87	784	1	0	ENST00000301717	SPSB3	splA/ryanodine receptor domain and SOCS box containing 3 [Source:HGNC Symbol;Acc:30629]
comp496435	-1.44774	Omy12	99.63	273	1	6e-150	ENSDART00000125601	CU984580.4	Uncharacterized protein [Source:UniProtKB/TrEMBL;Acc:E7F1Y4]
comp645948	-1.04342	Omy12	100	1016	0	0	ENST00000307630	YWHAG	tyrosine 3-monooxygenase/tryptophan 5-monooxygenase activation protein, gamma polypeptide [Source:HGNC Symbol;Acc:12852]
comp639814	-1.23047	Omy12	100	209	0	3e-113	ENST00000529629	CAPN5	calpain 5 [Source:HGNC Symbol;Acc:1482]
comp624650	-1.58241	Omy12	99.6	504	2	0	ENST00000483428	RBM18	RNA binding motif protein 18 [Source:HGNC Symbol;Acc:28413]
comp606189	-1.96202	Omy12	100	435	0	0	ENST00000264908	ANXA3	annexin A3 [Source:HGNC Symbol;Acc:541]
comp634179	-2.84571	Omy12	100	334	0	0	ENST00000284288	PANX3	pannexin 3 [Source:HGNC Symbol;Acc:20573]
comp650679	-1.32687	Omy12	99.75	396	0	0	ENST00000409785	KCMF1	potassium channel modulatory factor 1 [Source:HGNC Symbol;Acc:20589]
comp646931	-1.07618	Omy12	99.66	890	2	0	ENST00000433867	PRKD2	protein kinase D2 [Source:HGNC Symbol;Acc:17293]
comp629863	0.692052	Omy12	100	626	0	0	ENST00000576203	STX1A	syntaxin 1A (brain) [Source:HGNC Symbol;Acc:11433]
comp642772	1.48152	Omy12	100	798	0	0	ENST00000334805	STARD10	StAR-related lipid transfer (START) domain containing 10 [Source:HGNC Symbol;Acc:10666]
comp648886	-0.932263	Omy12	100	597	0	0	ENST00000529901	PRKRIR	protein-kinase, interferon-inducible double stranded RNA dependent inhibitor, repressor of (P58 repressor) [Source:HGNC Symbol;Acc:9440]
comp653860	-1.30005	Omy12	99.89	1813	2	0	ENST00000260045	PRKRIR	protein-kinase, interferon-inducible double stranded RNA dependent inhibitor, repressor of (P58 repressor) [Source:HGNC Symbol;Acc:9440]
comp650714	-1.02683	Omy12	100	345	0	0	ENST00000340800	ACSL4	acyl-CoA synthetase long-chain family member 4 [Source:HGNC Symbol;Acc:3571]
comp651889	-0.726686	Omy12	99.91	1169	1	0	ENST00000354161	SLC12A9	solute carrier family 12 (potassium/chloride transporters), member 9 [Source:HGNC Symbol;Acc:17435]
comp639031	0.970092	Omy12	100	398	0	0	ENST00000369862	AMIGO1	adhesion molecule with Ig-like domain 1 [Source:HGNC Symbol;Acc:20824]
comp636183	-2.41544	Omy12	100	202	0	4e-110	ENST00000374852	MTMR8	myotubularin related protein 8 [Source:HGNC Symbol;Acc:16825]
comp650408	-1.29547	Omy12	100	402	0	0	ENST00000540071	OPHN1	oligophrenin 1 [Source:HGNC Symbol;Acc:8148]
comp646022	-1.34903	Omy12	100	158	0	1e-82	ENST00000397066	CCNF	cyclin F [Source:HGNC Symbol;Acc:1591]
comp639591	1.66521	Omy12	99.54	219	1	7e-118	ENST00000241891	OPN4	opsin 4 [Source:HGNC Symbol;Acc:14449]
comp642069	0.598549	Omy12	100	514	0	0	ENST00000453000	CABP1	calcium binding protein 1 [Source:HGNC Symbol;Acc:1384]
comp641467	0.508472	Omy12	100	108	0	2e-53	ENST00000269886	SH3GL1	SH3-domain GRB2-like 1 [Source:HGNC Symbol;Acc:10830]
comp650045	-1.15439	Omy12	99.85	681	1	0	ENST00000555109	RP11-80A15.1	Uncharacterized protein [Source:UniProtKB/TrEMBL;Acc:G3V3K2]
comp650173	0.966746	Omy12	99.91	2327	2	0	ENST00000539422	CTD-3193O13.9	Protein FLJ22184 [Source:UniProtKB/TrEMBL;Acc:F5H1R7]
comp646101	0.624892	Omy12	99.56	226	1	5e-122	ENST00000359634	SLC39A10	solute carrier family 39 (zinc transporter), member 10 [Source:HGNC Symbol;Acc:20861]
comp652027	1.17681	Omy12	98.76	161	2	1e-79	ENST00000414263	MPRIP	myosin phosphatase Rho interacting protein [Source:HGNC Symbol;Acc:30321]
comp652375	0.925748	Omy12	96.97	132	1	3e-57	ENST00000400664	KLHDC7A	kelch domain containing 7A [Source:HGNC Symbol;Acc:26791]
comp640575	-1.20143	Omy12	96.94	196	2	1e-91	ENST00000397676	ALG3	ALG3, alpha-1,3- mannosyltransferase [Source:HGNC Symbol;Acc:23056]
comp651950	0.842416	Omy12	100	158	0	2e-82	ENST00000444819	GABRA1	gamma-aminobutyric acid (GABA) A receptor, alpha 1 [Source:HGNC Symbol;Acc:4075]
comp635285	-1.34637	Omy12	99.83	604	1	0	ENST00000449640	PCBP3	poly(rC) binding protein 3 [Source:HGNC Symbol;Acc:8651]
comp648895	-1.43238	Omy13	99.63	545	2	0	ENST00000570827	USP43	ubiquitin specific peptidase 43 [Source:HGNC Symbol;Acc:20072]
comp646034	-1.74037	Omy13	100	248	0	2e-137	ENST00000299441	DCHS1	dachsous 1 (Drosophila) [Source:HGNC Symbol;Acc:13681]
comp653835	0.573559	Omy13	100	302	0	1e-169	ENST00000544529	AC021593.1
comp653392	1.01692	Omy13	99.65	286	1	2e-157	ENST00000269051	RHBDL3	rhomboid, veinlet-like 3 (Drosophila) [Source:HGNC Symbol;Acc:16502]
comp644289	-1.31925	Omy13	100	1868	0	0	ENST00000216127	RASD2	RASD family, member 2 [Source:HGNC Symbol;Acc:18229]
comp653274	1.07177	Omy13	100	722	0	0	ENST00000569840	MGAT5B	mannosyl (alpha-1,6-)-glycoprotein beta-1,6-N-acetyl-glucosaminyltransferase, isozyme B [Source:HGNC Symbol;Acc:24140]
comp643847	-3.84115	Omy13	98.89	633	1	0	ENST00000245907	C3	complement component 3 [Source:HGNC Symbol;Acc:1318]
comp636795	-1.90505	Omy13	99.02	307	2	6e-163	ENST00000253462	GINS2	GINS complex subunit 2 (Psf2 homolog) [Source:HGNC Symbol;Acc:24575]
comp653415	-0.673647	Omy13	99.77	432	1	0	ENST00000367007	KCNH1	potassium voltage-gated channel, subfamily H (eag-related), member 1 [Source:HGNC Symbol;Acc:6250]
comp632580	-1.76669	Omy13	99.79	472	1	0	ENST00000245457	PTGER2	prostaglandin E receptor 2 (subtype EP2), 53kDa [Source:HGNC Symbol;Acc:9594]
comp654205	0.710724	Omy13	99.64	279	1	2e-152	ENST00000457800	DDX42	DEAD (Asp-Glu-Ala-Asp) box helicase 42 [Source:HGNC Symbol;Acc:18676]
comp643815	1.49666	Omy13	100	473	0	0	ENST00000360032	DMBX1	diencephalon/mesencephalon homeobox 1 [Source:HGNC Symbol;Acc:19026]
comp649244	0.884486	Omy13	99.58	478	2	0	ENST00000329003	GALR2	galanin receptor 2 [Source:HGNC Symbol;Acc:4133]
comp647990	-1.15332	Omy13	100	178	0	3e-95	ENST00000394310	CACNB1	calcium channel, voltage-dependent, beta 1 subunit [Source:HGNC Symbol;Acc:1401]
comp646617	-0.810898	Omy13	98.95	190	2	3e-97	ENST00000545789	BEND6	BEN domain containing 6 [Source:HGNC Symbol;Acc:20871]
comp652500	0.500733	Omy13	99.37	159	1	4e-81	ENST00000424107	SHISA9	shisa homolog 9 (Xenopus laevis) [Source:HGNC Symbol;Acc:37231]
comp634915	-1.02024	Omy13	100	172	0	3e-91	ENST00000396617	MKL1	megakaryoblastic leukemia (translocation) 1 [Source:HGNC Symbol;Acc:14334]
comp650873	-1.7786	Omy13	99.59	245	1	2e-132	ENST00000251973	CARD10	caspase recruitment domain family, member 10 [Source:HGNC Symbol;Acc:16422]
comp634887	0.447916	Omy14	99.47	566	2	0	ENST00000370728	LPHN2	latrophilin 2 [Source:HGNC Symbol;Acc:18582]
comp628182	-1.75319	Omy14	100	176	0	1e-94	ENST00000376504	PTF1A	pancreas specific transcription factor, 1a [Source:HGNC Symbol;Acc:23734]
comp648390	-1.08649	Omy14	99.57	461	2	0	ENST00000346618	E2F3	E2F transcription factor 3 [Source:HGNC Symbol;Acc:3115]
comp639417	-1.13551	Omy14	100	947	0	0	ENST00000537739	HDGF	hepatoma-derived growth factor [Source:HGNC Symbol;Acc:4856]
comp633269	-1.09332	Omy14	100	1129	0	0	ENSDART00000134635	si:dkey-9i23.15	si:dkey-9i23.15 [Source:ZFIN;Acc:ZDB-GENE-090313-361]
comp648591	-0.693083	Omy14	99.8	490	1	0	ENST00000377626	ZNF658	zinc finger protein 658 [Source:HGNC Symbol;Acc:25226]
comp648037	-1.0958	Omy14	99.54	433	2	0	ENST00000546684	TNXB	tenascin XB [Source:HGNC Symbol;Acc:11976]
comp645269	-1.38968	Omy14	99.23	907	2	0	ENST00000367390	LHX9	LIM homeobox 9 [Source:HGNC Symbol;Acc:14222]
comp631179	-1.38894	Omy14	100	664	0	0	ENST00000377961	SCGN	secretagogin, EF-hand calcium binding protein [Source:HGNC Symbol;Acc:16941]
comp647250	-1.40249	Omy14	99.58	707	0	0	ENST00000368917	GABPB2	GA binding protein transcription factor, beta subunit 2 [Source:HGNC Symbol;Acc:28441]
comp644121	0.723123	Omy14	100	313	0	4e-175	ENST00000369124	PLEKHO1	pleckstrin homology domain containing, family O member 1 [Source:HGNC Symbol;Acc:24310]
comp648977	1.263	Omy14	100	141	0	1e-72	ENST00000263046	TFAP2B	transcription factor AP-2 beta (activating enhancer binding protein 2 beta) [Source:HGNC Symbol;Acc:11743]
comp652802	-1.4942	Omy14	100	730	0	0	ENST00000301218	GRIK5	glutamate receptor, ionotropic, kainate 5 [Source:HGNC Symbol;Acc:4583]
comp640816	-2.2714	Omy14	100	205	0	4e-111	ENST00000338087	SLA	Src-like-adaptor [Source:HGNC Symbol;Acc:10902]
comp630440	-1.42797	Omy14	99.53	640	1	0	ENST00000303887	MCM7	minichromosome maintenance complex component 7 [Source:HGNC Symbol;Acc:6950]
comp638548	-1.16853	Omy14	100	635	0	0	ENST00000409080	ITGA6	integrin, alpha 6 [Source:HGNC Symbol;Acc:6142]
comp643613	0.813819	Omy14	99.26	405	2	0	ENST00000441488	SUV420H1	suppressor of variegation 4-20 homolog 1 (Drosophila) [Source:HGNC Symbol;Acc:24283]
comp632279	-1.58022	Omy14	99.08	218	2	4e-114	ENST00000433828	BAG6	BCL2-associated athanogene 6 [Source:HGNC Symbol;Acc:13919]
comp650485	0.977731	Omy14	100	117	0	1e-58	ENST00000553456	EMX2	empty spiracles homeobox 2 [Source:HGNC Symbol;Acc:3341]
comp641464	2.55313	Omy14	98.32	119	2	7e-55	ENST00000488127	LDLRAP1	low density lipoprotein receptor adaptor protein 1 [Source:HGNC Symbol;Acc:18640]
comp648871	0.516579	Omy15	94.12	136	2	3e-51	ENST00000379715	EEF1E1	eukaryotic translation elongation factor 1 epsilon 1 [Source:HGNC Symbol;Acc:3212]
comp634747	1.3791	Omy15	99.89	1895	2	0	ENST00000217420	SLC32A1	solute carrier family 32 (GABA vesicular transporter), member 1 [Source:HGNC Symbol;Acc:11018]
comp647423	0.747037	Omy15	99.39	326	2	4e-179	ENSDART00000143000	rnf220b	ring finger protein 220b [Source:ZFIN;Acc:ZDB-GENE-081104-195]
comp653203	1.44798	Omy15	100	1093	0	0	ENST00000261606	MYOM1	myomesin 1 [Source:HGNC Symbol;Acc:7613]
comp644325	0.977808	Omy15	99.76	414	1	0	ENSDART00000129829	si:rp71-36a1.5	si:rp71-36a1.5 [Source:ZFIN;Acc:ZDB-GENE-091204-428]
comp641089	0.488933	Omy15	100	291	0	2e-162	ENSDART00000017551	slc6a1b	solute carrier family 6 (neurotransmitter transporter, GABA), member 1b [Source:ZFIN;Acc:ZDB-GENE-041114-57]
comp651350	3.46043	Omy15	99.79	933	1	0	ENST00000343916	COL9A3	collagen, type IX, alpha 3 [Source:HGNC Symbol;Acc:2219]
comp550478	-1.26326	Omy15	100	349	0	0	ENST00000338193	PRIM1	primase, DNA, polypeptide 1 (49kDa) [Source:HGNC Symbol;Acc:9369]
comp642947	-0.781857	Omy15	100	834	0	0	ENST00000259460	RABEPK	Rab9 effector protein with kelch motifs [Source:HGNC Symbol;Acc:16896]
comp644076	-1.16995	Omy15	100	301	0	1e-168	ENST00000318407	BOK	BCL2-related ovarian killer [Source:HGNC Symbol;Acc:1087]
comp643655	0.647363	Omy15	100	194	0	3e-104	ENST00000441594	HHATL	hedgehog acyltransferase-like [Source:HGNC Symbol;Acc:13242]
comp651214	-0.79959	Omy15	100	106	0	8e-53	ENST00000216122	MCM5	minichromosome maintenance complex component 5 [Source:HGNC Symbol;Acc:6948]
comp619697	0.896964	Omy15	100	202	0	3e-109	ENSDART00000124930	si:ch73-73d17.3	si:ch73-73d17.3 [Source:ZFIN;Acc:ZDB-GENE-030131-2932]
comp531389	1.033	Omy15	100	667	0	0	ENST00000463452	PGAP2	post-GPI attachment to proteins 2 [Source:HGNC Symbol;Acc:17893]
comp652019	0.851232	Omy15	100	290	0	6e-162	ENST00000368149	ARHGAP18	Rho GTPase activating protein 18 [Source:HGNC Symbol;Acc:21035]
comp652352	0.873217	Omy15	100	311	0	8e-174	ENST00000379604	TFAP2A	transcription factor AP-2 alpha (activating enhancer binding protein 2 alpha) [Source:HGNC Symbol;Acc:11742]
comp653577	0.545343	Omy15	98.57	140	2	3e-68	ENST00000400822	MLLT4	myeloid/lymphoid or mixed-lineage leukemia (trithorax homolog, Drosophila); translocated to, 4 [Source:HGNC Symbol;Acc:7137]
comp625776	-2.23853	Omy15	100	118	0	2e-59	ENST00000395999	NPFFR2	neuropeptide FF receptor 2 [Source:HGNC Symbol;Acc:4525]
comp650819	-1.43327	Omy15	98.47	131	2	3e-62	ENST00000295497	CHN1	chimerin 1 [Source:HGNC Symbol;Acc:1943]
comp621730	0.566967	Omy15	99.91	1106	1	0	ENST00000448044	ST6GAL1	ST6 beta-galactosamide alpha-2,6-sialyltranferase 1 [Source:HGNC Symbol;Acc:10860]
comp639230	-1.5167	Omy15	100	162	0	5e-85	ENST00000542807	RAP1GAP2	RAP1 GTPase activating protein 2 [Source:HGNC Symbol;Acc:29176]
comp645445	0.776814	Omy16	99.59	243	1	4e-131	ENST00000595959	PDZD4	PDZ domain containing 4 [Source:HGNC Symbol;Acc:21167]
comp644731	-3.104	Omy16	99.32	295	2	2e-160	ENST00000368653	MKI67	antigen identified by monoclonal antibody Ki-67 [Source:HGNC Symbol;Acc:7107]
comp669806	-1.64797	Omy16	100	3776	0	0	ENST00000396967	MAFB	v-maf avian musculoaponeurotic fibrosarcoma oncogene homolog B [Source:HGNC Symbol;Acc:6408]
comp640159	0.854383	Omy16	99.47	378	2	0	ENST00000370250	SEMA4G	sema domain, immunoglobulin domain (Ig), transmembrane domain (TM) and short cytoplasmic domain, (semaphorin) 4G [Source:HGNC Symbol;Acc:10735]
comp647518	-1.58457	Omy16	99.8	1018	0	0	ENST00000217188	SRMS	src-related kinase lacking C-terminal regulatory tyrosine and N-terminal myristylation sites [Source:HGNC Symbol;Acc:11298]
comp651721	-1.34375	Omy16	98.53	136	1	1e-62	ENST00000374193	WDR31	WD repeat domain 31 [Source:HGNC Symbol;Acc:21421]
comp647329	-0.800085	Omy16	100	204	0	4e-110	ENST00000434422	RACGAP1	Rac GTPase activating protein 1 [Source:HGNC Symbol;Acc:9804]
comp635190	1.85611	Omy16	99.84	621	1	0	ENSDART00000083111	TTYH3 (2 of 2)	tweety homolog 3 (Drosophila) [Source:HGNC Symbol;Acc:22222]
comp652385	0.537126	Omy16	100	261	0	3e-145	ENST00000436367	ATXN1	ataxin 1 [Source:HGNC Symbol;Acc:10548]
comp642895	1.39939	Omy16	100	665	0	0	ENST00000478694	SAMD10	sterile alpha motif domain containing 10 [Source:HGNC Symbol;Acc:16129]
comp644305	1.34599	Omy16	99.67	303	1	8e-168	ENST00000423620	ESRP1	epithelial splicing regulatory protein 1 [Source:HGNC Symbol;Acc:25966]
comp638837	-5.89117	Omy16	99.38	812	0	0	ENST00000243108	HOXC6	homeobox C6 [Source:HGNC Symbol;Acc:5128]
comp637914	-3.92827	Omy16	100	268	0	1e-148	ENST00000476342	HOXB3	homeobox B3 [Source:HGNC Symbol;Acc:5114]
comp635629	-2.03919	Omy16	99.63	817	0	0	ENST00000261900	CCNT1	cyclin T1 [Source:HGNC Symbol;Acc:1599]
comp641044	1.21795	Omy16	99.38	322	2	2e-176	ENST00000423146	CAMK1G	calcium/calmodulin-dependent protein kinase IG [Source:HGNC Symbol;Acc:14585]
comp646838	-1.24166	Omy16	99.54	217	1	1e-116	ENST00000375099	UBXN10	UBX domain protein 10 [Source:HGNC Symbol;Acc:26354]
comp642872	-0.601491	Omy16	100	250	0	1e-138	ENST00000483048	PLXNA2	plexin A2 [Source:HGNC Symbol;Acc:9100]
comp647193	-1.76334	Omy16	99.89	911	1	0	ENST00000259056	GALNT5	UDP-N-acetyl-alpha-D-galactosamine:polypeptide N-acetylgalactosaminyltransferase 5 (GalNAc-T5) [Source:HGNC Symbol;Acc:4127]
comp633414	-1.49918	Omy16	100	234	0	6e-128	ENST00000435706	TOP2B	topoisomerase (DNA) II beta 180kDa [Source:HGNC Symbol;Acc:11990]
comp358498	-1.42016	Omy16	100	239	0	2e-131	ENST00000392201	COX6B1	cytochrome c oxidase subunit VIb polypeptide 1 (ubiquitous) [Source:HGNC Symbol;Acc:2280]
comp648526	0.931887	Omy16	98.77	652	0	0	ENST00000521839	KCNS2	potassium voltage-gated channel, delayed-rectifier, subfamily S, member 2 [Source:HGNC Symbol;Acc:6301]
comp645793	-1.04761	Omy16	99.61	256	1	9e-140	ENST00000312413	CLCN6	chloride channel, voltage-sensitive 6 [Source:HGNC Symbol;Acc:2024]
comp583201	1.37957	Omy16	100	119	0	1e-59	ENST00000542090	BARHL1	BarH-like homeobox 1 [Source:HGNC Symbol;Acc:953]
comp608671	-1.07995	Omy16	100	219	0	3e-119	ENST00000438527	DDX31	DEAD (Asp-Glu-Ala-Asp) box polypeptide 31 [Source:HGNC Symbol;Acc:16715]
comp572671	-1.56272	Omy16	100	329	0	0	ENST00000375344	HIATL1	hippocampus abundant transcript-like 1 [Source:HGNC Symbol;Acc:23376]
comp649973	-2.51537	Omy16	99.47	379	2	0	ENST00000264399	PRKG2	protein kinase, cGMP-dependent, type II [Source:HGNC Symbol;Acc:9416]
comp650114	0.96013	Omy16	99.63	543	2	0	ENST00000241891	OPN4	opsin 4 [Source:HGNC Symbol;Acc:14449]
comp643521	-1.33367	Omy16	100	1245	0	0	ENST00000302584	NEUROD2	neuronal differentiation 2 [Source:HGNC Symbol;Acc:7763]
comp648469	-1.70892	Omy16	97.62	546	2	0	ENST00000539752	FAM47E-STBD1	FAM47E-STBD1 readthrough [Source:HGNC Symbol;Acc:44667]
comp648407	-1.36728	Omy16	100	137	0	3e-71	ENST00000376875	SLC38A5	solute carrier family 38, member 5 [Source:HGNC Symbol;Acc:18070]
comp649914	-0.608429	Omy16	100	210	0	1e-114	ENST00000375512	BICD2	bicaudal D homolog 2 (Drosophila) [Source:HGNC Symbol;Acc:17208]
comp647093	-0.81054	Omy16	100	228	0	3e-124	ENST00000593479	L1CAM	L1 cell adhesion molecule [Source:HGNC Symbol;Acc:6470]
comp644626	0.398941	Omy16	100	127	0	2e-64	ENST00000596546	FAM3A
comp633195	0.718224	Omy16	95.86	145	1	1e-60	ENST00000245046	EMC3	ER membrane protein complex subunit 3 [Source:HGNC Symbol;Acc:23999]
comp635820	1.17816	Omy16	95.33	107	2	3e-40	ENSDART00000122607	CR392001.1	Uncharacterized protein [Source:UniProtKB/TrEMBL;Acc:E7FDA5]
comp638991	1.48243	Omy16	100	334	0	0	ENST00000462988	IDE	insulin-degrading enzyme [Source:HGNC Symbol;Acc:5381]
comp604923	-1.65878	Omy16	100	149	0	1e-77	ENST00000232975	TNNC1	troponin C type 1 (slow) [Source:HGNC Symbol;Acc:11943]
comp651568	-2.11671	Omy16	100	151	0	3e-79	ENST00000594173	BGN	biglycan [Source:HGNC Symbol;Acc:1044]
comp639508	1.70037	Omy16	99.75	400	1	0	ENST00000296877	LEAP2	liver expressed antimicrobial peptide 2 [Source:HGNC Symbol;Acc:29571]
comp648982	3.83148	Omy16	98.88	178	1	1e-88	ENST00000353928	AMPD1	adenosine monophosphate deaminase 1 [Source:HGNC Symbol;Acc:468]
comp647087	0.584738	Omy16	97	367	0	0	ENST00000452113	GRID2IP	glutamate receptor, ionotropic, delta 2 (Grid2) interacting protein [Source:HGNC Symbol;Acc:18464]
comp596325	1.64354	Omy16	99.8	491	1	0	ENST00000371930	ANKRD22	ankyrin repeat domain 22 [Source:HGNC Symbol;Acc:28321]
comp650014	-1.32338	Omy16	100	122	0	8e-62	ENST00000394289	KIF20B	kinesin family member 20B [Source:HGNC Symbol;Acc:7212]
comp638722	-1.40475	Omy17	99.93	1374	1	0	ENST00000372004	NCOA3	nuclear receptor coactivator 3 [Source:HGNC Symbol;Acc:7670]
comp634987	1.97097	Omy17	99.6	253	1	4e-138	ENST00000537462	GUCY1B2	guanylate cyclase 1, soluble, beta 2 (pseudogene) [Source:HGNC Symbol;Acc:4686]
comp644621	-0.882591	Omy17	100	293	0	7e-164	ENST00000373830	TRNAU1AP	tRNA selenocysteine 1 associated protein 1 [Source:HGNC Symbol;Acc:30813]
comp613311	2.11349	Omy17	98.87	177	2	3e-90	ENST00000344300	C15orf48	chromosome 15 open reading frame 48 [Source:HGNC Symbol;Acc:29898]
comp639725	1.0323	Omy17	100	304	0	4e-170	ENST00000172229	NGFR	nerve growth factor receptor [Source:HGNC Symbol;Acc:7809]
comp652783	0.672241	Omy17	100	1478	0	0	ENST00000433948	NCKAP5L	NCK-associated protein 5-like [Source:HGNC Symbol;Acc:29321]
comp638155	1.71209	Omy17	100	139	0	2e-72	ENST00000372491	IER5L	immediate early response 5-like [Source:HGNC Symbol;Acc:23679]
comp596648	-0.827782	Omy17	100	936	0	0	ENST00000230340	BYSL	bystin-like [Source:HGNC Symbol;Acc:1157]
comp647603	2.00567	Omy17	100	193	0	1e-103	ENST00000534062	RTL1	retrotransposon-like 1 [Source:HGNC Symbol;Acc:14665]
comp604956	-1.26497	Omy17	100	249	0	9e-137	ENST00000383807	FANCD2	Fanconi anemia, complementation group D2 [Source:HGNC Symbol;Acc:3585]
comp647092	-0.951745	Omy17	100	291	0	4e-163	ENST00000395052	GRM2	glutamate receptor, metabotropic 2 [Source:HGNC Symbol;Acc:4594]
comp643338	1.28752	Omy17	100	411	0	0	ENST00000356956	IGF2R	insulin-like growth factor 2 receptor [Source:HGNC Symbol;Acc:5467]
comp635287	-1.77559	Omy17	99.64	278	1	6e-153	ENST00000222693	CAV2	caveolin 2 [Source:HGNC Symbol;Acc:1528]
comp646881	-1.92354	Omy17	99.25	266	2	2e-143	ENST00000316793	OXTR	oxytocin receptor [Source:HGNC Symbol;Acc:8529]
comp637999	-1.56134	Omy17	100	183	0	9e-99	ENST00000360413	SRGAP3	SLIT-ROBO Rho GTPase activating protein 3 [Source:HGNC Symbol;Acc:19744]
comp653652	-1.05608	Omy17	100	842	0	0	ENST00000367033	PLXNA2	plexin A2 [Source:HGNC Symbol;Acc:9100]
comp643359	1.34151	Omy17	99.64	556	2	0	ENST00000534062	RTL1	retrotransposon-like 1 [Source:HGNC Symbol;Acc:14665]
comp642827	-2.7885	Omy17	99.82	1140	2	0	ENST00000481478	CACNA1D	calcium channel, voltage-dependent, L type, alpha 1D subunit [Source:HGNC Symbol;Acc:1391]
comp614687	1.68665	Omy17	100	256	0	6e-142	ENST00000416762	EIF4B	eukaryotic translation initiation factor 4B [Source:HGNC Symbol;Acc:3285]
comp645387	0.558166	Omy17	99.14	116	1	3e-56	ENST00000005260	BAIAP2L1	BAI1-associated protein 2-like 1 [Source:HGNC Symbol;Acc:21649]
comp653244	-0.812495	Omy17	100	226	0	3e-123	ENST00000321892	BPTF	bromodomain PHD finger transcription factor [Source:HGNC Symbol;Acc:3581]
comp617268	-2.70218	Omy17	100	124	0	2e-63	ENST00000585301	SMURF2	SMAD specific E3 ubiquitin protein ligase 2 [Source:HGNC Symbol;Acc:16809]
comp602374	-5.27429	Omy17	99.02	306	0	1e-163	ENSDART00000102760	slc45a1	solute carrier family 45, member 1 [Source:ZFIN;Acc:ZDB-GENE-070112-2152]
comp639879	-1.05113	Omy17	100	222	0	6e-122	ENST00000358410	DNA2	DNA replication helicase 2 homolog (yeast) [Source:HGNC Symbol;Acc:2939]
comp648319	0.819253	Omy17	99.47	375	2	0	ENST00000478300	SYNPR	synaptoporin [Source:HGNC Symbol;Acc:16507]
comp648549	0.625602	Omy17	99.86	1461	1	0	ENST00000375990	UGGT1	UDP-glucose glycoprotein glucosyltransferase 1 [Source:HGNC Symbol;Acc:15663]
comp651621	-1.44334	Omy17	100	163	0	3e-86	ENST00000216181	MYH9	myosin, heavy chain 9, non-muscle [Source:HGNC Symbol;Acc:7579]
comp621395	1.32204	Omy17	100	384	0	0	ENSDART00000152805	si:ch211-155i14.1	si:ch211-155i14.1 [Source:ZFIN;Acc:ZDB-GENE-040724-246]
comp653204	-2.14461	Omy17	99.24	792	2	0	ENST00000427954	ACSF2	acyl-CoA synthetase family member 2 [Source:HGNC Symbol;Acc:26101]
comp640912	1.10658	Omy17	100	199	0	2e-108	ENST00000319516	TFAP2A	transcription factor AP-2 alpha (activating enhancer binding protein 2 alpha) [Source:HGNC Symbol;Acc:11742]
comp653175	-0.940157	Omy17	100	1131	0	0	ENST00000296452	BSN	bassoon presynaptic cytomatrix protein [Source:HGNC Symbol;Acc:1117]
comp650435	-1.08501	Omy17	94.79	211	2	1e-88	ENST00000239243	MSX2	msh homeobox 2 [Source:HGNC Symbol;Acc:7392]
comp638598	-1.23256	Omy17	100	985	0	0	ENST00000458229	SLC16A1	solute carrier family 16, member 1 (monocarboxylic acid transporter 1) [Source:HGNC Symbol;Acc:10922]
comp644377	-0.457513	Omy17	100	2420	0	0	ENST00000319331	LRRN1	leucine rich repeat neuronal 1 [Source:HGNC Symbol;Acc:20980]
comp648962	0.809427	Omy17	100	300	0	2e-167	ENST00000244050	SNAI1	snail family zinc finger 1 [Source:HGNC Symbol;Acc:11128]
comp645761	-0.440112	Omy18	99.63	267	1	2e-146	ENST00000262519	SETD1A	SET domain containing 1A [Source:HGNC Symbol;Acc:29010]
comp609716	-0.764877	Omy18	100	340	0	0	ENST00000540257	TUBB4A	tubulin, beta 4A class IVa [Source:HGNC Symbol;Acc:20774]
comp632067	-2.33381	Omy18	100	222	0	8e-122	ENST00000258733	GPNMB	glycoprotein (transmembrane) nmb [Source:HGNC Symbol;Acc:4462]
comp646761	0.854017	Omy18	99.68	315	1	6e-175	ENST00000230732	POU4F3	POU class 4 homeobox 3 [Source:HGNC Symbol;Acc:9220]
comp631366	-0.979965	Omy18	100	210	0	9e-114	ENST00000393760	ZDHHC16	zinc finger, DHHC-type containing 16 [Source:HGNC Symbol;Acc:20714]
comp653541	-0.908554	Omy18	99.78	455	0	0	ENST00000463496	AHR	aryl hydrocarbon receptor [Source:HGNC Symbol;Acc:348]
comp650269	-1.93583	Omy18	99.54	217	0	3e-114	ENST00000409678	NOTUM	notum pectinacetylesterase homolog (Drosophila) [Source:HGNC Symbol;Acc:27106]
comp646743	-2.36803	Omy18	100	164	0	1e-86	ENST00000527096	PLEC	plectin [Source:HGNC Symbol;Acc:9069]
comp635491	-1.37676	Omy18	99.32	295	2	7e-160	ENST00000297459	TMEM74	transmembrane protein 74 [Source:HGNC Symbol;Acc:26409]
comp587111	-1.43687	Omy18	100	328	0	0	ENST00000368714	S100A4	S100 calcium binding protein A4 [Source:HGNC Symbol;Acc:10494]
comp629415	-2.00828	Omy18	98.18	110	2	2e-50	ENST00000421875	CSRNP3	cysteine-serine-rich nuclear protein 3 [Source:HGNC Symbol;Acc:30729]
comp650938	-1.48271	Omy18	100	105	0	6e-51	ENST00000359759	COL18A1	collagen, type XVIII, alpha 1 [Source:HGNC Symbol;Acc:2195]
comp632987	-1.37239	Omy18	100	625	0	0	ENST00000323084	TSPEAR	thrombospondin-type laminin G domain and EAR repeats [Source:HGNC Symbol;Acc:1268]
comp641346	1.42609	Omy18	98.84	172	2	4e-87	ENSDART00000121724	lrp5	low density lipoprotein receptor-related protein 5 [Source:ZFIN;Acc:ZDB-GENE-050518-2]
comp647344	-1.32911	Omy18	100	310	0	7e-174	ENST00000380682	FRMPD4	FERM and PDZ domain containing 4 [Source:HGNC Symbol;Acc:29007]
comp638175	-3.30907	Omy18	94.56	331	0	1e-151	ENST00000382844	GJB2	gap junction protein, beta 2, 26kDa [Source:HGNC Symbol;Acc:4284]
comp650965	-2.05638	Omy18	99.62	266	1	4e-145	ENST00000308979	TLR1	toll-like receptor 1 [Source:HGNC Symbol;Acc:11847]
comp642218	0.661643	Omy18	99.66	582	1	0	ENST00000239944	SERP1	stress-associated endoplasmic reticulum protein 1 [Source:HGNC Symbol;Acc:10759]
comp651435	1.10458	Omy18	100	299	0	8e-168	ENSDART00000115230	BX005380.2	Uncharacterized protein [Source:UniProtKB/TrEMBL;Acc:E7F1U5]
comp654174	0.618115	Omy18	99.75	796	1	0	ENST00000560441	UACA	uveal autoantigen with coiled-coil domains and ankyrin repeats [Source:HGNC Symbol;Acc:15947]
comp635224	0.660121	Omy18	99.92	1301	1	0	ENST00000258456	GPR45	G protein-coupled receptor 45 [Source:HGNC Symbol;Acc:4503]
comp652406	-1.76673	Omy18	100	430	0	0	ENST00000396068	ANLN	anillin, actin binding protein [Source:HGNC Symbol;Acc:14082]
comp641068	1.30894	Omy18	100	248	0	2e-137	ENST00000435083	CHRNA1	cholinergic receptor, nicotinic, alpha 1 (muscle) [Source:HGNC Symbol;Acc:1955]
comp643454	-0.946017	Omy18	100	700	0	0	ENST00000234961	OPRD1	opioid receptor, delta 1 [Source:HGNC Symbol;Acc:8153]
comp648089	1.05462	Omy19	99.65	285	1	2e-156	ENST00000402788	RGS6	regulator of G-protein signaling 6 [Source:HGNC Symbol;Acc:10002]
comp527797	1.21656	Omy19	99.62	531	2	0	ENST00000554549	UNC79	unc-79 homolog (C. elegans) [Source:HGNC Symbol;Acc:19966]
comp616008	-1.52931	Omy19	100	103	0	6e-50	ENST00000325103	HPS1	Hermansky-Pudlak syndrome 1 [Source:HGNC Symbol;Acc:5163]
comp633600	0.96156	Omy19	97.02	168	2	1e-76	ENST00000452236	SCAND3	SCAN domain containing 3 [Source:HGNC Symbol;Acc:13851]
comp645186	0.873541	Omy19	99.73	733	2	0	ENST00000443726	BCL11B	B-cell CLL/lymphoma 11B (zinc finger protein) [Source:HGNC Symbol;Acc:13222]
comp649756	-1.59826	Omy19	100	151	0	1e-79	ENST00000555002	SYNE2	spectrin repeat containing, nuclear envelope 2 [Source:HGNC Symbol;Acc:17084]
comp635441	0.486362	Omy19	100	483	0	0	ENST00000557575	KLC1	kinesin light chain 1 [Source:HGNC Symbol;Acc:6387]
comp626225	-0.915005	Omy19	100	173	0	2e-92	ENST00000219439	HSDL1	hydroxysteroid dehydrogenase like 1 [Source:HGNC Symbol;Acc:16475]
comp646763	3.00545	Omy19	98.51	1141	1	0	ENST00000396618	COCH	coagulation factor C homolog, cochlin (Limulus polyphemus) [Source:HGNC Symbol;Acc:2180]
comp615078	-0.977162	Omy19	100	482	0	0	ENST00000281081	NUBPL	nucleotide binding protein-like [Source:HGNC Symbol;Acc:20278]
comp639660	-0.929563	Omy19	100	212	0	4e-116	ENST00000603507	NLRC3	NLR family, CARD domain containing 3 [Source:HGNC Symbol;Acc:29889]
comp641171	0.816072	Omy19	100	231	0	1e-126	ENST00000303562	FOS	FBJ murine osteosarcoma viral oncogene homolog [Source:HGNC Symbol;Acc:3796]
comp653576	-1.80148	Omy19	99.52	209	1	1e-110	ENST00000541352	DICER1	dicer 1, ribonuclease type III [Source:HGNC Symbol;Acc:17098]
comp627622	-1.10564	Omy19	100	154	0	9e-81	ENST00000421192	WDHD1	WD repeat and HMG-box DNA binding protein 1 [Source:HGNC Symbol;Acc:23170]
comp614234	-2.43025	Omy19	100	114	0	8e-57	ENST00000395514	GCH1	GTP cyclohydrolase 1 [Source:HGNC Symbol;Acc:4193]
comp650098	1.0105	Omy19	99.59	245	1	3e-133	ENSDART00000129083	CABZ01081490.1	Uncharacterized protein [Source:UniProtKB/TrEMBL;Acc:F1QF47]
comp639752	0.889444	Omy19	97.2	107	2	2e-43	ENSDART00000127401	BX470083.4	Uncharacterized protein [Source:UniProtKB/TrEMBL;Acc:E7F3P3]
comp643239	0.514946	Omy19	99.24	264	2	9e-142	ENST00000367089	DYNLT1	dynein, light chain, Tctex-type 1 [Source:HGNC Symbol;Acc:11697]
comp649618	-1.01042	Omy19	99.15	117	1	1e-56	ENST00000371497	TSHZ2	teashirt zinc finger homeobox 2 [Source:HGNC Symbol;Acc:13010]
comp645957	-1.19405	Omy19	100	1353	0	0	ENST00000330710	HHIPL1	HHIP-like 1 [Source:HGNC Symbol;Acc:19710]
comp643638	-2.26394	Omy19	98.76	241	2	9e-124	ENST00000304883	TACR3	tachykinin receptor 3 [Source:HGNC Symbol;Acc:11528]
comp642461	-1.03355	Omy2	99.54	219	1	5e-117	ENST00000264552	UBE2S	ubiquitin-conjugating enzyme E2S [Source:HGNC Symbol;Acc:17895]
comp669494	-1.30381	Omy2	100	201	0	9e-109	ENST00000220764	DECR1	2,4-dienoyl CoA reductase 1, mitochondrial [Source:HGNC Symbol;Acc:2753]
comp648815	-1.94806	Omy2	100	249	0	1e-137	ENST00000491900	IQGAP3	IQ motif containing GTPase activating protein 3 [Source:HGNC Symbol;Acc:20669]
comp653251	0.484287	Omy2	100	209	0	6e-113	ENST00000519419	PTK2	protein tyrosine kinase 2 [Source:HGNC Symbol;Acc:9611]
comp643469	-1.39458	Omy2	99.83	585	1	0	ENST00000382349	ONECUT3	one cut homeobox 3 [Source:HGNC Symbol;Acc:13399]
comp637506	-3.42388	Omy2	99.76	821	2	0	ENSDART00000058611	scn1ba	sodium channel, voltage-gated, type I, beta a [Source:ZFIN;Acc:ZDB-GENE-060503-604]
comp636719	1.66821	Omy2	99.61	508	2	0	ENST00000605497	PALMD	palmdelphin [Source:HGNC Symbol;Acc:15846]
comp653398	0.701485	Omy2	100	180	0	2e-96	ENST00000417717	SATB1	SATB homeobox 1 [Source:HGNC Symbol;Acc:10541]
comp442794	-2.7619	Omy2	100	1512	0	0	ENST00000245907	C3	complement component 3 [Source:HGNC Symbol;Acc:1318]
comp644047	1.67443	Omy2	100	502	0	0	ENST00000367963	MOXD1	monooxygenase, DBH-like 1 [Source:HGNC Symbol;Acc:21063]
comp635557	-1.3546	Omy2	99.3	285	2	2e-154	ENST00000414423	WDR26	WD repeat domain 26 [Source:HGNC Symbol;Acc:21208]
comp634606	-3.2048	Omy2	99.24	131	1	2e-64	ENST00000396356	SOX6	SRY (sex determining region Y)-box 6 [Source:HGNC Symbol;Acc:16421]
comp637178	0.970745	Omy2	98.1	263	2	4e-133	ENST00000369996	TNFRSF6B	tumor necrosis factor receptor superfamily, member 6b, decoy [Source:HGNC Symbol;Acc:11921]
comp625805	-2.14535	Omy2	99.72	719	2	0	ENST00000432455	PLXNB2	plexin B2 [Source:HGNC Symbol;Acc:9104]
comp644611	-0.563363	Omy2	100	988	0	0	ENST00000292577	ABHD17A	abhydrolase domain containing 17A [Source:HGNC Symbol;Acc:28756]
comp639564	-3.40299	Omy2	99.72	351	1	0	ENST00000219022	OLFM4	olfactomedin 4 [Source:HGNC Symbol;Acc:17190]
comp643792	-1.52408	Omy2	99.49	392	2	0	ENST00000224605	GDF10	growth differentiation factor 10 [Source:HGNC Symbol;Acc:4215]
comp648900	-1.58906	Omy2	98.33	480	2	0	ENST00000249601	ARHGAP22	Rho GTPase activating protein 22 [Source:HGNC Symbol;Acc:30320]
comp651482	-3.51521	Omy2	99.11	224	2	2e-118	ENST00000239151	HOXB5	homeobox B5 [Source:HGNC Symbol;Acc:5116]
comp651137	-1.0796	Omy2	100	251	0	3e-139	ENST00000266682	SLC6A15	solute carrier family 6 (neutral amino acid transporter), member 15 [Source:HGNC Symbol;Acc:13621]
comp635768	1.12115	Omy2	99.66	597	2	0	ENSDART00000101640	zgc:152658	zgc:152658 [Source:ZFIN;Acc:ZDB-GENE-060929-68]
comp647502	0.682842	Omy2	100	202	0	3e-109	ENST00000290649	AMFR	autocrine motility factor receptor, E3 ubiquitin protein ligase [Source:HGNC Symbol;Acc:463]
comp641693	-1.45568	Omy2	100	192	0	5e-104	ENST00000525322	NAV2	neuron navigator 2 [Source:HGNC Symbol;Acc:15997]
comp643429	-1.94445	Omy2	99.32	438	0	0	ENST00000585708	CACNA2D4	calcium channel, voltage-dependent, alpha 2/delta subunit 4 [Source:HGNC Symbol;Acc:20202]
comp622437	1.68062	Omy2	99.86	728	1	0	ENST00000273550	FTH1	ferritin, heavy polypeptide 1 [Source:HGNC Symbol;Acc:3976]
comp642373	-0.888038	Omy2	99.87	799	1	0	ENST00000393386	PTPRZ1	protein tyrosine phosphatase, receptor-type, Z polypeptide 1 [Source:HGNC Symbol;Acc:9685]
comp573480	7.37939	Omy2	100	394	0	0	ENST00000372754	MATN4	matrilin 4 [Source:HGNC Symbol;Acc:6910]
comp642837	0.962043	Omy2	99.84	630	1	0	ENST00000597630	CTD-2575K13.6
comp651863	0.827011	Omy2	99.84	645	1	0	ENST00000395842	PANX2	pannexin 2 [Source:HGNC Symbol;Acc:8600]
comp651880	-1.94395	Omy2	99.32	295	2	1e-160	ENST00000368223	NES	nestin [Source:HGNC Symbol;Acc:7756]
comp573460	1.08588	Omy2	100	570	0	0	ENST00000299529	CRABP1	cellular retinoic acid binding protein 1 [Source:HGNC Symbol;Acc:2338]
comp573711	-1.05781	Omy2	99.67	914	3	0	ENSDART00000126737	BX957297.2	Uncharacterized protein [Source:UniProtKB/TrEMBL;Acc:E7F2M5]
comp645456	-1.32637	Omy2	99.84	1850	0	0	ENST00000395574	DGKZ	diacylglycerol kinase, zeta [Source:HGNC Symbol;Acc:2857]
comp602136	1.68133	Omy2	100	627	0	0	ENST00000296777	CARTPT	CART prepropeptide [Source:HGNC Symbol;Acc:24323]
comp649000	1.09348	Omy2	99.75	793	1	0	ENST00000481909	C10orf88	chromosome 10 open reading frame 88 [Source:HGNC Symbol;Acc:25822]
comp642000	-1.43552	Omy2	100	158	0	1e-83	ENST00000534751	PRDM11	PR domain containing 11 [Source:HGNC Symbol;Acc:13996]
comp640768	0.526239	Omy2	100	263	0	2e-145	ENST00000596391	IQSEC2	IQ motif and Sec7 domain 2 [Source:HGNC Symbol;Acc:29059]
comp652285	-0.751226	Omy2	100	423	0	0	ENST00000540361	PIK3C2A	phosphatidylinositol-4-phosphate 3-kinase, catalytic subunit type 2 alpha [Source:HGNC Symbol;Acc:8971]
comp652831	1.14819	Omy2	100	253	0	4e-139	ENST00000281321	POU4F2	POU class 4 homeobox 2 [Source:HGNC Symbol;Acc:9219]
comp630297	4.07631	Omy20	100	400	0	0	ENST00000328540	BRICD5	BRICHOS domain containing 5 [Source:HGNC Symbol;Acc:28309]
comp632818	0.87978	Omy20	100	228	0	6e-125	ENST00000584379	TEX2	testis expressed 2 [Source:HGNC Symbol;Acc:30884]
comp648613	-0.932169	Omy20	100	847	0	0	ENST00000229416	GCLC	glutamate-cysteine ligase, catalytic subunit [Source:HGNC Symbol;Acc:4311]
comp652679	-0.981986	Omy20	99.76	833	2	0	ENST00000366756	DLL1	delta-like 1 (Drosophila) [Source:HGNC Symbol;Acc:2908]
comp634189	-1.66746	Omy20	100	260	0	8e-144	ENST00000401592	SUN1	Sad1 and UNC84 domain containing 1 [Source:HGNC Symbol;Acc:18587]
comp653859	-0.793025	Omy20	99.46	184	1	2e-96	ENST00000358334	MYOF	myoferlin [Source:HGNC Symbol;Acc:3656]
comp597632	-1.01751	Omy20	99.73	372	1	0	ENST00000371350	NOC3L	nucleolar complex associated 3 homolog (S. cerevisiae) [Source:HGNC Symbol;Acc:24034]
comp649211	0.535866	Omy20	99.79	471	1	0	ENST00000285273	CA10	carbonic anhydrase X [Source:HGNC Symbol;Acc:1369]
comp547295	1.24721	Omy20	100	585	0	0	ENST00000541451	RAB26	RAB26, member RAS oncogene family [Source:HGNC Symbol;Acc:14259]
comp630749	-3.09992	Omy20	100	210	0	2e-114	ENST00000279394	TAOK2	TAO kinase 2 [Source:HGNC Symbol;Acc:16835]
comp643340	1.49995	Omy20	99.66	297	1	1e-163	ENSDART00000134162	si:ch73-348k23.1	si:ch73-348k23.1 [Source:ZFIN;Acc:ZDB-GENE-060601-1]
comp530546	4.46344	Omy20	100	300	0	8e-168	ENST00000536376	ATP2A1	ATPase, Ca++ transporting, cardiac muscle, fast twitch 1 [Source:HGNC Symbol;Acc:811]
comp648281	1.25878	Omy20	99.78	452	1	0	ENST00000400164	CACNA1I	calcium channel, voltage-dependent, T type, alpha 1I subunit [Source:HGNC Symbol;Acc:1396]
comp645340	0.884394	Omy20	99.93	1391	1	0	ENST00000543531	SLC17A7	solute carrier family 17 (sodium-dependent inorganic phosphate cotransporter), member 7 [Source:HGNC Symbol;Acc:16704]
comp648000	-4.00991	Omy20	100	217	0	5e-119	ENST00000483410	BTN2A2	butyrophilin, subfamily 2, member A2 [Source:HGNC Symbol;Acc:1137]
comp639825	-1.2897	Omy20	100	368	0	0	ENST00000395425	DLGAP5	discs, large (Drosophila) homolog-associated protein 5 [Source:HGNC Symbol;Acc:16864]
comp623182	4.08106	Omy20	99.75	408	1	0	ENST00000216200	PVALB	parvalbumin [Source:HGNC Symbol;Acc:9704]
comp638397	0.729845	Omy21	99.42	1043	0	0	ENST00000446480	LHX2	LIM homeobox 2 [Source:HGNC Symbol;Acc:6594]
comp633577	-1.36269	Omy21	99.69	637	2	0	ENST00000311450	PLAC8L1	PLAC8-like 1 [Source:HGNC Symbol;Acc:31746]
comp649226	1.11964	Omy21	99.48	194	0	6e-100	ENST00000455783	TMEM229A	transmembrane protein 229A [Source:HGNC Symbol;Acc:37279]
comp644466	1.0149	Omy21	99.65	850	2	0	ENSDART00000129978	PNPLA2 (1 of 2)	patatin-like phospholipase domain containing 2 [Source:HGNC Symbol;Acc:30802]
comp653301	0.695134	Omy21	99.35	155	1	5e-79	ENST00000443968	MID2	midline 2 [Source:HGNC Symbol;Acc:7096]
comp643176	-1.72166	Omy21	100	245	0	1e-135	ENST00000449719	MAPK11	mitogen-activated protein kinase 11 [Source:HGNC Symbol;Acc:6873]
comp635254	0.918175	Omy21	100	256	0	4e-141	ENST00000265715	SLC26A4	solute carrier family 26, member 4 [Source:HGNC Symbol;Acc:8818]
comp632033	-2.43067	Omy21	99.51	205	1	2e-109	ENST00000416109	CD163L1	CD163 molecule-like 1 [Source:HGNC Symbol;Acc:30375]
comp650176	-1.68724	Omy21	99.74	765	2	0	ENST00000536749	CBLN1	cerebellin 1 precursor [Source:HGNC Symbol;Acc:1543]
comp644067	-0.540923	Omy21	100	165	0	6e-88	ENST00000437822	TAF6	TAF6 RNA polymerase II, TATA box binding protein (TBP)-associated factor, 80kDa [Source:HGNC Symbol;Acc:11540]
comp622302	-1.9364	Omy21	100	705	0	0	ENST00000396755	PLCL2	phospholipase C-like 2 [Source:HGNC Symbol;Acc:9064]
comp637364	1.19092	Omy21	98.51	134	2	1e-64	ENSDART00000132627	zgc:113274	zgc:113274 [Source:ZFIN;Acc:ZDB-GENE-050508-2]
comp641093	-2.13794	Omy21	99.78	457	1	0	ENST00000550156	IFT81	intraflagellar transport 81 homolog (Chlamydomonas) [Source:HGNC Symbol;Acc:14313]
comp645088	-2.31799	Omy21	100	158	0	3e-83	ENST00000260777	KIAA1598	KIAA1598 [Source:HGNC Symbol;Acc:29319]
comp648968	-0.9908	Omy21	100	956	0	0	ENST00000530636	EPS8L2	EPS8-like 2 [Source:HGNC Symbol;Acc:21296]
comp649320	1.35564	Omy21	99.64	548	2	0	ENST00000503640	UGT2A1	UDP glucuronosyltransferase 2 family, polypeptide A1, complex locus [Source:HGNC Symbol;Acc:12542]
comp638973	-1.62001	Omy21	100	218	0	2e-118	ENST00000392452	MB21D2	Mab-21 domain containing 2 [Source:HGNC Symbol;Acc:30438]
comp620816	0.51059	Omy21	99.95	1925	1	0	ENSDART00000115230	BX005380.2	Uncharacterized protein [Source:UniProtKB/TrEMBL;Acc:E7F1U5]
comp649026	-1.15278	Omy21	100	363	0	0	ENST00000484800	MCM10	minichromosome maintenance complex component 10 [Source:HGNC Symbol;Acc:18043]
comp606092	-3.07064	Omy21	99	100	1	3e-46	ENST00000463405	UCMA	upper zone of growth plate and cartilage matrix associated [Source:HGNC Symbol;Acc:25205]
comp639252	-2.89644	Omy21	99.76	415	1	0	ENST00000330655	MYADML2	myeloid-associated differentiation marker-like 2 [Source:HGNC Symbol;Acc:34548]
comp634828	-1.13326	Omy22	100	534	0	0	ENST00000325926	RPRM	reprimo, TP53 dependent G2 arrest mediator candidate [Source:HGNC Symbol;Acc:24201]
comp642552	0.69871	Omy22	99.6	251	0	3e-134	ENST00000425586	DLEU2	deleted in lymphocytic leukemia 2 (non-protein coding) [Source:HGNC Symbol;Acc:13748]
comp647717	2.95737	Omy22	98.1	105	2	8e-47	ENSDART00000079385	HNRNPUL2	heterogeneous nuclear ribonucleoprotein U-like 2 [Source:HGNC Symbol;Acc:25451]
comp653533	-1.53235	Omy22	100	284	0	1e-157	ENST00000265742	ANKIB1	ankyrin repeat and IBR domain containing 1 [Source:HGNC Symbol;Acc:22215]
comp647921	-0.807178	Omy22	99.26	406	1	0	ENST00000587857	ZNF568	zinc finger protein 568 [Source:HGNC Symbol;Acc:25392]
comp647097	-1.21269	Omy22	98.26	345	0	0	ENST00000536311	MYT1	myelin transcription factor 1 [Source:HGNC Symbol;Acc:7622]
comp650780	-1.29934	Omy22	100	210	0	1e-113	ENST00000317552	MID1	midline 1 (Opitz/BBB syndrome) [Source:HGNC Symbol;Acc:7095]
comp642989	0.714625	Omy22	99.86	1472	2	0	ENST00000373762	SLC4A3	solute carrier family 4, anion exchanger, member 3 [Source:HGNC Symbol;Acc:11029]
comp641290	0.698926	Omy22	99.06	318	0	8e-168	ENSDART00000079699	plxna3	plexin A3 [Source:ZFIN;Acc:ZDB-GENE-070613-1]
comp639748	-1.45489	Omy22	99.96	2425	1	0	ENST00000304698	FAM171B	family with sequence similarity 171, member B [Source:HGNC Symbol;Acc:29412]
comp645953	-2.64544	Omy22	100	590	0	0	ENST00000409273	XIRP2	xin actin-binding repeat containing 2 [Source:HGNC Symbol;Acc:14303]
comp648602	-1.58651	Omy22	100	180	0	9e-97	ENST00000369134	GRIK2	glutamate receptor, ionotropic, kainate 2 [Source:HGNC Symbol;Acc:4580]
comp615745	0.694185	Omy22	100	1125	0	0	ENSDART00000114362	trim45	tripartite motif containing 45 [Source:ZFIN;Acc:ZDB-GENE-070912-389]
comp548935	0.723886	Omy22	99.31	728	3	0	ENSDART00000110669	arl6ip6	ADP-ribosylation-like factor 6 interacting protein 6 [Source:ZFIN;Acc:ZDB-GENE-070410-117]
comp648082	-1.66325	Omy22	99.72	1416	2	0	ENST00000376335	ZIC2	Zic family member 2 [Source:HGNC Symbol;Acc:12873]
comp616281	-1.95454	Omy22	100	360	0	0	ENSDART00000042259	clybl	citrate lyase beta-like [Source:ZFIN;Acc:ZDB-GENE-030516-6]
comp632587	-4.01903	Omy22	100	216	0	2e-118	ENST00000345008	LYPD1	LY6/PLAUR domain containing 1 [Source:HGNC Symbol;Acc:28431]
comp652690	1.17856	Omy22	100	403	0	0	ENST00000272371	OTOF	otoferlin [Source:HGNC Symbol;Acc:8515]
comp644095	-1.24648	Omy22	99.83	577	1	0	ENST00000314103	CHAF1B	chromatin assembly factor 1, subunit B (p60) [Source:HGNC Symbol;Acc:1911]
comp650462	-2.949	Omy22	98.75	881	2	0	ENST00000393437	LONRF2	LON peptidase N-terminal domain and ring finger 2 [Source:HGNC Symbol;Acc:24788]
comp648397	-1.76765	Omy22	99.72	1080	2	0	ENST00000295108	NEUROD1	neuronal differentiation 1 [Source:HGNC Symbol;Acc:7762]
comp644075	1.16925	Omy23	99.86	696	1	0	ENST00000537860	PTRH2	peptidyl-tRNA hydrolase 2 [Source:HGNC Symbol;Acc:24265]
comp649417	0.743967	Omy23	99.84	638	1	0	ENST00000264426	GRIA2	glutamate receptor, ionotropic, AMPA 2 [Source:HGNC Symbol;Acc:4572]
comp647191	-0.877697	Omy23	100	194	0	3e-105	ENST00000354548	STAG2	stromal antigen 2 [Source:HGNC Symbol;Acc:11355]
comp646194	0.692238	Omy23	99.68	1244	2	0	ENST00000298630	STK32C	serine/threonine kinase 32C [Source:HGNC Symbol;Acc:21332]
comp648582	0.782396	Omy23	100	673	0	0	ENST00000280155	ADRA2A	adrenoceptor alpha 2A [Source:HGNC Symbol;Acc:281]
comp645388	0.811528	Omy23	100	209	0	3e-114	ENST00000473349	BRD3	bromodomain containing 3 [Source:HGNC Symbol;Acc:1104]
comp642302	-1.28806	Omy23	100	619	0	0	ENST00000284690	DHX32	DEAH (Asp-Glu-Ala-His) box polypeptide 32 [Source:HGNC Symbol;Acc:16717]
comp650013	-4.09228	Omy23	99.62	260	1	4e-141	ENST00000370454	LRRC8C	leucine rich repeat containing 8 family, member C [Source:HGNC Symbol;Acc:25075]
comp637353	-1.89841	Omy23	100	139	0	3e-72	ENST00000369701	SORCS3	sortilin-related VPS10 domain containing receptor 3 [Source:HGNC Symbol;Acc:16699]
comp627482	1.85283	Omy23	100	174	0	3e-93	ENST00000321392	RNF151	ring finger protein 151 [Source:HGNC Symbol;Acc:23235]
comp641052	1.15525	Omy23	99.69	650	2	0	ENST00000284110	HS3ST3A1	heparan sulfate (glucosamine) 3-O-sulfotransferase 3A1 [Source:HGNC Symbol;Acc:5196]
comp642569	1.77447	Omy23	100	183	0	1e-97	ENST00000529384	ARL2	ADP-ribosylation factor-like 2 [Source:HGNC Symbol;Acc:693]
comp652263	-1.07953	Omy23	100	249	0	5e-138	ENST00000232375	PFKFB4	6-phosphofructo-2-kinase/fructose-2,6-biphosphatase 4 [Source:HGNC Symbol;Acc:8875]
comp605390	-1.87596	Omy23	100	284	0	5e-158	ENST00000240617	PLBD1	phospholipase B domain containing 1 [Source:HGNC Symbol;Acc:26215]
comp647346	-1.62821	Omy23	99.9	984	1	0	ENST00000306078	KCNG3	potassium voltage-gated channel, subfamily G, member 3 [Source:HGNC Symbol;Acc:18306]
comp634728	-4.48602	Omy23	100	211	0	1e-114	ENST00000370626	AVPI1	arginine vasopressin-induced 1 [Source:HGNC Symbol;Acc:30898]
comp610111	1.37069	Omy24	100	183	0	2e-98	ENSDART00000098273	tcnl	transcobalamin like [Source:ZFIN;Acc:ZDB-GENE-060531-123]
comp597130	3.2238	Omy24	99.47	571	1	0	ENST00000257248	GIF	gastric intrinsic factor (vitamin B synthesis) [Source:HGNC Symbol;Acc:4268]
comp643565	-2.98554	Omy24	100	208	0	1e-113	ENST00000545753	FOSL2	FOS-like antigen 2 [Source:HGNC Symbol;Acc:3798]
comp637251	-2.82459	Omy24	100	658	0	0	ENST00000327928	OTOL1	otolin 1 [Source:HGNC Symbol;Acc:34071]
comp653770	-0.62308	Omy24	99.53	212	1	7e-113	ENST00000344722	SMC4	structural maintenance of chromosomes 4 [Source:HGNC Symbol;Acc:14013]
comp651828	0.588178	Omy24	100	114	0	2e-56	ENST00000278612	NPAT	nuclear protein, ataxia-telangiectasia locus [Source:HGNC Symbol;Acc:7896]
comp644498	1.13142	Omy24	100	439	0	0	ENST00000301242	PPP1R14A	protein phosphatase 1, regulatory (inhibitor) subunit 14A [Source:HGNC Symbol;Acc:14871]
comp609456	1.45827	Omy24	99.86	702	1	0	ENST00000291764	CYP2A7	cytochrome P450, family 2, subfamily A, polypeptide 7 [Source:HGNC Symbol;Acc:2611]
comp649731	0.878446	Omy24	100	210	0	2e-114	ENST00000399594	EML2	echinoderm microtubule associated protein like 2 [Source:HGNC Symbol;Acc:18035]
comp652268	-1.69012	Omy24	100	227	0	6e-125	ENST00000333896	SPTBN1	spectrin, beta, non-erythrocytic 1 [Source:HGNC Symbol;Acc:11275]
comp652513	2.78632	Omy24	99.65	285	1	4e-157	ENST00000393032	BCO2	beta-carotene oxygenase 2 [Source:HGNC Symbol;Acc:18503]
comp651551	0.858334	Omy24	99.48	387	0	0	ENST00000257359	ADAMTS8	ADAM metallopeptidase with thrombospondin type 1 motif, 8 [Source:HGNC Symbol;Acc:224]
comp648244	0.60381	Omy24	100	252	0	2e-139	ENST00000336440	ZFP36L1	ZFP36 ring finger protein-like 1 [Source:HGNC Symbol;Acc:1107]
comp631033	1.58227	Omy26	100	137	0	3e-71	ENSDART00000112125	si:ch211-11p18.4	si:ch211-11p18.4 [Source:ZFIN;Acc:ZDB-GENE-060503-99]
comp634417	1.69834	Omy26	100	254	0	5e-141	ENSDART00000121724	lrp5	low density lipoprotein receptor-related protein 5 [Source:ZFIN;Acc:ZDB-GENE-050518-2]
comp638512	-2.18192	Omy26	98.32	119	2	2e-55	ENST00000241502	FYTTD1	forty-two-three domain containing 1 [Source:HGNC Symbol;Acc:25407]
comp643411	-1.49516	Omy26	100	139	0	1e-71	ENST00000304800	TMEM208	transmembrane protein 208 [Source:HGNC Symbol;Acc:25015]
comp645081	-1.95524	Omy26	99.74	379	1	0	ENST00000286648	DCK	deoxycytidine kinase [Source:HGNC Symbol;Acc:2704]
comp652271	-1.44596	Omy26	100	1101	0	0	ENST00000263181	KIF18A	kinesin family member 18A [Source:HGNC Symbol;Acc:29441]
comp652115	-1.81901	Omy26	100	217	0	8e-118	ENST00000379214	LGR4	leucine-rich repeat containing G protein-coupled receptor 4 [Source:HGNC Symbol;Acc:13299]
comp228550	-4.56749	Omy26	98.77	162	2	2e-80	ENST00000331203	FBLN7	fibulin 7 [Source:HGNC Symbol;Acc:26740]
comp645376	-1.1913	Omy27	99.53	425	1	0	ENST00000328965	OAF	OAF homolog (Drosophila) [Source:HGNC Symbol;Acc:28752]
comp653906	0.801296	Omy27	99.7	659	2	0	ENST00000529097	KIRREL3	kin of IRRE like 3 (Drosophila) [Source:HGNC Symbol;Acc:23204]
comp626962	-6.52512	Omy27	100	866	0	0	ENST00000400427	UMODL1	uromodulin-like 1 [Source:HGNC Symbol;Acc:12560]
comp630320	-3.1336	Omy27	100	139	0	4e-72	ENSDART00000145748	TMEM87A	transmembrane protein 87A [Source:HGNC Symbol;Acc:24522]
comp641505	-3.10684	Omy27	100	220	0	6e-120	ENST00000263368	BLVRB	biliverdin reductase B (flavin reductase (NADPH)) [Source:HGNC Symbol;Acc:1063]
comp649755	-0.919355	Omy27	100	240	0	1e-132	ENST00000361007	MYO1C	myosin IC [Source:HGNC Symbol;Acc:7597]
comp638828	-1.96215	Omy27	99.91	1128	1	0	ENST00000600033	ZFP36	ZFP36 ring finger protein [Source:HGNC Symbol;Acc:12862]
comp648690	1.31106	Omy27	99	100	1	1e-46	ENST00000231228	IL12B	interleukin 12B (natural killer cell stimulatory factor 2, cytotoxic lymphocyte maturation factor 2, p40) [Source:HGNC Symbol;Acc:5970]
comp645887	-2.0382	Omy27	98.1	105	2	2e-46	ENST00000419712	RAB34	RAB34, member RAS oncogene family [Source:HGNC Symbol;Acc:16519]
comp622920	5.09524	Omy27	99.66	295	1	4e-163	ENST00000573160	CLDN4	claudin 4 [Source:HGNC Symbol;Acc:2046]
comp648059	-1.11829	Omy27	99.88	1724	2	0	ENST00000257583	CCDC64	coiled-coil domain containing 64 [Source:HGNC Symbol;Acc:28095]
comp625959	0.820006	Omy27	100	696	0	0	ENST00000333607	AIFM3	apoptosis-inducing factor, mitochondrion-associated, 3 [Source:HGNC Symbol;Acc:26398]
comp651587	-0.745981	Omy27	100	421	0	0	ENST00000336898	GDPD5	glycerophosphodiester phosphodiesterase domain containing 5 [Source:HGNC Symbol;Acc:28804]
comp642504	-1.13188	Omy27	99.21	126	1	4e-61	ENST00000267978	MAN2C1	mannosidase, alpha, class 2C, member 1 [Source:HGNC Symbol;Acc:6827]
comp635521	-1.17148	Omy27	100	427	0	0	ENSDART00000137918	bbc3	BCL2 binding component 3 [Source:ZFIN;Acc:ZDB-GENE-070119-4]
comp653968	0.777847	Omy27	99.72	719	2	0	ENST00000524655	ARHGAP32	Rho GTPase activating protein 32 [Source:HGNC Symbol;Acc:17399]
comp638041	0.830552	Omy27	99.47	374	2	0	ENSDART00000138895	igsf9ba	immunoglobulin superfamily, member 9Ba [Source:ZFIN;Acc:ZDB-GENE-060503-729]
comp644693	-4.63196	Omy27	99.13	115	1	3e-55	ENST00000306176	ZPLD1	zona pellucida-like domain containing 1 [Source:HGNC Symbol;Acc:27022]
comp646082	-0.958028	Omy27	100	204	0	2e-111	ENST00000296921	TLX3	T-cell leukemia homeobox 3 [Source:HGNC Symbol;Acc:13532]
comp647861	0.951752	Omy27	100	1072	0	0	ENST00000399365	STARD13	StAR-related lipid transfer (START) domain containing 13 [Source:HGNC Symbol;Acc:19164]
comp645725	-2.25368	Omy27	99.76	419	1	0	ENST00000221418	ECH1	enoyl CoA hydratase 1, peroxisomal [Source:HGNC Symbol;Acc:3149]
comp641446	1.414	Omy28	99.85	656	1	0	ENST00000340694	PPP1R9A	protein phosphatase 1, regulatory subunit 9A [Source:HGNC Symbol;Acc:14946]
comp635389	-0.696495	Omy28	100	446	0	0	ENST00000305135	YEATS2	YEATS domain containing 2 [Source:HGNC Symbol;Acc:25489]
comp573249	5.66409	Omy28	100	476	0	0	ENST00000368078	CASQ1	calsequestrin 1 (fast-twitch, skeletal muscle) [Source:HGNC Symbol;Acc:1512]
comp650586	0.800359	Omy28	100	331	0	0	ENST00000403559	FOXP2	forkhead box P2 [Source:HGNC Symbol;Acc:13875]
comp623593	-1.34552	Omy28	100	453	0	0	ENST00000240285	RDH10	retinol dehydrogenase 10 (all-trans) [Source:HGNC Symbol;Acc:19975]
comp599273	-1.59627	Omy28	98.97	290	0	3e-153	ENST00000372462	CDC20	cell division cycle 20 [Source:HGNC Symbol;Acc:1723]
comp643061	0.604704	Omy28	100	129	0	2e-65	ENST00000399443	OSBPL1A	oxysterol binding protein-like 1A [Source:HGNC Symbol;Acc:16398]
comp633676	-1.08452	Omy28	99.21	381	1	0	ENST00000372224	KIF2C	kinesin family member 2C [Source:HGNC Symbol;Acc:6393]
comp637671	0.736639	Omy28	98.45	1099	0	0	ENST00000448150	RASAL2	RAS protein activator like 2 [Source:HGNC Symbol;Acc:9874]
comp653668	-1.17472	Omy28	100	213	0	3e-116	ENST00000423902	CHD7	chromodomain helicase DNA binding protein 7 [Source:HGNC Symbol;Acc:20626]
comp641777	-1.21387	Omy28	99.42	172	1	1e-88	ENST00000419625	ANXA13	annexin A13 [Source:HGNC Symbol;Acc:536]
comp653981	0.477538	Omy28	99.76	2069	2	0	ENST00000389082	DENND5B	DENN/MADD domain containing 5B [Source:HGNC Symbol;Acc:28338]
comp652803	-0.90171	Omy28	99.7	667	2	0	ENST00000262715	TEP1	telomerase-associated protein 1 [Source:HGNC Symbol;Acc:11726]
comp650050	-1.38194	Omy28	99.84	626	1	0	ENST00000372980	JPH2	junctophilin 2 [Source:HGNC Symbol;Acc:14202]
comp636594	-1.83076	Omy28	99.38	644	2	0	ENST00000559239	PIF1	PIF1 5'-to-3' DNA helicase [Source:HGNC Symbol;Acc:26220]
comp636017	1.62804	Omy28	99.75	403	1	0	ENST00000306087	SOX14	SRY (sex determining region Y)-box 14 [Source:HGNC Symbol;Acc:11193]
comp634499	3.58131	Omy29	99.22	1023	1	0	ENST00000261606	MYOM1	myomesin 1 [Source:HGNC Symbol;Acc:7613]
comp623590	1.18823	Omy29	100	247	0	1e-136	ENST00000428368	MYT1L	myelin transcription factor 1-like [Source:HGNC Symbol;Acc:7623]
comp644142	1.00782	Omy29	99.87	792	1	0	ENST00000428368	MYT1L	myelin transcription factor 1-like [Source:HGNC Symbol;Acc:7623]
comp648672	-1.50205	Omy29	99.48	194	1	5e-102	ENST00000445360	LRRC9	leucine rich repeat containing 9 [Source:HGNC Symbol;Acc:19848]
comp644584	-1.55585	Omy29	99.21	254	2	2e-135	ENST00000367174	TIAM2	T-cell lymphoma invasion and metastasis 2 [Source:HGNC Symbol;Acc:11806]
comp642262	-1.30515	Omy29	99.91	1119	1	0	ENST00000275246	TIAM2	T-cell lymphoma invasion and metastasis 2 [Source:HGNC Symbol;Acc:11806]
comp652239	-1.15099	Omy29	99.55	223	1	3e-120	ENST00000407071	KIF26B	kinesin family member 26B [Source:HGNC Symbol;Acc:25484]
comp645582	-2.61272	Omy29	100	289	0	4e-161	ENST00000226253	ALDOC	aldolase C, fructose-bisphosphate [Source:HGNC Symbol;Acc:418]
comp640783	0.765187	Omy29	100	463	0	0	ENST00000299275	PLEKHA5	pleckstrin homology domain containing, family A member 5 [Source:HGNC Symbol;Acc:30036]
comp653765	-1.61315	Omy29	100	556	0	0	ENST00000391955	BCAM	basal cell adhesion molecule (Lutheran blood group) [Source:HGNC Symbol;Acc:6722]
comp649103	0.543975	Omy29	100	138	0	9e-72	ENST00000264360	PCDH10	protocadherin 10 [Source:HGNC Symbol;Acc:13404]
comp650059	0.783082	Omy29	98.92	185	2	4e-95	ENST00000368648	EBF3	early B-cell factor 3 [Source:HGNC Symbol;Acc:19087]
comp646214	1.04497	Omy29	100	109	0	8e-54	ENST00000443071	BEGAIN	brain-enriched guanylate kinase-associated [Source:HGNC Symbol;Acc:24163]
comp648645	0.748474	Omy29	100	208	0	1e-113	ENST00000265801	LZTS1	leucine zipper, putative tumor suppressor 1 [Source:HGNC Symbol;Acc:13861]
comp639044	-2.19464	Omy29	99.51	205	1	2e-109	ENST00000314113	HTR1D	5-hydroxytryptamine (serotonin) receptor 1D, G protein-coupled [Source:HGNC Symbol;Acc:5289]
comp621757	-0.855744	Omy29	100	387	0	0	ENST00000549716	CNR1	cannabinoid receptor 1 (brain) [Source:HGNC Symbol;Acc:2159]
comp650544	-6.57879	Omy29	100	180	0	2e-96	ENST00000325102	MIF4GD	MIF4G domain containing [Source:HGNC Symbol;Acc:24030]
comp652086	-2.52207	Omy29	100	454	0	0	ENST00000353414	COL11A1	collagen, type XI, alpha 1 [Source:HGNC Symbol;Acc:2186]
comp652193	-1.21381	Omy29	99.84	642	0	0	ENST00000389061	SACM1L	SAC1 suppressor of actin mutations 1-like (yeast) [Source:HGNC Symbol;Acc:17059]
comp651734	0.612507	Omy29	100	105	0	5e-51	ENST00000455756	GRM5	glutamate receptor, metabotropic 5 [Source:HGNC Symbol;Acc:4597]
comp629293	1.0183	Omy29	99.04	208	2	9e-109	ENSDART00000110383	MAP7 (2 of 2)	microtubule-associated protein 7 [Source:HGNC Symbol;Acc:6869]
comp608914	-2.65148	Omy29	100	101	0	8e-50	ENST00000373150	MAP7D1	MAP7 domain containing 1 [Source:HGNC Symbol;Acc:25514]
comp552979	1.32284	Omy29	100	110	0	5e-55	ENST00000338144	ENOX2	ecto-NOX disulfide-thiol exchanger 2 [Source:HGNC Symbol;Acc:2259]
comp271781	-5.26667	Omy29	100	269	0	1e-149	ENSDART00000143290	urp1	urotensin-related peptide 1 [Source:ZFIN;Acc:ZDB-GENE-100922-138]
comp440174	-3.88186	Omy29	99.77	872	2	0	ENST00000371106	XPNPEP2	X-prolyl aminopeptidase (aminopeptidase P) 2, membrane-bound [Source:HGNC Symbol;Acc:12823]
comp637807	1.29915	Omy29	99.7	1312	2	0	ENST00000371064	ZDHHC9	zinc finger, DHHC-type containing 9 [Source:HGNC Symbol;Acc:18475]
comp639947	0.971549	Omy29	100	517	0	0	ENST00000350221	FSIP1	fibrous sheath interacting protein 1 [Source:HGNC Symbol;Acc:21674]
comp643580	0.992117	Omy29	100	428	0	0	ENST00000428101	LMO1	LIM domain only 1 (rhombotin 1) [Source:HGNC Symbol;Acc:6641]
comp653338	0.550468	Omy29	98.03	152	3	1e-71	ENST00000424352	MEIS2	Meis homeobox 2 [Source:HGNC Symbol;Acc:7001]
comp266238	1.96067	Omy29	99.77	434	1	0	ENST00000602057	FMR1	fragile X mental retardation 1 [Source:HGNC Symbol;Acc:3775]
comp640132	-0.826259	Omy29	100	164	0	2e-86	ENST00000283882	CFDP1	craniofacial development protein 1 [Source:HGNC Symbol;Acc:1873]
comp644319	0.935799	Omy29	100	274	0	6e-153	ENSDART00000130655	csnk1a1	casein kinase 1, alpha 1 [Source:ZFIN;Acc:ZDB-GENE-020419-19]
comp572490	-1.52987	Omy29	99.84	636	1	0	ENST00000430336	SNAP25	synaptosomal-associated protein, 25kDa [Source:HGNC Symbol;Acc:11132]
comp613489	1.01833	Omy3	99.63	270	1	8e-148	ENST00000340344	NDUFV3	NADH dehydrogenase (ubiquinone) flavoprotein 3, 10kDa [Source:HGNC Symbol;Acc:7719]
comp651166	0.545403	Omy3	99.24	262	1	1e-138	ENST00000261667	KPNA3	karyopherin alpha 3 (importin alpha 4) [Source:HGNC Symbol;Acc:6396]
comp638101	-1.16433	Omy3	99.66	590	2	0	ENST00000369506	NHLH2	nescient helix loop helix 2 [Source:HGNC Symbol;Acc:7818]
comp627594	-2.57139	Omy3	99.7	662	2	0	ENSDART00000146131	hoxd3a	homeo box D3a [Source:ZFIN;Acc:ZDB-GENE-990415-120]
comp632872	-2.07545	Omy3	99.71	689	0	0	ENST00000309879	ADCY5	adenylate cyclase 5 [Source:HGNC Symbol;Acc:236]
comp635850	-1.15708	Omy3	100	159	0	6e-84	ENST00000353267	CREB1	cAMP responsive element binding protein 1 [Source:HGNC Symbol;Acc:2345]
comp641285	1.56975	Omy3	99.09	219	2	4e-115	ENST00000307944	CRYGS	crystallin, gamma S [Source:HGNC Symbol;Acc:2417]
comp639292	-1.25137	Omy3	99.4	166	1	3e-85	ENST00000233954	IL1RL1	interleukin 1 receptor-like 1 [Source:HGNC Symbol;Acc:5998]
comp642228	0.988013	Omy3	99.96	2229	1	0	ENST00000375281	SP5	Sp5 transcription factor [Source:HGNC Symbol;Acc:14529]
comp652870	0.957569	Omy3	100	432	0	0	ENST00000409080	ITGA6	integrin, alpha 6 [Source:HGNC Symbol;Acc:6142]
comp651254	0.975329	Omy3	100	114	0	2e-56	ENST00000381578	SHOX	short stature homeobox [Source:HGNC Symbol;Acc:10853]
comp652756	-1.27644	Omy3	99.53	212	1	3e-113	ENSDART00000152541	si:dkey-18j14.5	si:dkey-18j14.5 [Source:ZFIN;Acc:ZDB-GENE-121214-285]
comp643099	-1.36724	Omy3	100	396	0	0	ENST00000405218	ETV1	ets variant 1 [Source:HGNC Symbol;Acc:3490]
comp642597	0.436666	Omy3	100	232	0	4e-127	ENST00000310144	PSMC5	proteasome (prosome, macropain) 26S subunit, ATPase, 5 [Source:HGNC Symbol;Acc:9552]
comp654259	0.83482	Omy3	92.79	111	1	2e-37	ENST00000271332	CELSR2	cadherin, EGF LAG seven-pass G-type receptor 2 [Source:HGNC Symbol;Acc:3231]
comp648804	-1.17285	Omy3	100	318	0	4e-179	ENST00000308108	CCNE2	cyclin E2 [Source:HGNC Symbol;Acc:1590]
comp651007	1.24176	Omy3	99.44	178	1	1e-92	ENST00000538724	RERGL	RERG/RAS-like [Source:HGNC Symbol;Acc:26213]
comp640224	-1.8224	Omy3	99.66	879	0	0	ENST00000222718	HOXA2	homeobox A2 [Source:HGNC Symbol;Acc:5103]
comp643053	0.614737	Omy3	99.59	242	1	2e-131	ENST00000296088	SNRK	SNF related kinase [Source:HGNC Symbol;Acc:30598]
comp616707	-1.67076	Omy3	99.7	329	1	0	ENST00000295206	EN1	engrailed homeobox 1 [Source:HGNC Symbol;Acc:3342]
comp646239	-2.0793	Omy3	100	267	0	8e-149	ENST00000453089	ZC3H12C	zinc finger CCCH-type containing 12C [Source:HGNC Symbol;Acc:29362]
comp647366	-1.05972	Omy3	99.29	283	1	4e-151	ENST00000368680	NPR1	natriuretic peptide receptor A/guanylate cyclase A (atrionatriuretic peptide receptor A) [Source:HGNC Symbol;Acc:7943]
comp651026	-1.54732	Omy3	99.68	312	1	3e-173	ENST00000581312	OTUD7B	OTU domain containing 7B; OTU domain-containing protein 7B [Source:UniProtKB/TrEMBL;Acc:Q5SZ59]
comp641166	-1.5285	Omy4	100	190	0	6e-103	ENST00000536376	ATP2A1	ATPase, Ca++ transporting, cardiac muscle, fast twitch 1 [Source:HGNC Symbol;Acc:811]
comp646062	0.900576	Omy4	100	442	0	0	ENST00000379692	NDNF	neuron-derived neurotrophic factor [Source:HGNC Symbol;Acc:26256]
comp452133	-1.8595	Omy4	100	177	0	7e-95	ENST00000367498	IVNS1ABP	influenza virus NS1A binding protein [Source:HGNC Symbol;Acc:16951]
comp471714	1.21554	Omy4	100	566	0	0	ENSDART00000061659	ivns1abpa	influenza virus NS1A binding protein a [Source:ZFIN;Acc:ZDB-GENE-031222-2]
comp652150	0.615912	Omy4	99.31	145	1	4e-73	ENST00000458198	CDKN2AIPNL	CDKN2A interacting protein N-terminal like [Source:HGNC Symbol;Acc:30545]
comp595215	-11.5349	Omy4	100	571	0	0	ENST00000371281	TTC4	tetratricopeptide repeat domain 4 [Source:HGNC Symbol;Acc:12394]
comp641517	0.922808	Omy4	100	100	0	6e-49	ENST00000333480	MAFA	v-maf avian musculoaponeurotic fibrosarcoma oncogene homolog A [Source:HGNC Symbol;Acc:23145]
comp650707	-0.934891	Omy4	99.83	1148	2	0	ENST00000406686	SLC22A23	solute carrier family 22, member 23 [Source:HGNC Symbol;Acc:21106]
comp640846	-0.756068	Omy4	98.93	281	2	2e-147	ENST00000482936	RTEL1-TNFRSF6B	RTEL1-TNFRSF6B readthrough (NMD candidate) [Source:HGNC Symbol;Acc:44095]
comp643006	-3.96446	Omy4	99.26	136	1	2e-67	ENST00000397425	NFS1	NFS1 nitrogen fixation 1 homolog (S. cerevisiae) [Source:HGNC Symbol;Acc:15910]
comp448642	-3.62886	Omy4	100	682	0	0	ENST00000355814	SERPINA1	serpin peptidase inhibitor, clade A (alpha-1 antiproteinase, antitrypsin), member 1 [Source:HGNC Symbol;Acc:8941]
comp631977	0.947751	Omy4	100	451	0	0	ENST00000555006	OTX2	orthodenticle homeobox 2 [Source:HGNC Symbol;Acc:8522]
comp650021	-0.668704	Omy4	100	105	0	6e-51	ENST00000338179	LBR	lamin B receptor [Source:HGNC Symbol;Acc:6518]
comp627064	-0.988592	Omy4	100	982	0	0	ENSDART00000114362	trim45	tripartite motif containing 45 [Source:ZFIN;Acc:ZDB-GENE-070912-389]
comp649443	-1.36732	Omy4	100	184	0	3e-99	ENST00000248054	SIN3B	SIN3 transcription regulator homolog B (yeast) [Source:HGNC Symbol;Acc:19354]
comp642981	1.39015	Omy4	99.89	877	1	0	ENST00000330120	RXFP3	relaxin/insulin-like family peptide receptor 3 [Source:HGNC Symbol;Acc:24883]
comp604643	-1.00573	Omy4	100	161	0	9e-85	ENST00000253669	HAUS8	HAUS augmin-like complex, subunit 8 [Source:HGNC Symbol;Acc:30532]
comp645436	-1.26122	Omy4	100	232	0	6e-128	ENST00000537916	FZD3	frizzled family receptor 3 [Source:HGNC Symbol;Acc:4041]
comp641318	-0.562984	Omy4	100	135	0	9e-69	ENST00000435347	LASP1	LIM and SH3 protein 1 [Source:HGNC Symbol;Acc:6513]
comp641325	1.10198	Omy4	100	334	0	0	ENST00000402938	GABRR2	gamma-aminobutyric acid (GABA) A receptor, rho 2 [Source:HGNC Symbol;Acc:4091]
comp644160	-2.24378	Omy4	100	210	0	5e-114	ENST00000262340	RPE65	retinal pigment epithelium-specific protein 65kDa [Source:HGNC Symbol;Acc:10294]
comp629652	1.80253	Omy4	100	373	0	0	ENST00000243911	MC3R	melanocortin 3 receptor [Source:HGNC Symbol;Acc:6931]
comp646958	0.666057	Omy4	99.23	130	1	4e-64	ENST00000380138	EDIL3	EGF-like repeats and discoidin I-like domains 3 [Source:HGNC Symbol;Acc:3173]
comp642828	-1.45086	Omy5	100	368	0	0	ENST00000491143	ONECUT2	one cut homeobox 2 [Source:HGNC Symbol;Acc:8139]
comp573545	1.55788	Omy5	98.6	214	3	4e-110	ENSDART00000074506	tnmd	tenomodulin [Source:ZFIN;Acc:ZDB-GENE-080220-31]
comp625641	-2.23329	Omy5	100	214	0	3e-117	ENST00000231461	ST8SIA4	ST8 alpha-N-acetyl-neuraminide alpha-2,8-sialyltransferase 4 [Source:HGNC Symbol;Acc:10871]
comp647070	1.35099	Omy5	100	398	0	0	ENST00000420042	RARA	retinoic acid receptor, alpha [Source:HGNC Symbol;Acc:9864]
comp648617	0.8871	Omy5	100	198	0	7e-107	ENST00000534978	EEPD1	endonuclease/exonuclease/phosphatase family domain containing 1 [Source:HGNC Symbol;Acc:22223]
comp635017	1.93262	Omy5	100	101	0	4e-49	ENST00000330688	RARB	retinoic acid receptor, beta [Source:HGNC Symbol;Acc:9865]
comp632281	0.435687	Omy5	99.75	404	1	0	ENST00000302401	SMARCA2	SWI/SNF related, matrix associated, actin dependent regulator of chromatin, subfamily a, member 2 [Source:HGNC Symbol;Acc:11098]
comp643303	1.35014	Omy5	99.66	297	1	3e-164	ENSDART00000122232	CR847511.1	Uncharacterized protein [Source:UniProtKB/TrEMBL;Acc:E7FDN6]
comp637872	-2.85171	Omy5	99.69	318	1	1e-176	ENST00000271915	KCNN3	potassium intermediate/small conductance calcium-activated channel, subfamily N, member 3 [Source:HGNC Symbol;Acc:6292]
comp627775	0.564809	Omy5	99.79	481	0	0	ENST00000598347	ANKLE1	ankyrin repeat and LEM domain containing 1 [Source:HGNC Symbol;Acc:26812]
comp637642	0.656719	Omy5	100	2284	0	0	ENST00000329759	FAM43A	family with sequence similarity 43, member A [Source:HGNC Symbol;Acc:26888]
comp641656	-1.13963	Omy5	100	874	0	0	ENST00000221132	TNFRSF10A	tumor necrosis factor receptor superfamily, member 10a [Source:HGNC Symbol;Acc:11904]
comp650373	-2.24602	Omy5	100	767	0	0	ENST00000287139	NODAL	nodal growth differentiation factor [Source:HGNC Symbol;Acc:7865]
comp649012	-1.04264	Omy5	99.28	278	2	1e-149	ENST00000423902	CHD7	chromodomain helicase DNA binding protein 7 [Source:HGNC Symbol;Acc:20626]
comp649101	0.807675	Omy5	99.63	543	1	0	ENST00000261655	RIMBP2	RIMS binding protein 2 [Source:HGNC Symbol;Acc:30339]
comp645252	0.773133	Omy5	99.57	235	1	2e-126	ENST00000399742	FAM166B	family with sequence similarity 166, member B [Source:HGNC Symbol;Acc:34242]
comp648398	-2.45601	Omy5	99.81	1080	2	0	ENST00000343289	NT5C2	5'-nucleotidase, cytosolic II [Source:HGNC Symbol;Acc:8022]
comp628253	0.799294	Omy5	100	1269	0	0	ENST00000216144	CABP7	calcium binding protein 7 [Source:HGNC Symbol;Acc:20834]
comp633839	1.36794	Omy5	99.57	234	1	9e-126	ENSDART00000136985	si:ch73-7i4.2	si:ch73-7i4.2 [Source:ZFIN;Acc:ZDB-GENE-060810-137]
comp637727	0.885994	Omy5	100	293	0	6e-163	ENST00000541342	KIAA0146	KIAA0146 [Source:HGNC Symbol;Acc:28971]
comp646309	-1.22841	Omy5	99.19	124	1	1e-60	ENST00000575734	TMEM100	transmembrane protein 100 [Source:HGNC Symbol;Acc:25607]
comp620351	-1.44056	Omy5	99.95	2064	1	0	ENST00000297537	GBX1	gastrulation brain homeobox 1 [Source:HGNC Symbol;Acc:4185]
comp550241	0.669527	Omy5	100	316	0	6e-178	ENST00000344229	RNF13	ring finger protein 13 [Source:HGNC Symbol;Acc:10057]
comp637339	1.20623	Omy5	100	118	0	2e-59	ENST00000391916	DACT3	dishevelled-binding antagonist of beta-catenin 3 [Source:HGNC Symbol;Acc:30745]
comp642982	-2.32066	Omy5	99.9	2035	2	0	ENST00000491143	ONECUT2	one cut homeobox 2 [Source:HGNC Symbol;Acc:8139]
comp635807	1.10567	Omy5	100	346	0	0	ENST00000451137	CYR61	cysteine-rich, angiogenic inducer, 61 [Source:HGNC Symbol;Acc:2654]
comp651910	-0.715975	Omy5	100	213	0	1e-116	ENST00000373808	GSN	gelsolin [Source:HGNC Symbol;Acc:4620]
comp652833	-0.645195	Omy5	100	693	0	0	ENST00000443617	HERC1	HECT and RLD domain containing E3 ubiquitin protein ligase family member 1 [Source:HGNC Symbol;Acc:4867]
comp653057	-0.572034	Omy5	99.8	491	1	0	ENST00000442608	SEZ6	seizure related 6 homolog (mouse) [Source:HGNC Symbol;Acc:15955]
comp629914	0.928751	Omy5	100	663	0	0	ENST00000333480	MAFA	v-maf avian musculoaponeurotic fibrosarcoma oncogene homolog A [Source:HGNC Symbol;Acc:23145]
comp640618	-1.27624	Omy5	94.55	312	2	6e-141	ENST00000538004	NEK7	NIMA-related kinase 7 [Source:HGNC Symbol;Acc:13386]
comp648083	0.746754	Omy5	100	464	0	0	ENST00000262648	KAL1	Kallmann syndrome 1 sequence [Source:HGNC Symbol;Acc:6211]
comp654264	-1.2667	Omy5	99.26	2169	2	0	ENST00000261800	FAT2	FAT atypical cadherin 2 [Source:HGNC Symbol;Acc:3596]
comp653590	0.847249	Omy5	99.68	308	1	6e-170	ENST00000370445	BARHL2	BarH-like homeobox 2 [Source:HGNC Symbol;Acc:954]
comp634255	1.48178	Omy5	100	277	0	1e-154	ENSDART00000122922	CR396586.2	Uncharacterized protein [Source:UniProtKB/TrEMBL;Acc:E7F0R1]
comp604387	-1.13411	Omy5	100	484	0	0	ENST00000372715	WDR34	WD repeat domain 34 [Source:HGNC Symbol;Acc:28296]
comp615933	-1.54781	Omy5	99.6	1261	1	0	ENST00000370966	DEPDC1	DEP domain containing 1 [Source:HGNC Symbol;Acc:22949]
comp647177	-0.692115	Omy5	99.33	150	1	2e-75	ENST00000376387	TM9SF2	transmembrane 9 superfamily member 2 [Source:HGNC Symbol;Acc:11865]
comp637085	0.826052	Omy5	99.55	893	1	0	ENST00000318596	SLC25A42	solute carrier family 25, member 42 [Source:HGNC Symbol;Acc:28380]
comp654028	-0.59859	Omy5	100	2361	0	0	ENST00000277541	NOTCH1	notch 1 [Source:HGNC Symbol;Acc:7881]
comp643226	-2.31318	Omy5	100	219	0	3e-120	ENST00000601328	RXRA	retinoid X receptor, alpha [Source:HGNC Symbol;Acc:10477]
comp633813	-1.85293	Omy5	100	180	0	8e-96	ENST00000321297	ATG16L2	autophagy related 16-like 2 (S. cerevisiae) [Source:HGNC Symbol;Acc:25464]
comp630788	0.880582	Omy5	100	832	0	0	ENST00000313961	RGS5	regulator of G-protein signaling 5 [Source:HGNC Symbol;Acc:10001]
comp651055	0.712846	Omy5	100	482	0	0	ENST00000367462	FAM5C	family with sequence similarity 5, member C [Source:HGNC Symbol;Acc:22393]
comp650999	0.647712	Omy5	100	316	0	6e-178	ENST00000601039	AGTR2	angiotensin II receptor, type 2 [Source:HGNC Symbol;Acc:338]
comp653192	-1.03849	Omy5	99.79	466	1	0	ENST00000294383	USP24	ubiquitin specific peptidase 24 [Source:HGNC Symbol;Acc:12623]
comp642715	-0.967663	Omy5	100	213	0	1e-115	ENST00000447404	STRBP	spermatid perinuclear RNA binding protein [Source:HGNC Symbol;Acc:16462]
comp641170	0.520728	Omy5	99.54	218	1	5e-117	ENST00000266066	SFRP5	secreted frizzled-related protein 5 [Source:HGNC Symbol;Acc:10779]
comp654299	1.87609	Omy5	100	359	0	0	ENST00000534062	RTL1	retrotransposon-like 1 [Source:HGNC Symbol;Acc:14665]
comp644481	-0.927058	Omy5	100	336	0	0	ENST00000371421	ARRDC1	arrestin domain containing 1 [Source:HGNC Symbol;Acc:28633]
comp645040	1.28122	Omy5	99.5	404	2	0	ENSDART00000109219	rem2	RAS (RAD and GEM)-like GTP binding 2 [Source:ZFIN;Acc:ZDB-GENE-081110-1]
comp613314	-0.706336	Omy5	99.77	433	1	0	ENST00000513710	WDR36	WD repeat domain 36 [Source:HGNC Symbol;Acc:30696]
comp637607	-1.46434	Omy5	100	196	0	9e-106	ENST00000379984	RS1	retinoschisin 1 [Source:HGNC Symbol;Acc:10457]
comp652936	0.531323	Omy6	100	144	0	3e-74	ENST00000268171	FURIN	furin (paired basic amino acid cleaving enzyme) [Source:HGNC Symbol;Acc:8568]
comp616877	-1.84588	Omy6	100	207	0	3e-112	ENST00000292778	YDJC	YdjC homolog (bacterial) [Source:HGNC Symbol;Acc:27158]
comp639203	-3.07519	Omy6	100	331	0	0	ENST00000259351	RALGPS1	Ral GEF with PH domain and SH3 binding motif 1 [Source:HGNC Symbol;Acc:16851]
comp643038	-0.932479	Omy6	99.81	527	0	0	ENST00000428202	POC5	POC5 centriolar protein homolog (Chlamydomonas) [Source:HGNC Symbol;Acc:26658]
comp634954	1.29677	Omy6	100	588	0	0	ENST00000348428	MALT1	mucosa associated lymphoid tissue lymphoma translocation gene 1 [Source:HGNC Symbol;Acc:6819]
comp641130	-0.895735	Omy6	100	221	0	3e-120	ENST00000373284	TOR2A	torsin family 2, member A [Source:HGNC Symbol;Acc:11996]
comp640107	-2.84827	Omy6	99.73	366	1	0	ENST00000388837	KRT18	keratin 18 [Source:HGNC Symbol;Acc:6430]
comp641282	-1.17568	Omy6	100	1030	0	0	ENST00000375256	ZNF367	zinc finger protein 367 [Source:HGNC Symbol;Acc:18320]
comp647643	-0.977198	Omy6	99.75	407	0	0	ENST00000474902	MAN1B1	mannosidase, alpha, class 1B, member 1 [Source:HGNC Symbol;Acc:6823]
comp648396	0.611483	Omy6	99.62	266	1	2e-145	ENST00000510624	LEF1	lymphoid enhancer-binding factor 1 [Source:HGNC Symbol;Acc:6551]
comp634830	0.966813	Omy6	100	318	0	2e-178	ENST00000216144	CABP7	calcium binding protein 7 [Source:HGNC Symbol;Acc:20834]
comp653103	-1.07135	Omy6	99.8	979	2	0	ENST00000368094	IGSF9	immunoglobulin superfamily, member 9 [Source:HGNC Symbol;Acc:18132]
comp648504	-2.10974	Omy6	99.13	230	0	3e-120	ENST00000484075	CRB1	crumbs homolog 1 (Drosophila) [Source:HGNC Symbol;Acc:2343]
comp649830	0.784792	Omy6	99.79	474	1	0	ENST00000317216	EGR3	early growth response 3 [Source:HGNC Symbol;Acc:3240]
comp646810	-3.93542	Omy6	100	156	0	2e-81	ENST00000332710	TBX1	T-box 1 [Source:HGNC Symbol;Acc:11592]
comp614161	2.31826	Omy6	100	318	0	4e-179	ENSDART00000018260	RANBP2 (1 of 2)	RAN binding protein 2 [Source:HGNC Symbol;Acc:9848]
comp648212	-1.09372	Omy6	99.24	660	1	0	ENST00000262643	CCNE1	cyclin E1 [Source:HGNC Symbol;Acc:1589]
comp646692	0.719706	Omy6	99.91	1120	1	0	ENST00000295324	CDC42EP3	CDC42 effector protein (Rho GTPase binding) 3 [Source:HGNC Symbol;Acc:16943]
comp647696	-1.42287	Omy6	100	259	0	2e-143	ENST00000527284	TK2	thymidine kinase 2, mitochondrial [Source:HGNC Symbol;Acc:11831]
comp652405	0.538043	Omy6	99.8	1021	2	0	ENST00000396057	FOXB1	forkhead box B1 [Source:HGNC Symbol;Acc:3799]
comp646288	-2.80077	Omy6	99.62	787	1	0	ENST00000409678	NOTUM	notum pectinacetylesterase homolog (Drosophila) [Source:HGNC Symbol;Acc:27106]
comp646424	-1.2046	Omy6	100	137	0	4e-70	ENST00000268184	CRTC3	CREB regulated transcription coactivator 3 [Source:HGNC Symbol;Acc:26148]
comp646475	-1.26539	Omy6	97.12	104	1	1e-42	ENST00000340381	TMEM201	transmembrane protein 201 [Source:HGNC Symbol;Acc:33719]
comp643500	-2.12193	Omy6	97.75	445	1	0	ENST00000447337	TMEM205	transmembrane protein 205 [Source:HGNC Symbol;Acc:29631]
comp652358	1.12972	Omy6	99.3	284	2	7e-153	ENST00000262424	CRISPLD2	cysteine-rich secretory protein LCCL domain containing 2 [Source:HGNC Symbol;Acc:25248]
comp650298	1.0121	Omy6	99.88	815	1	0	ENST00000360851	RGL1	ral guanine nucleotide dissociation stimulator-like 1 [Source:HGNC Symbol;Acc:30281]
comp647816	0.468333	Omy6	100	174	0	2e-92	ENST00000323786	COG4	component of oligomeric golgi complex 4 [Source:HGNC Symbol;Acc:18620]
comp621358	-1.13141	Omy6	100	585	0	0	ENST00000340533	CYB5A	cytochrome b5 type A (microsomal) [Source:HGNC Symbol;Acc:2570]
comp649383	-2.57844	Omy6	100	183	0	1e-97	ENST00000337114	PKD1L2	polycystic kidney disease 1-like 2 [Source:HGNC Symbol;Acc:21715]
comp649454	-1.87369	Omy6	100	306	0	5e-172	ENST00000361228	RASSF9	Ras association (RalGDS/AF-6) domain family (N-terminal) member 9 [Source:HGNC Symbol;Acc:15739]
comp644738	-1.32491	Omy6	99.7	999	1	0	ENST00000256442	CCNB1	cyclin B1 [Source:HGNC Symbol;Acc:1579]
comp647472	-1.17348	Omy6	100	372	0	0	ENST00000263847	OSBP	oxysterol binding protein [Source:HGNC Symbol;Acc:8503]
comp639500	0.710344	Omy6	100	563	0	0	ENST00000573710	CACNA1A	calcium channel, voltage-dependent, P/Q type, alpha 1A subunit [Source:HGNC Symbol;Acc:1388]
comp632642	-1.48774	Omy6	99.91	1162	1	0	ENST00000330479	SETD8	SET domain containing (lysine methyltransferase) 8 [Source:HGNC Symbol;Acc:29489]
comp646703	-1.23368	Omy6	100	153	0	8e-80	ENST00000277575	USP6NL	USP6 N-terminal like [Source:HGNC Symbol;Acc:16858]
comp639526	1.02314	Omy6	99.79	473	1	0	ENST00000312777	TCHP	trichoplein, keratin filament binding [Source:HGNC Symbol;Acc:28135]
comp631344	-1.55309	Omy6	100	294	0	7e-165	ENST00000412303	TM2D2	TM2 domain containing 2 [Source:HGNC Symbol;Acc:24127]
comp639932	-1.59558	Omy6	99.72	360	1	0	ENST00000372086	TESK2	testis-specific kinase 2 [Source:HGNC Symbol;Acc:11732]
comp652826	-1.32786	Omy6	100	269	0	5e-149	ENST00000331920	PTCH1	patched 1 [Source:HGNC Symbol;Acc:9585]
comp628813	-3.0162	Omy6	100	559	0	0	ENST00000395048	CYP1A1	cytochrome P450, family 1, subfamily A, polypeptide 1 [Source:HGNC Symbol;Acc:2595]
comp641715	-1.16921	Omy6	99.18	122	1	6e-59	ENST00000310430	TNKS	tankyrase, TRF1-interacting ankyrin-related ADP-ribose polymerase [Source:HGNC Symbol;Acc:11941]
comp645405	-0.662858	Omy7	99.67	305	1	5e-169	ENST00000392177	EZR	ezrin [Source:HGNC Symbol;Acc:12691]
comp651333	0.800213	Omy7	100	182	0	2e-97	ENST00000368061	VANGL2	VANGL planar cell polarity protein 2 [Source:HGNC Symbol;Acc:15511]
comp651139	0.814399	Omy7	95.45	176	2	3e-75	ENST00000293303	KLHL10	kelch-like family member 10 [Source:HGNC Symbol;Acc:18829]
comp648788	3.46637	Omy7	100	109	0	2e-53	ENST00000312352	PFKM	phosphofructokinase, muscle [Source:HGNC Symbol;Acc:8877]
comp653665	-1.1135	Omy7	99.72	353	1	0	ENST00000375541	CROCC	ciliary rootlet coiled-coil, rootletin [Source:HGNC Symbol;Acc:21299]
comp641380	1.00296	Omy7	100	163	0	7e-86	ENST00000354839	EPHA5	EPH receptor A5 [Source:HGNC Symbol;Acc:3389]
comp650384	-1.93479	Omy7	99.43	175	1	5e-91	ENST00000409818	MPP4	membrane protein, palmitoylated 4 (MAGUK p55 subfamily member 4) [Source:HGNC Symbol;Acc:13680]
comp644288	-1.109	Omy7	100	345	0	0	ENST00000392782	BAZ2B	bromodomain adjacent to zinc finger domain, 2B [Source:HGNC Symbol;Acc:963]
comp649175	-1.82231	Omy7	98.16	706	2	0	ENST00000463496	AHR	aryl hydrocarbon receptor [Source:HGNC Symbol;Acc:348]
comp615848	1.78492	Omy7	99.87	756	1	0	ENSDART00000060939	adamts1	ADAM metallopeptidase with thrombospondin type 1 motif, 1 [Source:ZFIN;Acc:ZDB-GENE-070814-1]
comp638825	-1.78013	Omy7	99.8	1506	2	0	ENST00000265620	GNAS	GNAS complex locus [Source:HGNC Symbol;Acc:4392]
comp643017	0.431332	Omy7	97.11	173	2	1e-79	ENST00000397783	LUC7L	LUC7-like (S. cerevisiae) [Source:HGNC Symbol;Acc:6723]
comp652948	1.35163	Omy7	95.65	207	2	1e-92	ENST00000329255	ALX4	ALX homeobox 4 [Source:HGNC Symbol;Acc:450]
comp639549	-1.59309	Omy7	99.59	484	2	0	ENST00000367324	PKP1	plakophilin 1 (ectodermal dysplasia/skin fragility syndrome) [Source:HGNC Symbol;Acc:9023]
comp635414	3.58646	Omy7	100	358	0	0	ENST00000255416	MYBPH	myosin binding protein H [Source:HGNC Symbol;Acc:7552]
comp646602	-0.638712	Omy7	100	234	0	4e-129	ENST00000441788	FZR1	fizzy/cell division cycle 20 related 1 (Drosophila) [Source:HGNC Symbol;Acc:24824]
comp635970	-2.12235	Omy7	100	306	0	5e-172	ENSDART00000091588	mll4a	myeloid/lymphoid or mixed-lineage leukemia 4a [Source:ZFIN;Acc:ZDB-GENE-060503-376]
comp645630	0.768778	Omy7	100	367	0	0	ENST00000539253	KLHDC8A	kelch domain containing 8A [Source:HGNC Symbol;Acc:25573]
comp635366	-4.12768	Omy7	97.74	221	1	7e-109	ENST00000312492	HOXC5	homeobox C5 [Source:HGNC Symbol;Acc:5127]
comp651119	-0.946666	Omy7	99.9	996	1	0	ENST00000266643	MAR9	membrane-associated ring finger (C3HC4) 9 [Source:HGNC Symbol;Acc:25139]
comp655493	2.02003	Omy7	100	226	0	2e-124	ENST00000550468	RP11-161H23.5
comp636717	-0.887717	Omy7	100	627	0	0	ENST00000266970	CDK2	cyclin-dependent kinase 2 [Source:HGNC Symbol;Acc:1771]
comp633299	1.33676	Omy7	99.84	638	1	0	ENST00000339598	OTOF	otoferlin [Source:HGNC Symbol;Acc:8515]
comp642527	-1.83516	Omy7	100	100	0	1e-48	ENST00000396863	MYBL2	v-myb avian myeloblastosis viral oncogene homolog-like 2 [Source:HGNC Symbol;Acc:7548]
comp623859	-2.06671	Omy7	99.58	238	1	1e-128	ENST00000371167	ANKRD60	ankyrin repeat domain 60 [Source:HGNC Symbol;Acc:16217]
comp638824	-1.8924	Omy7	99.86	2164	2	0	ENST00000355285	APCDD1	adenomatosis polyposis coli down-regulated 1 [Source:HGNC Symbol;Acc:15718]
comp646575	-2.06651	Omy7	100	356	0	0	ENST00000375581	F7	coagulation factor VII (serum prothrombin conversion accelerator) [Source:HGNC Symbol;Acc:3544]
comp652941	-0.70002	Omy7	100	424	0	0	ENST00000378466	PANK4	pantothenate kinase 4 [Source:HGNC Symbol;Acc:19366]
comp621681	0.945385	Omy7	100	667	0	0	ENST00000369615	MAGI3	membrane associated guanylate kinase, WW and PDZ domain containing 3 [Source:HGNC Symbol;Acc:29647]
comp649324	0.635305	Omy7	100	116	0	3e-58	ENST00000360359	ANKS1A	ankyrin repeat and sterile alpha motif domain containing 1A [Source:HGNC Symbol;Acc:20961]
comp630008	-1.76872	Omy7	99.61	1028	0	0	ENST00000490353	CADPS	Ca++-dependent secretion activator [Source:HGNC Symbol;Acc:1426]
comp653985	0.718925	Omy7	99.67	304	1	2e-167	ENST00000472257	MAGI1	membrane associated guanylate kinase, WW and PDZ domain containing 1 [Source:HGNC Symbol;Acc:946]
comp644285	1.25317	Omy7	100	923	0	0	ENST00000307161	MTNR1A	melatonin receptor 1A [Source:HGNC Symbol;Acc:7463]
comp646398	0.635793	Omy7	100	1580	0	0	ENST00000496687	FAM19A1	family with sequence similarity 19 (chemokine (C-C motif)-like), member A1 [Source:HGNC Symbol;Acc:21587]
comp648063	0.926473	Omy7	99.86	1411	2	0	ENST00000487848	GATA2	GATA binding protein 2 [Source:HGNC Symbol;Acc:4171]
comp641713	-1.88701	Omy7	99.58	240	1	6e-130	ENST00000301180	DIP2B	DIP2 disco-interacting protein 2 homolog B (Drosophila) [Source:HGNC Symbol;Acc:29284]
comp646387	-2.4179	Omy7	100	221	0	2e-121	ENST00000335090	ZNF480	zinc finger protein 480 [Source:HGNC Symbol;Acc:23305]
comp647728	-1.0984	Omy7	100	147	0	7e-77	ENST00000523438	MYOM2	myomesin 2 [Source:HGNC Symbol;Acc:7614]
comp621169	1.41132	Omy7	100	126	0	1e-64	ENST00000330452	PRKCD	protein kinase C, delta [Source:HGNC Symbol;Acc:9399]
comp650553	-1.22844	Omy7	99.15	117	1	2e-56	ENST00000357009	FN1	fibronectin 1 [Source:HGNC Symbol;Acc:3778]
comp610471	0.643083	Omy7	100	980	0	0	ENST00000552740	DDIT3	DNA-damage-inducible transcript 3 [Source:HGNC Symbol;Acc:2726]
comp632822	0.747097	Omy7	100	1015	0	0	ENSDART00000111961	ccdc120	coiled-coil domain containing 120 [Source:ZFIN;Acc:ZDB-GENE-061027-93]
comp648894	0.61378	Omy7	100	159	0	2e-83	ENST00000413852	SEMA3F	sema domain, immunoglobulin domain (Ig), short basic domain, secreted, (semaphorin) 3F [Source:HGNC Symbol;Acc:10728]
comp645275	1.32488	Omy7	100	185	0	5e-100	ENST00000550890	FAIM2	Fas apoptotic inhibitory molecule 2 [Source:HGNC Symbol;Acc:17067]
comp644395	-1.37875	Omy7	99	1003	2	0	ENST00000300131	NAB2	NGFI-A binding protein 2 (EGR1 binding protein 2) [Source:HGNC Symbol;Acc:7627]
comp641698	-0.962605	Omy8	100	346	0	0	ENST00000250489	TMEM55B	transmembrane protein 55B [Source:HGNC Symbol;Acc:19299]
comp644235	-1.27684	Omy8	100	940	0	0	ENST00000284551	TRIM11	tripartite motif containing 11 [Source:HGNC Symbol;Acc:16281]
comp651237	-1.69205	Omy8	100	500	0	0	ENST00000399982	CHD8	chromodomain helicase DNA binding protein 8 [Source:HGNC Symbol;Acc:20153]
comp649764	0.464934	Omy8	100	610	0	0	ENST00000361762	PCDH7	protocadherin 7 [Source:HGNC Symbol;Acc:8659]
comp638278	-4.19442	Omy8	98.56	277	1	5e-141	ENST00000306482	PRL	prolactin [Source:HGNC Symbol;Acc:9445]
comp654177	-2.51859	Omy8	98.29	117	1	1e-51	ENSDART00000085500	tmem229b	transmembrane protein 229B [Source:ZFIN;Acc:ZDB-GENE-060929-1154]
comp644338	0.858996	Omy8	99.47	187	1	1e-97	ENST00000542149	GRIA3	glutamate receptor, ionotropic, AMPA 3 [Source:HGNC Symbol;Acc:4573]
comp626036	-2.52412	Omy8	100	229	0	1e-125	ENST00000556508	CEP170B	centrosomal protein 170B [Source:HGNC Symbol;Acc:20362]
comp642151	0.981521	Omy8	93.73	351	0	4e-156	ENST00000455714	GRM4	glutamate receptor, metabotropic 4 [Source:HGNC Symbol;Acc:4596]
comp635674	-1.64975	Omy8	99.91	1136	1	0	ENST00000309733	C4orf32	chromosome 4 open reading frame 32 [Source:HGNC Symbol;Acc:26813]
comp653597	-1.44562	Omy8	99.84	635	1	0	ENST00000273859	ATP10D	ATPase, class V, type 10D [Source:HGNC Symbol;Acc:13549]
comp649972	1.17612	Omy8	100	641	0	0	ENST00000584874	DLGAP1	discs, large (Drosophila) homolog-associated protein 1 [Source:HGNC Symbol;Acc:2905]
comp651884	0.846123	Omy8	100	124	0	2e-62	ENST00000376454	KIAA1217	KIAA1217 [Source:HGNC Symbol;Acc:25428]
comp648090	-1.58848	Omy8	100	890	0	0	ENST00000297375	EN2	engrailed homeobox 2 [Source:HGNC Symbol;Acc:3343]
comp415925	-4.49015	Omy8	99.48	191	1	4e-101	ENST00000371129	ANGPTL3	angiopoietin-like 3 [Source:HGNC Symbol;Acc:491]
comp648360	-0.687975	Omy8	100	292	0	1e-163	ENST00000327158	TIMM22	translocase of inner mitochondrial membrane 22 homolog (yeast) [Source:HGNC Symbol;Acc:17317]
comp647237	-1.72459	Omy8	99.05	105	1	9e-49	ENST00000554746	FLRT2	fibronectin leucine rich transmembrane protein 2 [Source:HGNC Symbol;Acc:3761]
comp629750	1.06648	Omy8	99.19	743	2	0	ENST00000478722	GPHN	gephyrin [Source:HGNC Symbol;Acc:15465]
comp650916	-1.90541	Omy8	100	104	0	2e-50	ENST00000535254	BUB1	BUB1 mitotic checkpoint serine/threonine kinase [Source:HGNC Symbol;Acc:1148]
comp640696	-1.5903	Omy8	100	302	0	1e-168	ENST00000287598	BUB1B	BUB1 mitotic checkpoint serine/threonine kinase B [Source:HGNC Symbol;Acc:1149]
comp646448	-2.51158	Omy8	100	883	0	0	ENST00000371175	RHAG	Rh-associated glycoprotein [Source:HGNC Symbol;Acc:10006]
comp648255	1.17309	Omy8	100	205	0	1e-111	ENST00000377208	POU4F1	POU class 4 homeobox 1 [Source:HGNC Symbol;Acc:9218]
comp621538	1.2234	Omy8	98.82	425	2	0	ENSDART00000049437	cdc42bpb	CDC42 binding protein kinase beta (DMPK-like) [Source:ZFIN;Acc:ZDB-GENE-030131-3647]
comp648120	-0.847702	Omy8	99.77	886	2	0	ENST00000451188	TMEM151B	transmembrane protein 151B [Source:HGNC Symbol;Acc:21315]
comp638028	0.944046	Omy8	98.14	644	0	0	ENST00000342740	LRRC16B	leucine rich repeat containing 16B [Source:HGNC Symbol;Acc:20272]
comp566392	-1.19038	Omy8	100	165	0	4e-87	ENST00000264156	MCM6	minichromosome maintenance complex component 6 [Source:HGNC Symbol;Acc:6949]
comp646724	-1.74377	Omy8	99.53	211	1	6e-113	ENST00000392429	TMEM200A	transmembrane protein 200A [Source:HGNC Symbol;Acc:21075]
comp595962	1.90149	Omy8	99.43	174	1	2e-90	ENST00000371273	C1orf177	chromosome 1 open reading frame 177 [Source:HGNC Symbol;Acc:26854]
comp647896	0.78256	Omy8	100	130	0	5e-66	ENST00000402328	LPHN2	latrophilin 2 [Source:HGNC Symbol;Acc:18582]
comp647993	-1.49036	Omy8	100	303	0	3e-170	ENST00000559383	IL16	interleukin 16 [Source:HGNC Symbol;Acc:5980]
comp645575	0.775659	Omy8	99.59	483	2	0	ENST00000555387	NRXN3	neurexin 3 [Source:HGNC Symbol;Acc:8010]
comp607799	-2.05226	Omy8	99.69	649	2	0	ENSDART00000067709	SLC27A6	solute carrier family 27 (fatty acid transporter), member 6 [Source:HGNC Symbol;Acc:11000]
comp650800	-0.886964	Omy8	99.58	239	1	9e-130	ENST00000354042	SLC13A4	solute carrier family 13 (sodium/sulfate symporters), member 4 [Source:HGNC Symbol;Acc:15827]
comp604976	-2.86535	Omy8	100	373	0	0	ENST00000299608	TMX3	thioredoxin-related transmembrane protein 3 [Source:HGNC Symbol;Acc:24718]
comp642119	-0.604577	Omy8	100	257	0	1e-142	ENST00000359678	HIBCH	3-hydroxyisobutyryl-CoA hydrolase [Source:HGNC Symbol;Acc:4908]
comp635004	0.658097	Omy8	98.77	162	2	3e-81	ENST00000573706	AGK	acylglycerol kinase [Source:HGNC Symbol;Acc:21869]
comp651188	0.740983	Omy8	100	106	0	2e-51	ENST00000522124	SNTG1	syntrophin, gamma 1 [Source:HGNC Symbol;Acc:13740]
comp650978	0.928168	Omy8	99.69	318	1	1e-176	ENSDART00000014806	npas2	neuronal PAS domain protein 2 [Source:ZFIN;Acc:ZDB-GENE-030408-3]
comp640819	-3.0218	Omy8	100	290	0	2e-162	ENST00000243222	COL10A1	collagen, type X, alpha 1 [Source:HGNC Symbol;Acc:2185]
comp628050	1.21212	Omy8	100	542	0	0	ENST00000294339	TAL1	T-cell acute lymphocytic leukemia 1 [Source:HGNC Symbol;Acc:11556]
comp639093	0.835475	Omy8	100	305	0	2e-171	ENSDART00000125531	lppr5a	lipid phosphate phosphatase-related protein type 5a [Source:ZFIN;Acc:ZDB-GENE-070705-281]
comp635154	1.43099	Omy8	100	239	0	6e-132	ENST00000371956	DMBX1	diencephalon/mesencephalon homeobox 1 [Source:HGNC Symbol;Acc:19026]
comp604033	-2.26909	Omy8	99.01	203	2	1e-105	ENST00000252744	ZSWIM6	zinc finger, SWIM-type containing 6 [Source:HGNC Symbol;Acc:29316]
comp651939	-0.444011	Omy8	100	656	0	0	ENST00000399380	CDH2	cadherin 2, type 1, N-cadherin (neuronal) [Source:HGNC Symbol;Acc:1759]
comp628443	-1.15172	Omy8	100	155	0	3e-81	ENST00000229854	MCM3	minichromosome maintenance complex component 3 [Source:HGNC Symbol;Acc:6945]
comp634484	-1.28052	Omy9	100	118	0	7e-59	ENST00000377705	NOL9	nucleolar protein 9 [Source:HGNC Symbol;Acc:26265]
comp623537	0.790562	Omy9	97.01	268	0	4e-132	ENSDART00000110669	arl6ip6	ADP-ribosylation-like factor 6 interacting protein 6 [Source:ZFIN;Acc:ZDB-GENE-070410-117]
comp632854	0.831232	Omy9	99.75	814	2	0	ENST00000393699	OPN5	opsin 5 [Source:HGNC Symbol;Acc:19992]
comp649915	0.71231	Omy9	99.3	142	1	4e-71	ENST00000356147	PTPRA	protein tyrosine phosphatase, receptor type, A [Source:HGNC Symbol;Acc:9664]
comp643797	-1.11195	Omy9	94.5	582	2	0	ENST00000267377	SSTR1	somatostatin receptor 1 [Source:HGNC Symbol;Acc:11330]
comp311063	-2.00346	Omy9	100	227	0	2e-124	ENST00000321253	TUBA3D	tubulin, alpha 3d [Source:HGNC Symbol;Acc:24071]
comp643969	0.532004	Omy9	99.44	1440	2	0	ENST00000425828	TMEM240	transmembrane protein 240 [Source:HGNC Symbol;Acc:25186]
comp651932	-0.449446	Omy9	99.91	2193	2	0	ENST00000286788	CCT8	chaperonin containing TCP1, subunit 8 (theta) [Source:HGNC Symbol;Acc:1623]
comp652143	-1.24269	Omy9	99.74	387	1	0	ENST00000273083	GRIP2	glutamate receptor interacting protein 2 [Source:HGNC Symbol;Acc:23841]
comp642044	-1.31088	Omy9	100	255	0	1e-140	ENST00000543385	RGS12	regulator of G-protein signaling 12 [Source:HGNC Symbol;Acc:9994]
comp640314	-0.948563	Omy9	100	382	0	0	ENST00000323055	PPP3CA	protein phosphatase 3, catalytic subunit, alpha isozyme [Source:HGNC Symbol;Acc:9314]
comp654252	-0.990959	Omy9	99.66	297	1	3e-164	ENST00000262738	CELSR1	cadherin, EGF LAG seven-pass G-type receptor 1 [Source:HGNC Symbol;Acc:1850]
comp650910	0.613082	Omy9	100	176	0	6e-94	ENST00000454309	FGF12	fibroblast growth factor 12 [Source:HGNC Symbol;Acc:3668]
comp640937	1.22446	Omy9	100	1000	0	0	ENST00000474463	FAM194A	family with sequence similarity 194, member A [Source:HGNC Symbol;Acc:28602]
comp647863	-2.38094	Omy9	100	116	0	3e-58	ENST00000255006	RIN2	Ras and Rab interactor 2 [Source:HGNC Symbol;Acc:18750]
comp647160	-1.40541	Omy9	100	184	0	2e-98	ENST00000374672	KLF4	Kruppel-like factor 4 (gut) [Source:HGNC Symbol;Acc:6348]
comp642071	-0.614153	Omy9	99.9	957	1	0	ENST00000409784	RAB1A	RAB1A, member RAS oncogene family [Source:HGNC Symbol;Acc:9758]
comp644825	0.676738	Omy9	99.68	310	1	5e-172	ENSDART00000102672	nck2a	NCK adaptor protein 2a [Source:ZFIN;Acc:ZDB-GENE-040426-686]
comp652196	1.04467	Omy9	99.94	1777	1	0	ENST00000287766	SLC6A1	solute carrier family 6 (neurotransmitter transporter, GABA), member 1 [Source:HGNC Symbol;Acc:11042]
comp638516	-2.11056	Omy9	100	291	0	5e-163	ENST00000536749	CBLN1	cerebellin 1 precursor [Source:HGNC Symbol;Acc:1543]
comp640322	0.613858	Omy9	99.75	399	0	0	ENST00000311762	TRHR	thyrotropin-releasing hormone receptor [Source:HGNC Symbol;Acc:12299]
comp645632	0.865202	Omy9	100	376	0	0	ENST00000332135	SCRT1	scratch homolog 1, zinc finger protein (Drosophila) [Source:HGNC Symbol;Acc:15950]
comp648211	-3.84957	Omy9	98.47	196	1	1e-97	ENST00000380518	COL2A1	collagen, type II, alpha 1 [Source:HGNC Symbol;Acc:2200]
comp651800	-0.986239	Omy9	100	419	0	0	ENST00000375512	BICD2	bicaudal D homolog 2 (Drosophila) [Source:HGNC Symbol;Acc:17208]
comp646829	-1.74805	Omy9	99.67	304	0	5e-166	ENST00000376659	TRIM39	tripartite motif containing 39 [Source:HGNC Symbol;Acc:10065]
comp646146	1.18997	Omy9	97	100	2	3e-39	ENSDART00000110796	BX511263.1	Uncharacterized protein [Source:UniProtKB/TrEMBL;Acc:E7EY29]
comp638886	0.828922	Omy9	100	373	0	0	ENST00000395863	BMP7	bone morphogenetic protein 7 [Source:HGNC Symbol;Acc:1074]
comp649177	0.691279	Omy9	99.67	301	1	1e-166	ENST00000471212	TPM2	tropomyosin 2 (beta) [Source:HGNC Symbol;Acc:12011]
comp633675	2.80096	OmySex	100	145	0	5e-75	ENST00000392870	GRK5	G protein-coupled receptor kinase 5 [Source:HGNC Symbol;Acc:4544]
comp649713	-0.651488	OmySex	100	515	0	0	ENST00000388824	MEX3D	mex-3 homolog D (C. elegans) [Source:HGNC Symbol;Acc:16734]
comp618719	-1.50957	OmySex	98.34	361	0	0	ENST00000509430	GFM2	G elongation factor, mitochondrial 2 [Source:HGNC Symbol;Acc:29682]
comp652873	-1.29171	OmySex	99.11	225	1	1e-116	ENST00000305877	BCR	breakpoint cluster region [Source:HGNC Symbol;Acc:1014]
comp650683	-3.47701	OmySex	99.16	119	1	1e-57	ENST00000601328	RXRA	retinoid X receptor, alpha [Source:HGNC Symbol;Acc:10477]
comp552267	2.10604	OmySex	100	559	0	0	ENST00000263413	C6	complement component 6 [Source:HGNC Symbol;Acc:1339]
comp642890	-0.896894	OmySex	99.37	634	0	0	ENST00000354268	SMARCAD1	SWI/SNF-related, matrix-associated actin-dependent regulator of chromatin, subfamily a, containing DEAD/H box 1 [Source:HGNC Symbol;Acc:18398]
comp630510	-4.75612	OmySex	99.92	1180	1	0	ENST00000394997	HIF1A	hypoxia inducible factor 1, alpha subunit (basic helix-loop-helix transcription factor) [Source:HGNC Symbol;Acc:4910]
comp644924	1.49421	OmySex	100	374	0	0	ENST00000287538	ZIC3	Zic family member 3 [Source:HGNC Symbol;Acc:12874]
comp646344	0.686522	OmySex	100	223	0	1e-122	ENST00000301894	NRXN2	neurexin 2 [Source:HGNC Symbol;Acc:8009]
comp643785	-1.18637	OmySex	99.53	211	0	4e-110	ENST00000583356	TANC2	tetratricopeptide repeat, ankyrin repeat and coiled-coil containing 2 [Source:HGNC Symbol;Acc:30212]
comp618268	-1.50133	OmySex	97.9	476	2	0	ENST00000594292	CCNB3	cyclin B3 [Source:HGNC Symbol;Acc:18709]
comp651855	-0.911559	OmySex	100	101	0	8e-49	ENST00000218006	GUCY2F	guanylate cyclase 2F, retinal [Source:HGNC Symbol;Acc:4691]
comp638820	-1.90933	OmySex	98.99	792	1	0	ENST00000541405	CKAP2L	cytoskeleton associated protein 2-like [Source:HGNC Symbol;Acc:26877]
comp648565	-2.22753	OmySex	100	338	0	0	ENST00000298386	RXFP2	relaxin/insulin-like family peptide receptor 2 [Source:HGNC Symbol;Acc:17318]
comp438713	2.29583	OmySex	99.47	376	1	0	ENSDART00000015629	stxbp1a	syntaxin binding protein 1a [Source:ZFIN;Acc:ZDB-GENE-050626-106]
comp652184	-1.01425	OmySex	99.5	2626	3	0	ENST00000342694	NPR2	natriuretic peptide receptor B/guanylate cyclase B (atrionatriuretic peptide receptor B) [Source:HGNC Symbol;Acc:7944]
comp600566	-1.06692	OmySex	100	463	0	0	ENST00000394422	UTP14A	UTP14, U3 small nucleolar ribonucleoprotein, homolog A (yeast) [Source:HGNC Symbol;Acc:10665]
comp647634	-2.17187	OmySex	99.7	338	1	0	ENST00000498275	ZDHHC23	zinc finger, DHHC-type containing 23 [Source:HGNC Symbol;Acc:28654]
comp653920	-1.03767	OmySex	100	151	0	1e-78	ENST00000328252	PAPPA	pregnancy-associated plasma protein A, pappalysin 1 [Source:HGNC Symbol;Acc:8602]
comp631583	-2.41604	OmySex	100	537	0	0	ENST00000309989	DAB2IP	DAB2 interacting protein [Source:HGNC Symbol;Acc:17294]
comp630811	-1.76514	OmySex	99.9	957	1	0	ENST00000575648	WBSCR27	Williams Beuren syndrome chromosome region 27 [Source:HGNC Symbol;Acc:19068]
comp640732	1.2014	OmySex	100	787	0	0	ENST00000393229	NTNG2	netrin G2 [Source:HGNC Symbol;Acc:14288]
